# Supplementary material for: Crystal structure of the monoglycidyl ether of isoeugenol
Source: Acta Crystallogr E Crystallogr Commun. 2022 Sep 27;78(Pt 10):1052–5. doi: 10.1107/S2056989022009264 (PMC9535827; doi:10.1107/S2056989022009264)
Supplement: Supplementary file 1 [file e-78-01052-sup1.cif]

##############################################################################
#                                                                            #
# This CIF contains the data in a paper accepted for publication in          #
# Acta Crystallographica Section E. It conforms to the requirements of       #
# Notes for Authors for Acta Crystallographica Section E, and has been       #
# peer reviewed under the auspices of the IUCr Commission on Journals.       #
#                                                                            #
# Full details of the Crystallographic Information File format               #
# are given in the paper "The Crystallographic Information File (CIF):       #
# a New Standard Archive File for Crystallography" by S. R. Hall, F. H.      #
# Allen and I. D. Brown [Acta Cryst. (1991), A47, 655-685].                  #
#                                                                            #
# The current version of the core CIF dictionary is obtainable from          #
# ftp://ftp.iucr.org/pub/cif_core.dic.                                       #
#                                                                            #
# Software is freely available for graphical display of the structure(s)     #
# in this CIF. For information consult the CIF software page                 #
# http://www.iucr.org/resources/cif/software.                                #
#                                                                            #
# This file may be used for bona fide research purposes within the           #
# scientific community so long as proper attribution is given to the journal # 
# article from which it was obtained.                                        #
#                                                                            #
##############################################################################
data_I
_audit_creation_method
;
Olex2 1.2
(compiled 2016.02.19 svn.r3266 for OlexSys, GUI svn.r5155)
;
_journal_date_recd_electronic     2022-07-27
_journal_date_accepted     2022-09-19
_journal_name_full     'Acta Crystallographica, Section E'
_journal_year     2022
_journal_volume     78
_journal_issue     10
_journal_page_first     0
_journal_page_last     0
_journal_paper_category     GO
_journal_paper_doi     10.1107/S2056989022009264
_journal_coeditor_code     DJ2051
_publ_contact_author_name     'H\'el\`ene Cattey'
_publ_contact_author_address
;
ICMUB CNRS UMR 6302
Universit\'e de Bourgogne
Facult\'e des Sciences
9 avenue Alain Savary
21000 Dijon
France
;
_publ_contact_author_email
                     'hcattey@u-bourgogne.fr, Laurent.Plasseraud@u-bourgogne.fr'
_publ_contact_author_fax     ?
_publ_contact_author_phone     '+33 3 80 39 36 65'
_publ_section_title
;
Crystal structure of the monoglycidyl ether of isoeugenol
;
loop_
    _publ_author_name
    _publ_author_footnote
    _publ_author_address
    'Cattey, H\'el\`ene' .
;
ICMUB CNRS UMR 6302
Universit\'e de Bourgogne Franche-Comt\'e
Facult\'e des Sciences
9 avenue Alain Savary
21000 Dijon
France
;
    'Boni, Gilles' .
;
ICMUB CNRS UMR 6302
Universit\'e de Bourgogne Franche-Comt\'e
Facult\'e des Sciences
9 avenue Alain Savary
21000 Dijon
France
;
    'Pourchet, Sylvie' .
;
ICMUB CNRS UMR 6302
Universit\'e de Bourgogne Franche-Comt\'e
Facult\'e des Sciences
9 avenue Alain Savary
21000 Dijon
France
;
    'Plasseraud, Laurent' .
;
ICMUB CNRS UMR 6302
Universit\'e de Bourgogne Franche-Comt\'e
Facult\'e des Sciences
9 avenue Alain Savary
21000 Dijon
France
;
_publ_section_synopsis
;
The crystal structure of the <i>trans</i> isomer of monoglycidyl ether of
<i>iso-</i>eugenol [<b>GE-isoEu</b>; systematic name
2-({2-methoxy-4-[(<i>E</i>)-1-propen-1-yl]phenoxy}methyl)oxirane] was
determined. From a supramolecular point of view, molecules of <b>GE-isoE</b>
are stacked through offset \p-stacking interactions involving the aromatic
rings.
;
_chemical_name_systematic
;
2-[2-Methoxy-4-(prop-1-en-1-yl)phenoxymethyl]oxirane
;
_chemical_name_common
;
Monoglycidyl ether of isoeugenol
;
_chemical_formula_moiety     'C13 H16 O3'
_chemical_formula_sum     'C13 H16 O3'
_chemical_formula_iupac     'C13 H16 O3'
_chemical_formula_weight     220.26
_chemical_melting_point     ?
_space_group_crystal_system     triclinic
_space_group_name_H-M_alt     'P -1'
_space_group_name_Hall     '-P 1'
loop_
    _space_group_symop_operation_xyz
    'x, y, z'
    '-x, -y, -z'
_cell_length_a     4.5931(5)
_cell_length_b     8.9134(9)
_cell_length_c     15.0764(18)
_cell_angle_alpha     74.808(3)
_cell_angle_beta     85.309(4)
_cell_angle_gamma     77.430(3)
_cell_volume     581.18(11)
_cell_formula_units_Z     2
_cell_measurement_reflns_used     5145
_cell_measurement_theta_min     2.47
_cell_measurement_theta_max     26.57
_cell_measurement_temperature     150
_exptl_crystal_description     PRISM
_exptl_crystal_colour     colourless
_exptl_crystal_size_max     0.5
_exptl_crystal_size_mid     0.15
_exptl_crystal_size_min     0.15
_exptl_crystal_density_diffrn     1.259
_exptl_crystal_density_meas     ?
_exptl_crystal_density_method     ?
_exptl_crystal_F_000     236
_exptl_absorpt_coefficient_mu     0.088
_exptl_absorpt_correction_type     multi-scan
_exptl_absorpt_process_details
;
(SADABS; Krause <i>et al.</i>,  2015)
;
_exptl_absorpt_correction_T_min     0.6681
_exptl_absorpt_correction_T_max     0.7456
_diffrn_ambient_temperature     150.00
_diffrn_source     'X-ray tube'
_diffrn_source_power     0.1
_diffrn_source_voltage     20.0
_diffrn_source_current     5.0
_diffrn_radiation_type     'Mo K\a'
_diffrn_radiation_wavelength     0.71073
_diffrn_radiation_monochromator     graphite
_diffrn_measurement_device_type     'Bruker kappa APEXII'
_diffrn_measurement_device     '\k-geometry diffractometer'
_diffrn_measurement_method     '\f and \w scans'
_diffrn_detector     'CCD Plate'
_diffrn_detector_area_resol_mean     8.3
_diffrn_reflns_number     17290
_diffrn_reflns_av_R_equivalents     0.0383
_diffrn_reflns_av_unetI/netI     0.0333
_diffrn_reflns_theta_min     2.419
_diffrn_reflns_theta_max     27.510
_diffrn_reflns_theta_full     25.242
_diffrn_measured_fraction_theta_max     0.997
_diffrn_measured_fraction_theta_full     0.998
_diffrn_reflns_limit_h_min     -5
_diffrn_reflns_limit_h_max     5
_diffrn_reflns_limit_k_min     -11
_diffrn_reflns_limit_k_max     11
_diffrn_reflns_limit_l_min     -19
_diffrn_reflns_limit_l_max     19
_diffrn_radiation_probe     x-ray
_refine_special_details     ?
_reflns_number_total     2647
_reflns_number_gt     1865
_reflns_threshold_expression     'I > 2\s(I)'
_refine_ls_structure_factor_coef     Fsqd
_refine_ls_matrix_type     full
_refine_ls_R_factor_all     0.0811
_refine_ls_R_factor_gt     0.0493
_refine_ls_wR_factor_gt     0.1100
_refine_ls_wR_factor_ref     0.1283
_refine_ls_goodness_of_fit_ref     1.032
_refine_ls_restrained_S_all     1.032
_refine_ls_number_reflns     2647
_refine_ls_number_parameters     147
_refine_ls_number_restraints     0
_refine_ls_number_constraints     ?
_refine_ls_hydrogen_treatment     constr
_refine_ls_weighting_scheme     calc
_refine_ls_weighting_details
              'w=1/[\s^2^(Fo^2^)+(0.0417P)^2^+0.3763P] where P=(Fo^2^+2Fc^2^)/3'
_atom_sites_solution_hydrogens     geom
_atom_sites_solution_primary     direct
_atom_sites_solution_secondary     difmap
_refine_ls_shift/su_max     0.000
_refine_ls_shift/su_mean     0.000
_refine_diff_density_max     0.332
_refine_diff_density_min     -0.193
_refine_ls_extinction_method     none
_refine_ls_extinction_coef     .
loop_
    _atom_type_symbol
    _atom_type_description
    _atom_type_scat_dispersion_real
    _atom_type_scat_dispersion_imag
    _atom_type_scat_source
    'C' 'C' 0.0033 0.0016
                         'International Tables Vol C Tables 4.2.6.8 and 6.1.1.4'
    'H' 'H' 0.0000 0.0000
                         'International Tables Vol C Tables 4.2.6.8 and 6.1.1.4'
    'O' 'O' 0.0106 0.0060
                         'International Tables Vol C Tables 4.2.6.8 and 6.1.1.4'
_computing_data_collection
;
APEX3 (Bruker, 2020)
;
_computing_cell_refinement
;
SAINT (Bruker, 2016)
;
_computing_data_reduction
;
SAINT (Bruker, 2016)
;
_computing_structure_solution
;
<i>SHELXT2014/5</i> (Sheldrick, 2015a)
;
_computing_structure_refinement
;
<i>SHELXL2018/3</i> (Sheldrick, 2015b)
;
_computing_molecular_graphics
;
<i>OLEX2</i> (Dolomanov <i>et al.</i>,  2009)
;
_computing_publication_material
;
<i>OLEX2</i> (Dolomanov <i>et al.</i>,  2009)
;
loop_
    _atom_site_type_symbol
    _atom_site_label
    _atom_site_fract_x
    _atom_site_fract_y
    _atom_site_fract_z
    _atom_site_U_iso_or_equiv
    _atom_site_adp_type
    _atom_site_calc_flag
    _atom_site_occupancy
    _atom_site_disorder_assembly
    _atom_site_disorder_group
    O O3 0.5215(3) 0.37762(14) 0.60436(8) 0.0300(3) Uani d 1 . .
    O O2 0.8022(3) 0.53432(15) 0.67363(9) 0.0327(3) Uani d 1 . .
    O O1 0.7925(3) 0.88375(17) 0.59690(12) 0.0498(4) Uani d 1 . .
    C C5 0.6121(4) 0.3053(2) 0.69197(11) 0.0234(4) Uani d 1 . .
    C C6 0.5628(4) 0.1597(2) 0.74236(12) 0.0262(4) Uani d 1 . .
    H H6 0.457467 0.102195 0.715929 0.031 Uiso calc 1 . .
    C C4 0.7670(4) 0.3919(2) 0.73067(12) 0.0247(4) Uani d 1 . .
    C C7 0.6660(4) 0.0952(2) 0.83221(12) 0.0307(4) Uani d 1 . .
    C C9 0.8683(4) 0.3293(2) 0.81886(13) 0.0322(4) Uani d 1 . .
    H H9 0.973015 0.386713 0.845569 0.039 Uiso calc 1 . .
    C C3 0.9823(4) 0.6233(2) 0.70261(14) 0.0319(4) Uani d 1 . .
    H H3A 1.174343 0.554383 0.725793 0.038 Uiso calc 1 . .
    H H3B 0.878503 0.670214 0.752225 0.038 Uiso calc 1 . .
    C C8 0.8175(4) 0.1822(2) 0.86875(13) 0.0356(5) Uani d 1 . .
    H H8 0.888622 0.140217 0.929532 0.043 Uiso calc 1 . .
    C C10 0.3618(4) 0.2968(2) 0.56109(12) 0.0288(4) Uani d 1 . .
    H H10A 0.312228 0.360518 0.498608 0.043 Uiso calc 1 . .
    H H10B 0.177676 0.280713 0.596581 0.043 Uiso calc 1 . .
    H H10C 0.485826 0.193544 0.558386 0.043 Uiso calc 1 . .
    C C11 0.6167(5) -0.0610(2) 0.88692(13) 0.0393(5) Uani d 1 . .
    H H11 0.697432 -0.096779 0.946634 0.047 Uiso calc 1 . .
    C C2 1.0334(4) 0.7498(2) 0.62068(15) 0.0376(5) Uani d 1 . .
    H H2 1.143379 0.712477 0.567846 0.045 Uiso calc 1 . .
    C C12 0.4742(5) -0.1566(2) 0.86288(15) 0.0462(6) Uani d 1 . .
    H H12 0.392242 -0.122483 0.803335 0.055 Uiso calc 1 . .
    C C1 1.0655(5) 0.9043(2) 0.62760(18) 0.0450(5) Uani d 1 . .
    H H1A 1.065235 0.921634 0.689846 0.054 Uiso calc 1 . .
    H H1B 1.195933 0.961206 0.581395 0.054 Uiso calc 1 . .
    C C13 0.4301(6) -0.3142(3) 0.92108(17) 0.0583(7) Uani d 1 . .
    H H13A 0.509844 -0.396339 0.888173 0.087 Uiso calc 1 . .
    H H13B 0.216596 -0.310609 0.934385 0.087 Uiso calc 1 . .
    H H13C 0.534885 -0.338975 0.978846 0.087 Uiso calc 1 . .
loop_
    _atom_site_aniso_label
    _atom_site_aniso_U_11
    _atom_site_aniso_U_22
    _atom_site_aniso_U_33
    _atom_site_aniso_U_12
    _atom_site_aniso_U_13
    _atom_site_aniso_U_23
    O3 0.0366(7) 0.0279(7) 0.0274(6) -0.0150(5) -0.0068(5) -0.0015(5)
    O2 0.0337(7) 0.0320(7) 0.0361(7) -0.0159(5) -0.0066(6) -0.0057(6)
    O1 0.0354(8) 0.0392(9) 0.0766(11) -0.0119(7) -0.0132(7) -0.0106(8)
    C5 0.0197(8) 0.0257(9) 0.0231(8) -0.0015(7) 0.0001(6) -0.0060(7)
    C6 0.0266(9) 0.0240(9) 0.0268(9) -0.0029(7) 0.0019(7) -0.0068(7)
    C4 0.0185(8) 0.0255(9) 0.0290(9) -0.0020(7) 0.0002(7) -0.0071(7)
    C7 0.0323(10) 0.0251(9) 0.0276(9) 0.0058(7) 0.0037(7) -0.0052(7)
    C9 0.0275(9) 0.0362(11) 0.0331(10) -0.0001(8) -0.0045(8) -0.0130(8)
    C3 0.0215(9) 0.0350(10) 0.0444(11) -0.0065(7) -0.0044(8) -0.0175(9)
    C8 0.0390(11) 0.0352(11) 0.0259(9) 0.0063(8) -0.0046(8) -0.0064(8)
    C10 0.0315(9) 0.0293(10) 0.0288(9) -0.0132(7) -0.0015(7) -0.0070(7)
    C11 0.0492(12) 0.0295(11) 0.0281(10) 0.0056(9) 0.0039(9) -0.0005(8)
    C2 0.0257(10) 0.0380(11) 0.0545(13) -0.0114(8) 0.0037(9) -0.0188(10)
    C12 0.0630(15) 0.0281(11) 0.0378(12) -0.0021(10) 0.0079(10) -0.0001(9)
    C1 0.0323(11) 0.0379(12) 0.0731(16) -0.0144(9) -0.0054(10) -0.0211(11)
    C13 0.0827(18) 0.0276(12) 0.0526(14) -0.0028(11) 0.0208(13) -0.0029(10)
_geom_special_details
;
 All esds (except the esd in the dihedral angle between two l.s. planes)
 are estimated using the full covariance matrix.  The cell esds are taken
 into account individually in the estimation of esds in distances, angles
 and torsion angles; correlations between esds in cell parameters are only
 used when they are defined by crystal symmetry.  An approximate (isotropic)
 treatment of cell esds is used for estimating esds involving l.s. planes.
;
loop_
    _geom_bond_atom_site_label_1
    _geom_bond_atom_site_label_2
    _geom_bond_site_symmetry_2
    _geom_bond_distance
    _geom_bond_publ_flag
    O3 C5 . 1.364(2) ?
    O3 C10 . 1.427(2) ?
    O2 C4 . 1.368(2) ?
    O2 C3 . 1.425(2) ?
    O1 C2 . 1.430(2) ?
    O1 C1 . 1.435(2) ?
    C5 C6 . 1.377(2) ?
    C5 C4 . 1.408(2) ?
    C6 H6 . 0.9500 ?
    C6 C7 . 1.403(2) ?
    C4 C9 . 1.377(2) ?
    C7 C8 . 1.382(3) ?
    C7 C11 . 1.474(3) ?
    C9 H9 . 0.9500 ?
    C9 C8 . 1.388(3) ?
    C3 H3A . 0.9900 ?
    C3 H3B . 0.9900 ?
    C3 C2 . 1.479(3) ?
    C8 H8 . 0.9500 ?
    C10 H10A . 0.9800 ?
    C10 H10B . 0.9800 ?
    C10 H10C . 0.9800 ?
    C11 H11 . 0.9500 ?
    C11 C12 . 1.315(3) ?
    C2 H2 . 1.0000 ?
    C2 C1 . 1.448(3) ?
    C12 H12 . 0.9500 ?
    C12 C13 . 1.495(3) ?
    C1 H1A . 0.9900 ?
    C1 H1B . 0.9900 ?
    C13 H13A . 0.9800 ?
    C13 H13B . 0.9800 ?
    C13 H13C . 0.9800 ?
loop_
    _geom_angle_atom_site_label_1
    _geom_angle_atom_site_label_2
    _geom_angle_atom_site_label_3
    _geom_angle_site_symmetry_1
    _geom_angle_site_symmetry_3
    _geom_angle
    _geom_angle_publ_flag
    C5 O3 C10 . . 117.72(13) ?
    C4 O2 C3 . . 118.70(14) ?
    C2 O1 C1 . . 60.72(12) ?
    O3 C5 C6 . . 125.24(15) ?
    O3 C5 C4 . . 114.77(15) ?
    C6 C5 C4 . . 119.99(16) ?
    C5 C6 H6 . . 119.5 ?
    C5 C6 C7 . . 120.90(17) ?
    C7 C6 H6 . . 119.5 ?
    O2 C4 C5 . . 114.35(15) ?
    O2 C4 C9 . . 126.27(16) ?
    C9 C4 C5 . . 119.38(16) ?
    C6 C7 C11 . . 121.60(18) ?
    C8 C7 C6 . . 118.10(17) ?
    C8 C7 C11 . . 120.29(17) ?
    C4 C9 H9 . . 120.0 ?
    C4 C9 C8 . . 119.97(18) ?
    C8 C9 H9 . . 120.0 ?
    O2 C3 H3A . . 110.5 ?
    O2 C3 H3B . . 110.5 ?
    O2 C3 C2 . . 106.23(15) ?
    H3A C3 H3B . . 108.7 ?
    C2 C3 H3A . . 110.5 ?
    C2 C3 H3B . . 110.5 ?
    C7 C8 C9 . . 121.65(17) ?
    C7 C8 H8 . . 119.2 ?
    C9 C8 H8 . . 119.2 ?
    O3 C10 H10A . . 109.5 ?
    O3 C10 H10B . . 109.5 ?
    O3 C10 H10C . . 109.5 ?
    H10A C10 H10B . . 109.5 ?
    H10A C10 H10C . . 109.5 ?
    H10B C10 H10C . . 109.5 ?
    C7 C11 H11 . . 116.1 ?
    C12 C11 C7 . . 127.7(2) ?
    C12 C11 H11 . . 116.1 ?
    O1 C2 C3 . . 116.11(16) ?
    O1 C2 H2 . . 115.7 ?
    O1 C2 C1 . . 59.82(12) ?
    C3 C2 H2 . . 115.7 ?
    C1 C2 C3 . . 122.05(19) ?
    C1 C2 H2 . . 115.7 ?
    C11 C12 H12 . . 117.2 ?
    C11 C12 C13 . . 125.7(2) ?
    C13 C12 H12 . . 117.2 ?
    O1 C1 C2 . . 59.46(12) ?
    O1 C1 H1A . . 117.8 ?
    O1 C1 H1B . . 117.8 ?
    C2 C1 H1A . . 117.8 ?
    C2 C1 H1B . . 117.8 ?
    H1A C1 H1B . . 115.0 ?
    C12 C13 H13A . . 109.5 ?
    C12 C13 H13B . . 109.5 ?
    C12 C13 H13C . . 109.5 ?
    H13A C13 H13B . . 109.5 ?
    H13A C13 H13C . . 109.5 ?
    H13B C13 H13C . . 109.5 ?
loop_
    _geom_torsion_atom_site_label_1
    _geom_torsion_atom_site_label_2
    _geom_torsion_atom_site_label_3
    _geom_torsion_atom_site_label_4
    _geom_torsion_site_symmetry_1
    _geom_torsion_site_symmetry_2
    _geom_torsion_site_symmetry_3
    _geom_torsion_site_symmetry_4
    _geom_torsion
    _geom_torsion_publ_flag
    O3 C5 C6 C7 . . . . 179.86(15) ?
    O3 C5 C4 O2 . . . . -0.3(2) ?
    O3 C5 C4 C9 . . . . -179.96(15) ?
    O2 C4 C9 C8 . . . . -179.64(16) ?
    O2 C3 C2 O1 . . . . 78.43(19) ?
    O2 C3 C2 C1 . . . . 147.72(17) ?
    C5 C6 C7 C8 . . . . 0.2(2) ?
    C5 C6 C7 C11 . . . . -179.63(16) ?
    C5 C4 C9 C8 . . . . 0.0(3) ?
    C6 C5 C4 O2 . . . . 179.83(14) ?
    C6 C5 C4 C9 . . . . 0.2(2) ?
    C6 C7 C8 C9 . . . . -0.1(3) ?
    C6 C7 C11 C12 . . . . -1.2(3) ?
    C4 O2 C3 C2 . . . . 167.73(14) ?
    C4 C5 C6 C7 . . . . -0.3(2) ?
    C4 C9 C8 C7 . . . . 0.0(3) ?
    C7 C11 C12 C13 . . . . -179.97(19) ?
    C3 O2 C4 C5 . . . . -173.56(14) ?
    C3 O2 C4 C9 . . . . 6.1(2) ?
    C3 C2 C1 O1 . . . . -103.7(2) ?
    C8 C7 C11 C12 . . . . 178.9(2) ?
    C10 O3 C5 C6 . . . . 0.2(2) ?
    C10 O3 C5 C4 . . . . -179.68(14) ?
    C11 C7 C8 C9 . . . . 179.78(17) ?
    C1 O1 C2 C3 . . . . 113.5(2) ?
_shelx_space_group_comment
;
The symmetry employed for this shelxl refinement is uniquely defined
by the following loop, which should always be used as a source of
symmetry information in preference to the above space-group names.
They are only intended as comments.
;
_shelx_estimated_absorpt_T_min     0.957
_shelx_estimated_absorpt_T_max     0.987
_shelx_hkl_file
;
  -1   0   0  199.28    7.40
  -1   0   0  201.18    7.40
  -1   0   0  200.68    7.40
  -1   0   0  200.88    7.40
  -1   0   0  204.28    7.50
  -1   0   0  201.88    7.50
  -1   0   0  198.48    7.60
   1   0   0  197.98    7.40
   1   0   0  200.58    7.50
   1   0   0  195.08    7.40
   1   0   0  195.98    7.40
   1   0   0  200.38    7.50
   1   0   0  203.58    7.60
  -2   0   0   61.49    2.90
  -2   0   0   58.19    3.00
  -2   0   0   62.39    3.00
  -2   0   0   59.79    3.00
  -2   0   0   59.19    3.20
  -2   0   0   64.79    3.40
  -2   0   0   57.79    3.20
   2   0   0   59.59    2.60
   2   0   0   61.89    3.00
   2   0   0   59.19    2.80
   2   0   0   59.49    2.90
   2   0   0   61.39    3.00
   2   0   0   62.69    3.30
   2   0   0   67.99    3.40
  -3   0   0   48.10    2.90
  -3   0   0   46.60    3.00
  -3   0   0   49.20    3.20
  -3   0   0   46.50    3.00
  -3   0   0   49.70    3.50
  -3   0   0   47.00    3.00
   3   0   0   49.80    2.80
   3   0   0   47.50    2.20
   3   0   0   50.29    3.40
   3   0   0   49.60    3.00
  -4   0   0    1.20    1.80
  -4   0   0    6.20    2.40
  -4   0   0    4.20    1.90
  -4   0   0    2.30    1.80
   4   0   0    5.80    2.00
   4   0   0    3.50    1.80
   4   0   0    3.50    1.80
  -5   0   0   38.50    4.30
  -5   0   0   49.99    5.20
  -5   0   0   41.00    4.30
  -5   0   0   42.80    4.40
   5   0   0   45.70    4.20
   5   0   0   45.80    4.20
   5  -1   0   14.30    2.90
   5  -1   0   17.90    3.50
  -5   1   0   19.60    3.80
  -5   1   0   13.20    3.30
  -5   1   0   15.20    3.00
  -5   1   0   21.60    3.30
   4  -1   0    1.90    1.70
   4  -1   0    0.30    1.90
   4  -1   0    2.00    1.80
  -4   1   0    2.50    2.30
  -4   1   0   -0.30    1.30
  -4   1   0    2.70    2.10
  -4   1   0    2.40    1.90
  -4   1   0    0.80    1.90
   3  -1   0   28.50    2.00
   3  -1   0   26.40    2.20
   3  -1   0   24.80    1.80
  -3   1   0   27.90    2.40
  -3   1   0   20.40    2.30
  -3   1   0   25.80    2.20
  -3   1   0   25.90    2.50
  -3   1   0   27.30    2.90
  -3   1   0   32.10    2.90
   2  -1   0   -1.80    0.80
   2  -1   0    0.70    0.80
   2  -1   0   -1.90    0.70
   2  -1   0    1.90    0.90
   2  -1   0    1.90    1.10
   2  -1   0    1.60    0.90
  -2   1   0   -0.70    0.90
  -2   1   0   -1.50    1.00
  -2   1   0   -0.40    1.00
  -2   1   0   -1.40    1.10
  -2   1   0   -1.00    0.80
   1  -1   0  491.65   17.70
   1  -1   0  499.75   17.80
   1  -1   0  485.55   17.80
   1  -1   0  489.95   17.90
   1  -1   0  493.95   17.70
   1  -1   0  513.85   17.70
   1  -1   0  500.95   17.70
  -1   1   0  474.85   17.70
  -1   1   0  478.25   17.90
  -1   1   0  490.35   17.70
  -1   1   0  490.85   17.70
  -1   1   0  492.35   17.70
  -1   1   0  495.45   17.80
  -1   1   0  477.75   17.70
   0  -1   0   -0.10    0.30
   0  -1   0   -0.40    0.20
   0  -1   0    0.00    0.20
   0  -1   0    0.00    0.10
   0  -1   0   -0.20    0.20
   0   1   0   -0.20    0.10
   0   1   0    0.00    0.10
   0   1   0    0.90    0.30
   0   1   0    0.40    0.20
   0   1   0    0.40    0.30
   0   1   0    0.90    0.30
   0   1   0    0.20    0.30
  -1  -1   0  143.89    5.60
  -1  -1   0  147.69    5.60
  -1  -1   0  145.29    5.60
  -1  -1   0  148.39    5.50
  -1  -1   0  148.69    5.80
  -1  -1   0  147.09    5.60
   1   1   0  143.69    5.60
   1   1   0  144.09    5.60
   1   1   0  151.58    5.60
   1   1   0  145.39    5.60
   1   1   0  147.19    5.50
   1   1   0  148.69    5.90
   1   1   0  144.09    5.80
  -2  -1   0   -0.30    0.90
  -2  -1   0   -0.80    0.90
  -2  -1   0   -0.50    0.90
  -2  -1   0    0.00    0.80
  -2  -1   0    0.00    1.10
  -2  -1   0    0.40    0.90
  -2  -1   0   -0.10    0.90
   2   1   0    1.10    1.00
   2   1   0    1.20    1.10
   2   1   0   -1.10    0.80
   2   1   0    1.00    1.30
  -3  -1   0  224.68    9.70
  -3  -1   0  233.68   10.00
  -3  -1   0  228.48    9.50
  -3  -1   0  252.87    9.60
  -3  -1   0  240.48    9.50
   3   1   0  242.38    9.50
   3   1   0  245.68   10.00
  -4  -1   0   39.00    3.60
  -4  -1   0   45.90    4.20
  -4  -1   0   53.69    3.90
  -4  -1   0   41.40    3.60
   4   1   0   38.80    3.50
   4   1   0   38.10    4.00
   4   1   0   48.70    3.80
  -5  -1   0    5.00    2.60
  -5  -1   0    2.20    2.20
  -5  -1   0    5.30    2.80
   5   1   0    5.00    2.20
   5   1   0    7.10    2.80
   5   1   0    1.40    2.60
   5  -2   0    0.00    2.80
   5  -2   0   -1.60    3.00
  -5   2   0    0.50    2.90
  -5   2   0   -2.70    2.60
  -5   2   0   -0.10    2.70
  -5   2   0    3.70    3.30
   4  -2   0    2.00    1.70
   4  -2   0    3.10    2.70
   4  -2   0    4.20    1.60
   4  -2   0    5.20    2.30
  -4   2   0    7.40    2.60
  -4   2   0    9.60    2.50
  -4   2   0    1.50    2.10
  -4   2   0    4.10    2.00
   3  -2   0   28.00    3.30
   3  -2   0   23.70    2.00
   3  -2   0   27.00    2.60
   3  -2   0   23.80    2.10
   3  -2   0   26.60    1.80
  -3   2   0   31.30    3.20
  -3   2   0   36.90    3.30
  -3   2   0   23.50    2.20
  -3   2   0   27.80    2.40
  -3   2   0   20.10    2.40
  -3   2   0   25.00    2.40
   2  -2   0   98.59    3.80
   2  -2   0   94.09    3.80
   2  -2   0   98.59    4.40
   2  -2   0   96.99    4.20
   2  -2   0   97.49    3.90
   2  -2   0   95.29    4.70
   2  -2   0   92.49    4.40
  -2   2   0   94.59    4.00
  -2   2   0   95.99    4.60
  -2   2   0   97.29    4.30
  -2   2   0   94.89    4.00
  -2   2   0   89.19    4.10
  -2   2   0   93.39    4.20
  -2   2   0   93.09    4.10
  -2   2   0   95.49    4.10
   1  -2   0  104.29    4.50
   1  -2   0  108.69    4.70
   1  -2   0  109.39    4.10
   1  -2   0  116.69    4.50
   1  -2   0  106.19    4.60
  -1   2   0  106.99    4.20
  -1   2   0  115.49    4.50
  -1   2   0  109.59    4.10
  -1   2   0  105.99    4.50
  -1   2   0  108.29    4.70
  -1   2   0  111.69    4.10
  -1   2   0  108.89    4.20
  -1   2   0  110.89    4.50
  -1   2   0  115.59    4.50
  -1   2   0  105.79    4.60
   0  -2   0  301.27   11.30
   0  -2   0  300.87   11.00
   0  -2   0  323.57   11.40
   0  -2   0  308.67   11.30
   0   2   0  316.67   11.30
   0   2   0  302.87   11.30
   0   2   0  297.67   11.00
   0   2   0  311.87   11.40
   0   2   0  307.77   11.40
   0   2   0  303.57   11.50
   0   2   0  328.57   11.30
   0   2   0  300.37   11.00
  -1  -2   0    4.60    0.60
  -1  -2   0    2.80    1.10
  -1  -2   0    5.60    0.90
  -1  -2   0    3.80    0.70
  -1  -2   0    3.30    0.70
  -1  -2   0    4.90    0.80
  -1  -2   0    4.90    0.70
   1   2   0    6.30    0.60
   1   2   0    3.50    0.80
   1   2   0    3.00    0.80
   1   2   0    4.70    0.90
   1   2   0    2.80    1.10
   1   2   0    3.80    0.80
  -2  -2   0  174.28    6.90
  -2  -2   0  173.38    6.90
  -2  -2   0  176.18    6.90
  -2  -2   0  178.88    6.70
  -2  -2   0  173.28    7.30
  -2  -2   0  170.18    6.90
   2   2   0  173.08    7.00
   2   2   0  177.48    7.00
   2   2   0  176.88    6.90
   2   2   0  169.88    7.30
   2   2   0  178.28    7.60
   2   2   0  170.78    6.90
  -3  -2   0    7.10    1.50
  -3  -2   0    7.10    1.30
  -3  -2   0    6.90    1.50
  -3  -2   0    9.80    1.80
   3   2   0    9.50    2.10
   3   2   0    8.20    1.70
  -4  -2   0   81.59    4.60
  -4  -2   0   76.59    4.60
  -4  -2   0   73.09    4.40
   4   2   0   76.19    4.50
   4   2   0   76.79    4.60
   4   2   0   69.99    5.30
  -5  -2   0   -0.70    2.00
  -5  -2   0    1.50    2.60
  -5  -2   0   -2.00    2.90
   5   2   0    1.50    2.60
   5   2   0   -0.20    2.60
   5   2   0   -1.60    2.30
   5  -3   0   -1.60    2.70
   5  -3   0    1.00    3.20
  -5   3   0    0.40    3.30
  -5   3   0   -0.70    2.60
  -5   3   0    1.60    3.50
  -5   3   0   -0.60    2.80
   4  -3   0   37.80    2.70
   4  -3   0   37.20    4.20
   4  -3   0   31.70    3.40
  -4   3   0   32.20    3.20
  -4   3   0   46.50    4.70
  -4   3   0   36.00    3.50
  -4   3   0   39.40    4.20
   3  -3   0   50.29    3.50
   3  -3   0   45.90    2.20
   3  -3   0   46.50    2.20
   3  -3   0   44.20    2.70
   3  -3   0   50.89    4.00
  -3   3   0   60.49    4.20
  -3   3   0   41.80    3.00
  -3   3   0   47.30    2.80
  -3   3   0   46.70    3.00
  -3   3   0   46.70    4.10
  -3   3   0   43.20    2.90
   2  -3   0   98.09    4.60
   2  -3   0  105.69    4.70
   2  -3   0  101.19    4.10
   2  -3   0  102.29    4.80
   2  -3   0  103.19    5.00
  -2   3   0  100.19    4.90
  -2   3   0  100.59    4.20
  -2   3   0  100.79    4.20
  -2   3   0   98.99    4.50
  -2   3   0  103.69    4.20
  -2   3   0  105.89    4.30
  -2   3   0   97.89    4.50
   1  -3   0    1.90    1.10
   1  -3   0    2.10    1.10
   1  -3   0    0.40    1.00
  -1   3   0    0.20    0.40
  -1   3   0    0.00    0.80
  -1   3   0   -0.10    0.90
  -1   3   0    0.70    0.80
  -1   3   0   -1.80    1.10
  -1   3   0   -0.50    0.80
  -1   3   0    0.40    0.50
  -1   3   0    0.60    0.80
  -1   3   0    0.20    0.40
  -1   3   0    0.50    0.30
   0  -3   0   33.30    1.40
   0  -3   0   32.60    2.00
   0  -3   0   36.50    1.40
   0  -3   0   37.30    2.10
   0  -3   0   34.40    1.90
   0   3   0   34.30    1.50
   0   3   0   35.10    1.30
   0   3   0   35.40    1.90
   0   3   0   33.60    2.00
   0   3   0   35.40    2.10
   0   3   0   33.60    2.20
   0   3   0   35.40    2.00
   0   3   0   33.00    1.30
   0   3   0   33.70    1.40
   0   3   0   38.10    1.90
  -1  -3   0   90.89    4.20
  -1  -3   0   86.79    3.60
  -1  -3   0   87.99    3.60
  -1  -3   0   83.99    3.50
  -1  -3   0   89.99    3.70
  -1  -3   0   91.19    3.50
   1   3   0   88.19    3.60
   1   3   0   83.39    3.40
   1   3   0   91.19    4.30
   1   3   0   86.79    3.60
   1   3   0   84.19    3.60
   1   3   0   89.39    3.60
  -2  -3   0   22.50    2.50
  -2  -3   0   24.90    1.90
  -2  -3   0   26.70    1.60
  -2  -3   0   25.80    1.70
  -2  -3   0   25.90    1.90
  -2  -3   0   24.90    2.10
  -2  -3   0   24.50    1.80
   2   3   0   29.50    2.90
   2   3   0   26.30    2.00
   2   3   0   24.50    1.80
   2   3   0   25.60    1.60
   2   3   0   21.20    2.40
   2   3   0   24.40    2.00
  -3  -3   0   98.79    4.50
  -3  -3   0   97.09    4.80
  -3  -3   0  102.89    4.90
   3   3   0  102.79    5.00
   3   3   0  103.29    5.80
  -4  -3   0   -0.70    1.20
  -4  -3   0   -3.20    1.80
  -4  -3   0   -0.80    1.90
   4   3   0    1.00    2.10
   4   3   0    0.50    1.90
   4   3   0   -0.90    2.20
  -5  -3   0    3.20    3.10
  -5  -3   0   -2.60    1.60
  -5  -3   0    2.60    2.70
   5   3   0   -4.50    2.50
   5   3   0    0.90    2.80
   5   3   0    3.10    2.70
   5  -4   0   -0.90    3.00
  -5   4   0    5.90    3.50
   4  -4   0   30.50    3.60
   4  -4   0   35.50    4.30
  -4   4   0   42.00    4.90
  -4   4   0   34.60    3.40
  -4   4   0   41.50    4.70
  -4   4   0   36.80    3.50
   3  -4   0    2.90    2.00
   3  -4   0    1.90    2.10
   3  -4   0    0.70    1.00
  -3   4   0    4.20    2.30
  -3   4   0   -0.80    1.10
  -3   4   0    4.40    1.50
  -3   4   0    2.30    2.30
  -3   4   0    2.90    1.20
  -3   4   0    0.90    1.40
   2  -4   0   49.99    3.20
   2  -4   0   49.80    3.60
   2  -4   0   47.20    2.10
  -2   4   0   47.90    2.40
  -2   4   0   48.50    2.40
  -2   4   0   48.10    2.40
  -2   4   0   45.10    3.50
  -2   4   0   49.40    2.30
   1  -4   0   45.70    2.80
   1  -4   0   41.10    2.90
   1  -4   0   39.80    2.50
  -1   4   0   42.30    2.90
  -1   4   0   38.90    1.70
  -1   4   0   41.90    2.60
  -1   4   0   40.00    1.70
  -1   4   0   40.60    1.70
  -1   4   0   40.90    2.50
  -1   4   0   40.80    1.60
   0  -4   0  909.51   33.50
   0  -4   0  925.41   33.60
   0   4   0  939.71   32.90
   0   4   0  939.41   33.00
   0   4   0  937.71   33.60
   0   4   0  934.21   33.50
   0   4   0  920.01   33.50
   0   4   0  931.01   33.40
   0   4   0  903.91   32.90
   0   4   0  904.21   33.00
   0   4   0  928.11   33.70
   0   4   0  921.41   33.90
  -1  -4   0  117.69    4.60
  -1  -4   0  111.39    4.80
  -1  -4   0  110.99    5.40
  -1  -4   0  118.69    4.60
  -1  -4   0  112.99    4.90
  -1  -4   0  112.99    4.40
  -1  -4   0  111.79    4.40
   1   4   0  113.29    4.60
   1   4   0  127.39    5.00
   1   4   0  115.29    5.50
   1   4   0  107.79    4.70
   1   4   0  111.79    4.40
   1   4   0  107.49    4.50
   1   4   0  111.79    4.60
   1   4   0  117.49    4.60
  -2  -4   0    0.10    1.00
  -2  -4   0    0.10    0.80
  -2  -4   0   -0.60    0.60
  -2  -4   0    0.30    0.70
  -2  -4   0   -0.40    0.90
   2   4   0    0.80    1.10
   2   4   0    1.00    1.00
   2   4   0    1.00    1.40
   2   4   0    0.50    0.60
  -3  -4   0   51.29    2.70
  -3  -4   0   54.69    2.80
  -3  -4   0   52.39    3.40
  -3  -4   0   48.70    3.40
   3   4   0   51.49    4.40
   3   4   0   51.99    3.30
  -4  -4   0    8.50    1.50
  -4  -4   0   14.40    2.70
  -4  -4   0   13.30    2.50
  -4  -4   0    7.40    1.50
   4   4   0    9.40    2.30
   4   4   0    8.70    3.10
   4   4   0   17.20    2.80
  -5  -4   0   -0.10    1.60
  -5  -4   0    2.20    2.70
  -5  -4   0   -1.70    3.00
   5   4   0   -5.40    2.70
   5   4   0    2.10    3.00
   5   4   0    0.50    2.70
   4  -5   0    0.40    2.90
   4  -5   0    0.10    2.40
  -4   5   0    0.70    2.20
  -4   5   0   -0.10    3.10
  -4   5   0    1.50    3.30
   3  -5   0    2.20    2.20
   3  -5   0   -1.10    2.30
  -3   5   0    2.30    1.40
  -3   5   0    1.70    1.30
  -3   5   0    2.50    2.50
  -3   5   0    2.00    2.40
   2  -5   0   -1.80    1.50
   2  -5   0    1.50    1.80
  -2   5   0   -1.00    0.80
  -2   5   0   -0.20    0.80
  -2   5   0   -0.30    0.80
  -2   5   0   -0.10    0.60
  -2   5   0   -3.00    1.70
   1  -5   0  113.49    5.60
   1  -5   0  115.79    5.10
   1  -5   0  110.09    5.40
  -1   5   0  112.99    5.70
  -1   5   0  113.59    5.30
  -1   5   0  112.09    4.10
  -1   5   0  104.69    4.10
   0  -5   0  166.58    7.00
   0  -5   0  176.88    7.20
   0   5   0  163.38    6.20
   0   5   0  171.58    7.50
   0   5   0  171.58    7.40
   0   5   0  166.28    6.20
   0   5   0  168.48    6.20
   0   5   0  168.78    6.20
  -1  -5   0   85.29    4.20
  -1  -5   0   85.59    3.20
  -1  -5   0   86.79    3.50
  -1  -5   0   81.49    4.00
  -1  -5   0   84.09    3.60
   1   5   0   80.99    3.60
   1   5   0   85.69    3.60
   1   5   0   92.89    4.50
   1   5   0   78.29    3.60
   1   5   0   81.69    3.90
   1   5   0   83.99    3.50
   1   5   0   85.29    3.60
   1   5   0   84.69    4.70
  -2  -5   0  124.19    5.40
  -2  -5   0  123.29    5.20
  -2  -5   0  129.09    5.30
  -2  -5   0  128.39    5.30
   2   5   0  118.79    6.40
   2   5   0  127.59    5.50
   2   5   0  122.29    4.90
   2   5   0  128.59    5.40
   2   5   0  125.89    5.50
   2   5   0  123.99    5.50
  -3  -5   0   64.99    3.70
  -3  -5   0   60.99    3.30
  -3  -5   0   59.69    3.60
  -3  -5   0   59.19    2.90
   3   5   0   58.09    3.70
   3   5   0   61.89    3.70
   3   5   0   55.79    3.10
   3   5   0   59.29    5.00
  -4  -5   0  276.17   10.70
  -4  -5   0  249.48   10.40
  -4  -5   0  286.17   11.40
  -4  -5   0  272.97   11.50
   4   5   0  277.97   11.60
   4   5   0  278.47   11.60
   4   5   0  260.77   12.80
  -5  -5   0    6.90    2.70
  -5  -5   0   10.10    3.10
   5   5   0   -1.90    3.10
   5   5   0    7.70    3.20
   5   5   0    2.20    3.00
   4  -6   0    1.30    2.60
   4  -6   0    0.90    3.10
  -4   6   0   -0.50    1.90
  -4   6   0    5.70    3.70
  -4   6   0    1.40    3.50
   3  -6   0    1.50    2.30
   3  -6   0    1.10    2.50
  -3   6   0    0.60    2.60
  -3   6   0    2.20    2.60
  -3   6   0    1.50    1.30
   2  -6   0   12.30    2.60
   2  -6   0   10.20    2.20
  -2   6   0   11.00    1.20
  -2   6   0   10.40    2.80
  -2   6   0    7.40    0.80
  -2   6   0    9.00    1.00
  -2   6   0   10.90    1.30
   1  -6   0  121.69    5.50
   1  -6   0  120.39    6.00
  -1   6   0  117.99    4.40
  -1   6   0  111.69    4.30
  -1   6   0  112.89    6.40
  -1   6   0  121.29    5.80
   0  -6   0   10.80    2.00
   0  -6   0    8.00    1.60
   0   6   0    8.00    1.80
   0   6   0    8.60    0.80
   0   6   0    8.40    0.70
   0   6   0    5.90    0.70
   0   6   0    7.00    0.70
  -1  -6   0   -0.10    0.80
  -1  -6   0    0.20    1.40
  -1  -6   0   -0.30    0.60
  -1  -6   0    1.50    1.10
   1   6   0   -0.70    0.80
   1   6   0    0.50    0.90
   1   6   0    0.30    0.90
   1   6   0   -0.30    0.80
   1   6   0   -1.00    1.40
  -2  -6   0   54.39    2.80
  -2  -6   0   59.49    3.40
  -2  -6   0   60.29    4.00
  -2  -6   0   60.29    3.00
  -2  -6   0   56.09    3.10
   2   6   0   63.69    3.40
   2   6   0   54.19    2.70
   2   6   0   61.49    3.40
   2   6   0   56.39    4.50
   2   6   0   62.09    3.30
  -3  -6   0  269.67   10.90
  -3  -6   0  269.67   11.00
  -3  -6   0  283.57   10.90
   3   6   0  271.57   11.10
   3   6   0  282.77   11.30
   3   6   0  259.17   12.50
  -4  -6   0   87.79    5.80
  -4  -6   0   91.29    5.30
  -4  -6   0   85.19    4.80
   4   6   0   82.89    5.40
   4   6   0   89.09    5.70
   4   6   0   76.59    6.70
  -5  -6   0   -1.80    2.80
  -5  -6   0   -2.00    2.90
   5   6   0   -3.80    2.80
   5   6   0   -6.30    3.20
   5   6   0   -1.50    3.10
   3  -7   0   14.30    3.60
   3  -7   0   14.40    3.20
  -3   7   0   17.40    3.90
  -3   7   0   10.00    3.70
   2  -7   0    0.30    2.00
   2  -7   0   -1.80    2.50
  -2   7   0    3.20    1.70
  -2   7   0   -1.90    2.70
   1  -7   0   12.70    2.10
   1  -7   0   10.50    2.60
  -1   7   0    9.20    2.10
  -1   7   0   11.00    3.20
  -1   7   0    9.90    0.90
   0  -7   0   -0.40    1.90
   0   7   0    0.00    0.50
   0   7   0   -0.70    0.60
   0   7   0    0.10    1.60
   0   7   0   -0.50    0.50
   0   7   0    1.00    0.80
  -1  -7   0   31.20    3.20
  -1  -7   0   27.90    2.80
   1   7   0   30.90    3.00
   1   7   0   29.70    3.70
   1   7   0   29.60    2.00
   1   7   0   30.80    2.30
   1   7   0   28.90    2.20
  -2  -7   0    4.70    2.10
  -2  -7   0    2.70    1.50
  -2  -7   0    1.70    0.80
  -2  -7   0    5.10    1.10
  -2  -7   0    5.40    1.40
   2   7   0    4.40    1.50
   2   7   0    5.90    2.50
   2   7   0    5.90    1.50
   2   7   0    6.30    1.70
   2   7   0    2.30    1.00
  -3  -7   0   -0.40    1.50
  -3  -7   0    0.80    1.70
  -3  -7   0   -1.10    1.60
  -3  -7   0   -3.80    2.00
   3   7   0    1.60    2.00
   3   7   0    0.00    2.30
   3   7   0    2.50    2.00
  -4  -7   0   36.60    3.90
  -4  -7   0   36.90    4.10
  -4  -7   0   38.20    3.50
   4   7   0   41.70    4.10
   4   7   0   36.00    4.20
   4   7   0   32.50    4.60
  -5  -7   0   -3.80    2.60
  -5  -7   0    0.20    2.70
   5   7   0    0.20    4.30
   5   7   0    0.00    3.30
   5   7   0   -7.30    3.20
   3  -8   0    2.90    3.60
   3  -8   0    5.20    2.80
  -3   8   0    6.60    3.70
  -3   8   0    7.10    3.90
   2  -8   0   -0.10    2.20
  -2   8   0    1.60    2.90
  -2   8   0    2.60    1.90
  -2   8   0   -1.70    3.10
   1  -8   0    6.90    3.10
  -1   8   0    8.20    2.30
  -1   8   0    6.60    3.40
   0  -8   0    0.50    2.50
   0   8   0    4.70    1.10
   0   8   0   -0.20    1.90
  -1  -8   0   52.49    4.80
  -1  -8   0   56.89    3.90
   1   8   0   39.30    2.90
   1   8   0   51.39    4.80
   1   8   0   55.29    3.10
  -2  -8   0   15.60    2.30
  -2  -8   0   12.20    2.00
  -2  -8   0    8.40    2.80
   2   8   0   13.00    2.20
   2   8   0   11.70    3.10
   2   8   0   13.20    2.10
  -3  -8   0   18.00    2.70
  -3  -8   0   16.60    3.20
  -3  -8   0   20.80    2.10
  -3  -8   0   19.10    2.50
   3   8   0   21.20    2.90
   3   8   0   18.30    3.70
   3   8   0   19.30    2.60
  -4  -8   0    1.40    2.00
  -4  -8   0    2.10    2.40
  -4  -8   0    3.20    2.70
  -4  -8   0    2.50    2.70
   4   8   0    1.80    2.40
   4   8   0    1.80    3.00
   4   8   0    3.80    2.70
   2  -9   0    5.10    2.70
  -2   9   0   -1.50    3.80
  -2   9   0    5.90    3.50
  -1   9   0   55.49    5.40
  -1   9   0   58.79    7.10
   0  -9   0    9.60    3.30
   0   9   0    9.70    3.10
  -1  -9   0    2.40    2.70
   1   9   0    1.20    2.20
   1   9   0    0.60    1.20
   1   9   0    0.20    2.30
  -2  -9   0   38.70    4.50
  -2  -9   0   39.30    3.90
   2   9   0   49.70    3.50
   2   9   0   42.60    5.10
   2   9   0   39.30    3.50
  -3  -9   0    0.20    2.00
  -3  -9   0    3.70    2.70
   3   9   0    2.20    2.20
   3   9   0   -1.50    2.20
   3   9   0    2.50    2.90
  -4  -9   0    5.70    2.20
  -4  -9   0   -2.30    3.00
   4   9   0    2.80    3.50
   4   9   0   -1.30    3.20
   4   9   0    3.30    2.60
  -1  10   0    0.40    4.30
  -1  10   0    2.40    2.80
  -1  10   0   -3.40    3.30
   0 -10   0    5.40    4.10
   0  10   0    7.60    3.00
  -1 -10   0   -2.20    3.00
   1  10   0    1.30    2.70
   1  10   0    1.70    1.20
  -2 -10   0   12.80    3.90
   2  10   0   11.20    3.80
   2  10   0    7.40    2.20
  -3 -10   0    7.60    2.60
  -3 -10   0   11.50    3.90
   3  10   0   11.90    2.90
   3  10   0   12.60    4.00
   3  10   0   11.80    2.80
  -1 -11   0    2.30    3.80
   1  11   0    2.60    3.50
  -2 -11   0    4.00    3.70
   2  11   0   -0.80    1.80
   2  11   0    2.30    3.70
  -1 -11   1   35.20    5.90
   3  10  -1    1.60    2.60
   3  10  -1    9.60    2.90
   3  10  -1    1.40    3.60
  -3 -10   1    0.60    3.30
   2  10  -1    4.00    2.00
   2  10  -1    1.20    3.10
  -2 -10   1    5.30    3.70
   1  10  -1   -1.60    1.20
   1  10  -1    1.50    2.90
  -1 -10   1    0.40    3.30
   0  10  -1    2.70    2.90
   0  10  -1    4.90    4.30
   0 -10   1   10.70    4.30
  -1  10  -1   10.40    5.00
  -1  10  -1    4.70    2.80
   4   9  -1    5.10    3.50
   4   9  -1   -4.70    3.20
   4   9  -1    3.70    3.00
  -4  -9   1   -0.10    3.30
   3   9  -1   -1.10    2.40
   3   9  -1    1.50    2.30
   3   9  -1    2.60    3.20
  -3  -9   1    4.10    3.20
  -3  -9   1    0.40    2.00
   2   9  -1   14.30    2.40
   2   9  -1   14.10    2.30
   2   9  -1   13.20    3.40
  -2  -9   1   13.10    3.40
   1   9  -1    3.30    2.80
   1   9  -1    0.50    1.30
  -1  -9   1    0.90    3.00
   0   9  -1   21.70    3.60
   0  -9   1   15.40    3.80
  -1   9  -1    3.40    2.30
  -1   9  -1    0.10    4.10
   1  -9   1    1.00    3.70
  -2   9  -1    6.80    4.40
   2  -9   1    5.70    2.80
   4   8  -1    4.10    3.40
   4   8  -1    7.00    3.30
   4   8  -1    7.60    2.90
  -4  -8   1   12.50    2.70
  -4  -8   1    3.50    2.10
   3   8  -1   20.20    4.10
   3   8  -1   26.10    3.00
   3   8  -1   17.20    2.90
  -3  -8   1   20.10    2.20
  -3  -8   1   16.70    3.20
  -3  -8   1   19.10    2.60
  -3  -8   1   25.30    3.90
   2   8  -1    0.10    1.70
   2   8  -1    1.20    1.80
   2   8  -1    0.90    2.40
  -2  -8   1    2.00    1.70
  -2  -8   1    3.80    2.40
   1   8  -1    7.40    1.50
   1   8  -1    6.50    1.60
   1   8  -1    4.60    2.50
  -1  -8   1    8.50    2.70
   0   8  -1  106.29    4.10
   0   8  -1  115.19    7.00
   0   8  -1  100.09    5.00
   0   8  -1  108.19    4.20
   0  -8   1  129.79    7.00
  -1   8  -1    5.20    2.10
  -1   8  -1    1.90    3.40
   1  -8   1    3.10    3.00
  -2   8  -1    4.30    2.20
  -2   8  -1   -7.50    3.30
   2  -8   1   -1.70    2.10
  -3   8  -1   20.20    4.30
  -3   8  -1   28.30    5.10
   3  -8   1   21.10    3.70
   5   7  -1    2.20    3.40
   5   7  -1   -2.70    3.90
   5   7  -1   -9.00    3.40
  -5  -7   1   -2.00    2.80
  -5  -7   1   -0.90    2.90
   4   7  -1   27.90    3.70
   4   7  -1   23.60    3.40
   4   7  -1   20.70    4.40
  -4  -7   1   27.60    3.40
  -4  -7   1   22.80    3.00
  -4  -7   1   20.20    2.50
   3   7  -1    7.30    2.20
   3   7  -1   11.30    2.50
   3   7  -1    9.30    3.00
  -3  -7   1    9.30    2.00
  -3  -7   1   11.50    2.00
  -3  -7   1   10.20    1.90
   2   7  -1    3.50    1.70
   2   7  -1    4.60    2.40
   2   7  -1    5.10    1.50
   2   7  -1    3.50    1.10
   2   7  -1    3.90    1.60
  -2  -7   1    0.70    1.50
  -2  -7   1    4.50    1.40
  -2  -7   1    3.40    0.90
  -2  -7   1    3.10    1.10
  -2  -7   1    5.40    2.30
   1   7  -1   22.60    2.00
   1   7  -1   26.10    2.30
   1   7  -1   29.00    2.30
   1   7  -1   28.80    2.00
   1   7  -1   29.10    3.70
  -1  -7   1   19.60    1.50
  -1  -7   1   31.70    2.80
  -1  -7   1   35.90    3.60
   0   7  -1    2.40    0.70
   0   7  -1    0.70    0.70
   0   7  -1    3.30    0.80
   0   7  -1    2.90    1.70
   0   7  -1    4.00    1.10
   0  -7   1    3.10    2.20
  -1   7  -1   27.90    4.00
  -1   7  -1   24.20    1.60
  -1   7  -1   27.00    3.10
   1  -7   1   28.00    2.80
   1  -7   1   26.00    3.30
  -2   7  -1    5.00    3.20
  -2   7  -1    7.10    1.90
   2  -7   1    3.30    2.00
  -3   7  -1   30.50    4.60
  -3   7  -1   25.70    4.20
   3  -7   1   20.80    3.70
   3  -7   1   25.60    3.40
   5   6  -1    6.00    3.20
   5   6  -1    5.60    3.50
   5   6  -1   -4.50    3.50
  -5  -6   1    1.20    3.00
  -5  -6   1    0.20    2.80
   4   6  -1    3.60    2.40
   4   6  -1   -0.70    2.80
   4   6  -1    2.00    2.30
  -4  -6   1   -1.80    1.40
  -4  -6   1    3.30    2.40
  -4  -6   1    0.90    2.10
   3   6  -1  148.59    6.80
   3   6  -1  133.19    5.90
   3   6  -1  140.69    8.30
   3   6  -1  153.98    6.90
  -3  -6   1  141.29    6.50
  -3  -6   1  154.18    6.60
  -3  -6   1  143.79    6.40
   2   6  -1  300.87   11.30
   2   6  -1  290.07   11.40
   2   6  -1  298.67   12.80
   2   6  -1  288.17   11.40
   2   6  -1  276.37   10.90
  -2  -6   1  290.27   11.00
  -2  -6   1  277.77   11.00
  -2  -6   1  296.97   12.00
  -2  -6   1  299.37   11.20
  -2  -6   1  291.57   11.40
   1   6  -1   14.50    1.50
   1   6  -1   15.70    1.50
   1   6  -1   11.90    1.30
   1   6  -1   15.40    1.40
   1   6  -1   12.40    2.30
   1   6  -1   15.70    1.50
  -1  -6   1   16.40    1.90
  -1  -6   1   14.30    1.30
  -1  -6   1   12.20    2.00
   0   6  -1    2.20    0.70
   0   6  -1    1.40    0.80
   0   6  -1    1.50    0.70
   0   6  -1    0.50    1.30
   0   6  -1    2.50    0.60
   0  -6   1    4.10    1.70
  -1   6  -1   46.50    2.20
  -1   6  -1   52.19    3.50
  -1   6  -1   48.90    4.50
   1  -6   1   49.50    3.20
   1  -6   1   60.99    4.00
  -2   6  -1    3.30    1.50
  -2   6  -1    0.50    0.90
  -2   6  -1    0.70    0.90
  -2   6  -1    0.00    0.70
  -2   6  -1    2.00    2.50
   2  -6   1    2.10    2.00
   2  -6   1    2.50    1.90
  -3   6  -1    0.90    2.90
  -3   6  -1    0.10    1.40
   3  -6   1    2.70    2.60
   3  -6   1    0.60    2.20
  -4   6  -1    4.30    3.90
  -4   6  -1    4.90    3.40
  -4   6  -1    3.80    2.20
   4  -6   1    2.90    2.80
   4  -6   1    1.70    3.10
   5   5  -1   42.00    5.70
   5   5  -1   49.50    5.10
   5   5  -1   63.09    5.80
  -5  -5   1   65.19    5.00
  -5  -5   1   67.99    5.30
  -4  -5   1   26.50    2.70
  -4  -5   1   30.40    2.80
  -4  -5   1   45.90    3.90
   3   5  -1   20.70    3.30
   3   5  -1   24.50    2.50
   3   5  -1   28.50    2.70
   3   5  -1   19.80    2.00
  -3  -5   1   20.80    2.10
  -3  -5   1   28.90    2.70
  -3  -5   1   22.60    2.40
  -3  -5   1   23.50    2.20
   2   5  -1   42.10    2.80
   2   5  -1   43.90    2.60
   2   5  -1   40.50    3.90
   2   5  -1   46.10    2.80
   2   5  -1   46.80    2.30
  -2  -5   1   47.60    2.60
  -2  -5   1   41.60    2.30
  -2  -5   1   44.20    2.60
  -2  -5   1   39.30    2.60
   1   5  -1    1.10    0.90
   1   5  -1    0.70    0.80
   1   5  -1    1.30    0.90
   1   5  -1    0.40    1.30
   1   5  -1    1.70    1.00
   1   5  -1    1.20    0.80
   1   5  -1   -0.30    0.70
  -1  -5   1    0.60    1.30
  -1  -5   1    0.40    0.70
  -1  -5   1    0.70    0.50
  -1  -5   1    0.10    0.90
  -1  -5   1    1.10    0.50
  -1  -5   1    1.20    0.70
   0   5  -1  203.68    8.30
   0   5  -1  213.18    8.70
   0   5  -1  208.18    7.60
   0   5  -1  202.18    7.50
   0   5  -1  198.38    7.50
   0   5  -1  212.38    7.60
   0  -5   1  201.98    7.40
   0  -5   1  199.98    7.40
   0  -5   1  192.78    8.40
  -1   5  -1  124.29    4.70
  -1   5  -1  127.69    4.70
  -1   5  -1  130.09    5.80
  -1   5  -1  119.69    6.30
  -1   5  -1  126.79    4.70
  -1   5  -1  127.59    4.80
   1  -5   1  127.09    5.60
   1  -5   1  120.39    6.00
   1  -5   1  120.49    6.00
  -2   5  -1   47.90    2.40
  -2   5  -1   46.50    2.30
  -2   5  -1   46.30    4.10
  -2   5  -1   45.70    2.20
  -2   5  -1   45.80    2.40
   2  -5   1   44.90    3.30
   2  -5   1   48.60    3.90
  -3   5  -1   -0.90    1.20
  -3   5  -1    2.10    2.70
  -3   5  -1    3.10    1.50
   3  -5   1   -0.50    2.10
   3  -5   1    1.70    2.00
  -4   5  -1    8.00    3.80
  -4   5  -1    4.30    2.10
  -4   5  -1    4.60    3.30
   4  -5   1    2.70    2.80
   4  -5   1    0.60    2.80
   5   4  -1   21.10    4.30
   5   4  -1   34.20    4.10
   5   4  -1   29.00    3.80
  -5  -4   1   30.20    4.30
  -5  -4   1   19.20    2.50
   4   4  -1   50.19    5.60
   4   4  -1   53.79    4.20
   4   4  -1   59.99    4.40
  -4  -4   1   51.09    3.30
  -4  -4   1   52.89    4.20
  -4  -4   1   51.99    3.00
  -4  -4   1   58.09    4.40
   3   4  -1   23.70    2.10
   3   4  -1   27.10    3.30
   3   4  -1   26.20    2.60
   3   4  -1   26.10    2.60
  -3  -4   1   23.30    1.90
  -3  -4   1   31.10    2.70
  -3  -4   1   25.30    2.60
  -3  -4   1   23.40    2.00
   2   4  -1    0.10    0.70
   2   4  -1    0.60    1.00
   2   4  -1    0.60    1.10
   2   4  -1   -1.40    1.40
   2   4  -1   -0.60    0.90
  -2  -4   1    0.80    1.00
  -2  -4   1    1.40    1.10
  -2  -4   1    0.40    0.70
  -2  -4   1    1.00    0.80
  -2  -4   1    0.70    0.70
   1   4  -1  129.49    5.30
   1   4  -1  127.29    6.20
   1   4  -1  125.89    5.20
   1   4  -1  132.79    5.20
   1   4  -1  127.09    5.10
   1   4  -1  133.59    5.20
   1   4  -1  127.99    5.30
  -1  -4   1  129.79    6.00
  -1  -4   1  131.69    5.20
  -1  -4   1  134.09    5.20
  -1  -4   1  136.39    5.60
  -1  -4   1  135.29    5.10
  -1  -4   1  131.69    5.40
  -1  -4   1  123.99    5.00
   0   4  -1    5.50    1.00
   0   4  -1    4.30    0.70
   0   4  -1    5.00    1.10
   0   4  -1    5.10    0.70
   0   4  -1    3.70    1.30
   0   4  -1    4.50    0.50
   0   4  -1    3.20    0.60
   0   4  -1    8.20    1.30
   0   4  -1    5.40    1.10
   0   4  -1    3.50    1.00
   0  -4   1    2.50    0.40
   0  -4   1    4.20    1.30
   0  -4   1    5.40    1.00
  -1   4  -1   72.49    3.60
  -1   4  -1   73.39    2.90
  -1   4  -1   78.09    3.70
  -1   4  -1   70.89    3.70
  -1   4  -1   71.79    2.90
  -1   4  -1   74.79    2.90
  -1   4  -1   72.29    2.80
  -1   4  -1   70.59    4.10
   1  -4   1   69.49    3.50
   1  -4   1   72.99    3.80
   1  -4   1   71.69    3.90
  -2   4  -1   21.30    1.50
  -2   4  -1   22.20    1.50
  -2   4  -1   22.80    2.80
  -2   4  -1   21.80    1.70
  -2   4  -1   21.00    1.60
   2  -4   1   23.30    2.70
   2  -4   1   27.30    2.50
   2  -4   1   19.30    1.30
  -3   4  -1    5.70    1.70
  -3   4  -1   12.40    1.70
  -3   4  -1   14.80    1.90
  -3   4  -1   13.00    1.80
  -3   4  -1   16.20    3.00
   3  -4   1   11.50    2.50
   3  -4   1    9.50    1.40
   3  -4   1   12.50    2.50
  -4   4  -1   18.40    2.70
  -4   4  -1   15.60    3.70
  -4   4  -1   13.10    2.40
  -4   4  -1   11.50    3.60
   4  -4   1   16.10    3.10
   4  -4   1   12.20    3.30
   5   3  -1   17.00    3.90
   5   3  -1   26.20    3.90
   5   3  -1   13.10    3.20
  -5  -3   1   29.60    4.10
  -5  -3   1   15.20    3.20
  -5  -3   1   15.90    2.60
   4   3  -1   -0.50    2.40
   4   3  -1    1.30    2.20
   4   3  -1    0.40    1.90
  -4  -3   1   -1.70    1.80
  -4  -3   1    0.00    1.40
  -4  -3   1   -0.30    2.10
   3   3  -1    9.40    1.80
   3   3  -1    9.20    1.80
   3   3  -1    8.40    2.40
  -3  -3   1    9.30    1.00
  -3  -3   1   10.50    1.80
  -3  -3   1    8.70    1.60
  -3  -3   1    7.20    1.30
   2   3  -1    6.90    1.80
   2   3  -1    6.60    1.00
   2   3  -1    4.80    1.30
   2   3  -1    6.40    1.30
   2   3  -1    5.90    1.10
   2   3  -1    5.00    1.30
  -2  -3   1    7.30    1.00
  -2  -3   1    6.20    1.20
  -2  -3   1    6.70    1.20
  -2  -3   1    7.10    1.00
  -2  -3   1    6.80    1.30
  -2  -3   1    5.30    1.50
  -2  -3   1    7.90    1.40
   1   3  -1  115.59    4.70
   1   3  -1  113.89    4.70
   1   3  -1  127.49    5.50
   1   3  -1  115.69    4.70
   1   3  -1  116.59    4.60
   1   3  -1  118.29    4.80
   1   3  -1  117.19    4.70
  -1  -3   1  111.89    4.60
  -1  -3   1  122.89    4.70
  -1  -3   1  120.49    5.30
  -1  -3   1  117.89    4.60
  -1  -3   1  116.49    4.70
  -1  -3   1  121.79    4.70
   0   3  -1   30.10    1.80
   0   3  -1   29.40    1.40
   0   3  -1   28.40    1.40
   0   3  -1   27.20    1.80
   0   3  -1   28.20    1.70
   0   3  -1   30.30    1.90
   0   3  -1   29.70    1.30
   0   3  -1   26.50    1.70
   0   3  -1   27.50    1.30
   0   3  -1   28.80    2.10
   0  -3   1   28.90    1.60
   0  -3   1   28.60    2.00
  -1   3  -1  222.18    8.10
  -1   3  -1  222.88    8.60
  -1   3  -1  211.78    8.50
  -1   3  -1  213.58    8.90
  -1   3  -1  224.28    8.60
  -1   3  -1  225.88    8.50
  -1   3  -1  219.18    8.70
  -1   3  -1  220.18    8.10
  -1   3  -1  223.18    8.10
  -1   3  -1  218.58    8.00
   1  -3   1  225.38    8.00
   1  -3   1  218.98    8.60
   1  -3   1  215.78    8.70
   1  -3   1  216.88    8.50
  -2   3  -1   57.09    2.70
  -2   3  -1   53.99    2.90
  -2   3  -1   56.29    2.60
  -2   3  -1   55.39    3.60
  -2   3  -1   56.99    2.70
  -2   3  -1   53.59    2.70
   2  -3   1   58.49    3.20
   2  -3   1   55.79    3.50
   2  -3   1   53.09    2.50
   2  -3   1   59.39    4.00
   2  -3   1   58.39    2.70
  -3   3  -1   -0.80    1.10
  -3   3  -1    2.80    1.10
  -3   3  -1    3.00    1.40
  -3   3  -1    5.10    2.30
  -3   3  -1    2.20    1.40
   3  -3   1    2.50    1.90
   3  -3   1    1.70    0.70
   3  -3   1    0.80    0.80
   3  -3   1    4.50    1.80
  -4   3  -1   28.80    3.20
  -4   3  -1   32.70    3.00
  -4   3  -1   42.00    4.90
  -4   3  -1   36.20    4.10
   4  -3   1   29.20    2.70
   4  -3   1   31.60    3.50
   4  -3   1   29.70    3.80
  -5   3  -1    5.60    2.80
  -5   3  -1    6.70    2.90
  -5   3  -1    8.80    4.10
  -5   3  -1    5.10    3.30
   5  -3   1    9.90    3.50
   5  -3   1    4.40    3.20
   5   2  -1    3.70    2.90
   5   2  -1   -1.90    2.40
   5   2  -1   -0.60    2.50
  -5  -2   1    4.90    2.80
  -5  -2   1    0.10    2.00
  -5  -2   1    2.40    2.60
   4   2  -1   32.40    3.80
   4   2  -1   38.20    3.70
   4   2  -1   40.10    3.60
  -4  -2   1   36.20    3.50
  -4  -2   1   43.30    3.80
  -4  -2   1   28.80    2.80
   3   2  -1   24.80    2.60
   3   2  -1   25.10    2.90
   3   2  -1   19.00    2.10
  -3  -2   1   23.20    2.00
  -3  -2   1   26.40    2.50
  -3  -2   1   21.90    2.20
   2   2  -1   10.50    1.40
   2   2  -1    7.60    1.30
   2   2  -1   11.20    1.30
   2   2  -1    6.70    1.00
   2   2  -1    6.30    1.10
  -2  -2   1   10.30    1.40
  -2  -2   1    7.70    1.30
  -2  -2   1   10.90    1.40
  -2  -2   1   11.10    1.60
  -2  -2   1    7.10    1.20
  -2  -2   1    8.20    1.10
   1   2  -1    3.20    0.80
   1   2  -1    5.10    0.70
   1   2  -1    2.90    0.60
   1   2  -1    2.40    0.70
   1   2  -1    3.10    1.10
   1   2  -1    2.10    0.80
   1   2  -1    2.10    0.70
  -1  -2   1    2.70    0.80
  -1  -2   1    2.50    0.80
  -1  -2   1    2.10    0.70
  -1  -2   1    2.60    0.60
  -1  -2   1    3.40    0.70
  -1  -2   1    1.30    1.00
  -1  -2   1    3.20    0.80
   0   2  -1  192.58    6.80
   0   2  -1  191.38    7.00
   0   2  -1  182.38    6.80
   0   2  -1  184.28    6.80
   0   2  -1  191.88    7.10
   0   2  -1  188.58    6.80
   0   2  -1  191.28    7.10
   0   2  -1  186.48    7.30
   0  -2   1  174.88    6.80
   0  -2   1  182.18    6.90
   0  -2   1  183.88    6.80
   0  -2   1  190.98    7.10
   0  -2   1  186.88    7.20
  -1   2  -1  242.48    9.10
  -1   2  -1  240.98    8.80
  -1   2  -1  235.58    9.10
  -1   2  -1  233.88    9.20
  -1   2  -1  248.28    8.80
  -1   2  -1  243.18    8.80
  -1   2  -1  241.38    8.80
  -1   2  -1  242.18    9.40
   1  -2   1  217.88    8.80
   1  -2   1  245.88    9.20
   1  -2   1  249.38    8.80
   1  -2   1  239.78    9.10
   1  -2   1  244.28    9.40
   1  -2   1  249.48    9.20
  -2   2  -1    0.00    1.00
  -2   2  -1    2.50    0.80
  -2   2  -1    4.50    1.00
  -2   2  -1    2.00    1.00
  -2   2  -1    1.70    0.90
  -2   2  -1    4.50    1.40
  -2   2  -1    3.40    0.90
  -2   2  -1    1.70    0.90
   2  -2   1    1.50    0.80
   2  -2   1    2.80    0.80
   2  -2   1    4.60    1.00
   2  -2   1    1.50    0.70
   2  -2   1    3.60    1.10
   2  -2   1    4.00    1.30
   2  -2   1    4.80    1.30
  -3   2  -1   88.59    4.40
  -3   2  -1   96.29    4.60
  -3   2  -1   95.59    4.50
  -3   2  -1  112.29    5.60
  -3   2  -1   93.59    4.40
   3  -2   1  100.39    4.90
   3  -2   1   96.19    5.30
   3  -2   1   94.59    4.10
   3  -2   1   95.59    4.30
  -4   2  -1   -0.40    1.80
  -4   2  -1   -1.80    2.00
  -4   2  -1    5.30    2.70
  -4   2  -1    3.30    2.40
   4  -2   1   -0.20    2.10
   4  -2   1   -0.60    1.50
   4  -2   1   -0.60    2.30
  -5   2  -1    4.90    2.80
  -5   2  -1    5.70    3.80
  -5   2  -1    2.80    2.80
  -5   2  -1    4.50    3.30
   5  -2   1    0.70    3.20
   5  -2   1    8.50    3.40
   5   1  -1   23.40    3.60
   5   1  -1   15.00    3.40
   5   1  -1   19.60    3.10
  -5  -1   1   27.70    3.90
  -5  -1   1   22.40    3.50
  -5  -1   1   15.70    3.00
   4   1  -1    2.70    2.10
   4   1  -1    5.60    0.90
   4   1  -1    8.20    2.20
   4   1  -1    8.40    2.20
  -4  -1   1    4.80    1.90
  -4  -1   1   12.30    2.50
  -4  -1   1    4.70    1.80
   3   1  -1    7.30    1.50
   3   1  -1    7.00    2.00
   3   1  -1    9.50    1.70
   3   1  -1    5.90    1.70
  -3  -1   1    8.80    1.60
  -3  -1   1    3.80    1.40
  -3  -1   1    6.20    1.40
  -3  -1   1    8.60    1.70
  -3  -1   1    8.20    1.60
   2   1  -1   18.50    1.60
   2   1  -1   16.50    1.60
   2   1  -1   14.00    1.50
   2   1  -1   23.40    2.60
   2   1  -1   18.40    1.60
   2   1  -1   15.40    1.90
  -2  -1   1   14.60    1.40
  -2  -1   1   16.60    2.10
  -2  -1   1   16.70    1.60
  -2  -1   1   17.70    1.70
  -2  -1   1   13.50    1.40
  -2  -1   1   19.80    1.70
   1   1  -1  214.18    8.00
   1   1  -1  211.18    8.00
   1   1  -1  213.68    7.90
   1   1  -1  217.58    8.40
   1   1  -1  213.78    8.00
   1   1  -1  211.88    7.90
  -1  -1   1  222.18    7.90
  -1  -1   1  206.68    8.30
  -1  -1   1  213.18    8.00
  -1  -1   1  210.58    8.00
  -1  -1   1  209.88    7.70
  -1  -1   1  213.58    7.90
   0   1  -1   26.20    1.20
   0   1  -1   27.90    1.20
   0   1  -1   27.10    1.20
   0  -1   1   26.40    1.20
   0  -1   1   29.10    1.20
   0  -1   1   27.60    1.10
   0  -1   1   31.10    1.50
   0  -1   1   30.80    1.20
  -1   1  -1   69.99    2.90
  -1   1  -1   73.19    3.00
  -1   1  -1   75.59    3.40
  -1   1  -1   72.59    2.90
  -1   1  -1   72.39    3.00
  -1   1  -1   74.49    3.10
  -1   1  -1   68.69    3.00
   1  -1   1   75.99    3.30
   1  -1   1   75.09    3.20
   1  -1   1   69.99    2.90
   1  -1   1   70.99    2.90
   1  -1   1   73.79    3.00
   1  -1   1   68.69    2.90
  -2   1  -1  338.67   12.40
  -2   1  -1  327.87   12.90
  -2   1  -1  325.47   12.40
  -2   1  -1  334.07   12.50
  -2   1  -1  324.97   12.40
  -2   1  -1  331.57   12.40
  -2   1  -1  330.47   12.20
   2  -1   1  346.67   12.40
   2  -1   1  331.57   12.40
   2  -1   1  325.67   12.80
   2  -1   1  335.97   12.40
   2  -1   1  343.97   12.50
  -3   1  -1   35.90    2.50
  -3   1  -1   45.70    3.50
  -3   1  -1   43.80    3.30
  -3   1  -1   43.90    2.80
  -3   1  -1   42.70    2.70
  -3   1  -1   42.00    2.70
   3  -1   1   38.80    2.60
   3  -1   1   41.40    2.50
   3  -1   1   43.90    2.80
  -4   1  -1   48.80    3.90
  -4   1  -1   50.99    4.80
  -4   1  -1   41.80    3.50
  -4   1  -1   40.70    4.30
   4  -1   1   46.80    3.50
  -5   1  -1   39.80    4.80
  -5   1  -1   46.40    5.80
  -5   1  -1   33.10    3.90
  -5   1  -1   32.70    4.20
   5  -1   1   42.30    4.60
   5  -1   1   32.20    3.60
   5   0  -1   11.30    3.10
   5   0  -1    9.60    2.60
   5   0  -1   10.00    2.70
  -5   0   1   12.20    3.10
  -5   0   1    7.80    2.90
  -5   0   1    8.30    2.70
  -5   0   1   14.10    3.10
   4   0  -1  135.99    5.60
   4   0  -1  142.79    6.70
   4   0  -1  148.49    6.70
   4   0  -1  135.19    7.10
  -4   0   1  147.69    6.90
  -4   0   1  137.69    6.60
  -4   0   1  146.19    7.20
  -4   0   1  140.19    7.00
   3   0  -1    3.90    1.30
   3   0  -1    5.20    1.60
   3   0  -1    4.10    1.30
   3   0  -1    5.70    0.90
   3   0  -1    3.00    1.60
   3   0  -1    3.10    1.30
  -3   0   1    4.80    1.50
  -3   0   1    3.30    1.40
  -3   0   1    3.40    1.50
  -3   0   1    7.20    1.50
  -3   0   1    3.80    1.20
  -3   0   1    4.50    1.50
   2   0  -1    2.30    0.90
   2   0  -1    3.90    1.10
   2   0  -1    3.00    1.20
   2   0  -1    3.10    0.90
   2   0  -1    3.50    1.40
  -2   0   1    3.80    1.20
  -2   0   1    4.20    1.10
  -2   0   1    4.00    1.10
  -2   0   1    3.20    0.90
  -2   0   1    3.40    1.20
  -2   0   1    7.20    1.30
  -2   0   1    2.60    1.20
   1   0  -1  701.73   25.40
   1   0  -1  719.83   25.40
   1   0  -1  705.63   25.40
   1   0  -1  691.73   25.30
   1   0  -1  711.43   25.60
   1   0  -1  704.33   25.30
   1   0  -1  711.43   25.40
  -1   0   1  703.73   25.40
  -1   0   1  699.93   25.40
  -1   0   1  717.63   25.40
  -1   0   1  701.23   25.50
  -1   0   1  701.03   25.30
  -1   0   1  701.53   25.40
   0   0  -1    0.00    0.10
   0   0  -1    0.10    0.10
   0   0  -1    0.10    0.10
   0   0  -1    0.10    0.10
   0   0  -1    0.10    0.10
   0   0  -1    0.20    0.10
   0   0  -1    0.00    0.10
   0   0   1    0.00    0.10
   0   0   1    0.00    0.10
   0   0   1    0.00    0.10
   0   0   1    0.00    0.10
   0   0   1   -0.10    0.10
   0   0   1    0.20    0.10
   0   0   1    0.10    0.10
  -1   0  -1 3177.58  111.99
  -1   0  -1 2979.10  111.29
  -1   0  -1 3112.29  110.89
  -1   0  -1 3148.39  111.59
  -1   0  -1 3061.79  111.69
  -1   0  -1 3064.39  111.39
  -1   0  -1 3112.79  111.19
   1   0   1 3141.29  111.19
   1   0   1 3157.48  111.69
   1   0   1 3115.49  111.69
   1   0   1 3185.28  111.09
   1   0   1 3114.39  111.39
   1   0   1 3107.69  111.39
  -2   0  -1    1.90    0.90
  -2   0  -1    1.00    1.10
  -2   0  -1    5.10    1.00
  -2   0  -1    1.80    0.80
  -2   0  -1    2.30    1.00
  -2   0  -1    2.00    1.20
   2   0   1    2.60    0.90
   2   0   1    2.50    1.00
   2   0   1    3.50    1.10
   2   0   1    1.70    0.80
  -3   0  -1    7.20    1.40
  -3   0  -1   11.50    1.70
  -3   0  -1   12.20    1.80
  -3   0  -1   13.10    1.70
  -3   0  -1   11.70    2.10
  -3   0  -1    9.70    1.40
   3   0   1    8.80    1.50
   3   0   1    6.90    1.50
   3   0   1    8.30    1.50
   3   0   1    7.90    1.30
  -4   0  -1   25.10    3.60
  -4   0  -1   15.20    2.00
  -4   0  -1   22.70    2.80
  -4   0  -1   24.60    2.80
  -4   0  -1   18.80    2.60
   4   0   1   18.80    2.30
   4   0   1   25.10    2.80
  -5   0  -1    2.40    2.70
  -5   0  -1    5.30    3.00
  -5   0  -1   10.00    3.40
  -5   0  -1    2.20    2.40
   5   0   1    3.90    2.50
   5   0   1    5.50    2.50
   5  -1  -1   -0.90    2.30
   5  -1  -1   -0.40    2.60
  -5   1   1    3.70    2.50
  -5   1   1    3.80    2.90
  -5   1   1    5.00    2.70
  -5   1   1    5.20    2.90
   4  -1  -1    2.40    1.70
   4  -1  -1    2.30    1.10
   4  -1  -1    3.30    2.10
   4  -1  -1    1.80    1.80
  -4   1   1    3.10    2.20
  -4   1   1    4.50    2.30
  -4   1   1    0.50    1.90
  -4   1   1    3.90    2.10
   3  -1  -1   -1.20    1.10
   3  -1  -1   -0.50    1.10
   3  -1  -1    0.60    1.20
   3  -1  -1    0.20    0.90
   3  -1  -1    0.10    0.90
  -3   1   1    0.30    1.30
  -3   1   1    0.60    1.30
  -3   1   1   -1.30    1.20
  -3   1   1    0.10    1.40
  -3   1   1    0.60    1.30
  -3   1   1    0.00    1.10
   2  -1  -1  266.97   10.30
   2  -1  -1  263.97   10.00
   2  -1  -1  261.67   10.00
   2  -1  -1  271.37   10.00
   2  -1  -1  264.07   10.10
   2  -1  -1  267.97   10.00
  -2   1   1  263.27   10.00
  -2   1   1  262.97   10.40
  -2   1   1  267.87   10.30
  -2   1   1  268.37   10.10
  -2   1   1  265.37   10.10
  -2   1   1  261.47   10.10
  -2   1   1  262.87   10.30
   1  -1  -1 2852.01  105.09
   1  -1  -1 2893.51  105.49
   1  -1  -1 2899.31  105.19
   1  -1  -1 3012.10  105.19
   1  -1  -1 2991.00  105.19
   1  -1  -1 2952.70  105.59
   1  -1  -1 3066.29  105.19
  -1   1   1 2869.81  104.99
  -1   1   1 2878.51  105.99
  -1   1   1 2973.80  105.09
  -1   1   1 2919.51  105.39
  -1   1   1 2970.50  105.29
  -1   1   1 2972.80  105.09
  -1   1   1 2995.80  105.59
  -1   1   1 2976.80  105.29
  -1  -1  -1  142.89    5.50
  -1  -1  -1  145.99    5.40
  -1  -1  -1  146.39    5.50
  -1  -1  -1  148.79    5.60
  -1  -1  -1  140.09    5.70
  -1  -1  -1  142.89    5.50
   1   1   1  146.99    5.50
   1   1   1  123.99    5.20
   1   1   1  141.79    5.50
   1   1   1  144.69    5.50
   1   1   1  144.89    5.50
   1   1   1  144.89    5.70
   1   1   1  148.29    5.70
  -2  -1  -1   39.40    2.20
  -2  -1  -1   40.80    2.40
  -2  -1  -1   38.00    2.20
  -2  -1  -1   38.00    2.30
  -2  -1  -1   37.80    2.30
  -2  -1  -1   37.00    2.80
  -2  -1  -1   37.10    2.30
   2   1   1   37.90    2.70
   2   1   1   37.80    2.40
   2   1   1   37.50    2.20
   2   1   1   38.70    2.40
   2   1   1   38.10    2.10
  -3  -1  -1   52.49    3.10
  -3  -1  -1   50.09    3.60
  -3  -1  -1   49.10    3.10
  -3  -1  -1   50.49    3.10
  -3  -1  -1   45.50    3.00
  -3  -1  -1   48.20    3.30
   3   1   1   49.60    3.50
   3   1   1   49.90    3.00
   3   1   1   52.99    3.10
  -4  -1  -1   87.59    4.80
  -4  -1  -1   93.39    5.80
  -4  -1  -1   76.39    4.80
  -4  -1  -1   87.89    4.80
   4   1   1   77.19    5.10
   4   1   1   85.69    4.90
  -5  -1  -1    3.60    2.90
  -5  -1  -1   -1.30    2.60
  -5  -1  -1   -0.30    2.10
  -5  -1  -1    0.20    2.60
   5   1   1    2.50    1.90
   5   1   1    2.20    2.60
   5   1   1    0.00    2.50
   5  -2  -1    2.50    2.80
   5  -2  -1    1.90    3.20
   5  -2  -1   -1.00    3.20
  -5   2   1    3.70    2.90
  -5   2   1    2.40    2.90
  -5   2   1    1.90    2.80
  -5   2   1    4.70    3.00
   4  -2  -1    7.30    1.80
   4  -2  -1    3.90    1.80
   4  -2  -1    7.90    2.50
   4  -2  -1    6.80    1.50
   4  -2  -1    8.60    3.00
  -4   2   1    4.10    2.20
  -4   2   1   10.20    2.60
  -4   2   1    2.90    2.00
  -4   2   1   11.00    2.70
   3  -2  -1  170.78    7.40
   3  -2  -1  159.88    8.10
   3  -2  -1  177.38    6.90
   3  -2  -1  172.08    6.90
   3  -2  -1  169.08    7.00
   3  -2  -1  173.18    7.10
  -3   2   1  162.48    7.40
  -3   2   1  179.68    7.70
  -3   2   1  176.88    7.20
  -3   2   1  177.98    7.20
  -3   2   1  165.68    6.90
  -3   2   1  182.38    7.20
  -3   2   1  174.68    7.80
   2  -2  -1    2.10    0.90
   2  -2  -1    3.00    0.80
   2  -2  -1    3.10    0.70
   2  -2  -1    2.00    0.80
   2  -2  -1    4.20    1.10
   2  -2  -1    6.50    1.30
   2  -2  -1    8.90    1.60
   2  -2  -1    2.50    1.10
  -2   2   1    2.00    1.00
  -2   2   1    2.20    1.00
  -2   2   1    4.10    1.20
  -2   2   1    3.80    1.40
  -2   2   1    7.20    1.40
  -2   2   1    4.70    0.90
  -2   2   1    2.90    1.00
  -2   2   1    1.20    0.90
   1  -2  -1   10.90    1.20
   1  -2  -1    7.20    0.70
   1  -2  -1   11.90    1.30
   1  -2  -1    9.80    0.80
   1  -2  -1   10.70    1.30
  -1   2   1   11.20    1.10
  -1   2   1    9.40    1.00
  -1   2   1    9.10    0.80
  -1   2   1    9.10    0.80
  -1   2   1   10.90    1.30
  -1   2   1   10.00    0.90
  -1   2   1   11.50    1.20
  -1   2   1    8.50    1.00
  -1   2   1    9.60    0.80
   0  -2  -1  185.68    7.00
   0  -2  -1  183.48    7.10
   0  -2  -1  186.48    7.00
   0  -2  -1  190.68    6.70
   0  -2  -1  183.88    7.10
   0   2   1  185.98    6.70
   0   2   1  179.78    6.70
   0   2   1  182.38    6.90
   0   2   1  183.58    7.10
   0   2   1  196.48    7.00
   0   2   1  184.48    7.00
   0   2   1  187.08    7.00
  -1  -2  -1   10.10    1.00
  -1  -2  -1    9.70    0.90
  -1  -2  -1    9.10    1.30
  -1  -2  -1   11.80    1.00
  -1  -2  -1   10.10    1.00
   1   2   1   12.90    1.10
   1   2   1   10.10    1.10
   1   2   1    6.10    1.20
   1   2   1    9.20    1.30
   1   2   1   10.50    1.10
   1   2   1   10.30    1.00
   1   2   1   10.20    1.00
  -2  -2  -1   70.59    3.20
  -2  -2  -1   63.29    3.20
  -2  -2  -1   62.99    3.00
  -2  -2  -1   64.19    3.00
  -2  -2  -1   61.59    3.70
  -2  -2  -1   64.99    3.50
  -2  -2  -1   67.29    3.20
   2   2   1   66.79    3.80
   2   2   1   67.19    3.20
   2   2   1   64.89    3.70
   2   2   1   67.29    3.10
   2   2   1   66.59    3.20
   2   2   1   61.99    3.20
  -3  -2  -1  200.88    8.90
  -3  -2  -1  206.28    8.40
  -3  -2  -1  188.18    8.50
  -3  -2  -1  207.68    8.40
  -3  -2  -1  202.38    8.10
   3   2   1  205.18    8.30
   3   2   1  207.48    9.00
   3   2   1  210.38    8.40
  -4  -2  -1   43.70    3.70
  -4  -2  -1   44.80    3.40
  -4  -2  -1   48.00    3.70
  -4  -2  -1   44.80    4.50
   4   2   1   47.40    3.90
   4   2   1   40.80    4.30
  -5  -2  -1    4.80    2.70
  -5  -2  -1    1.10    1.90
  -5  -2  -1    1.90    3.10
   5   2   1    3.30    2.70
   5   2   1    7.80    2.90
   5   2   1    2.10    2.40
   5  -3  -1    5.30    3.50
   5  -3  -1    5.50    3.10
  -5   3   1    8.60    3.30
  -5   3   1    9.70    3.50
  -5   3   1    8.70    3.10
  -5   3   1    2.10    3.50
   4  -3  -1   18.10    1.90
   4  -3  -1   21.20    2.90
   4  -3  -1   21.40    3.60
  -4   3   1   19.60    2.60
  -4   3   1   23.50    3.40
  -4   3   1   19.30    3.30
  -4   3   1   22.20    2.80
   3  -3  -1   42.70    2.10
   3  -3  -1   40.70    2.00
   3  -3  -1   41.20    2.60
   3  -3  -1   42.60    3.30
   3  -3  -1   44.60    4.10
   3  -3  -1   43.40    2.90
  -3   3   1   34.80    3.00
  -3   3   1   41.60    3.90
  -3   3   1   47.00    3.60
  -3   3   1   42.60    2.70
  -3   3   1   41.60    2.80
  -3   3   1   45.40    2.90
   2  -3  -1   62.49    3.70
   2  -3  -1   57.79    2.70
   2  -3  -1   50.99    3.20
   2  -3  -1   62.39    3.30
   2  -3  -1   61.09    2.70
   2  -3  -1   62.09    3.30
  -2   3   1   58.09    3.00
  -2   3   1   60.79    2.80
  -2   3   1   55.49    3.70
  -2   3   1   60.69    2.80
  -2   3   1   59.49    2.80
  -2   3   1   61.29    2.90
  -2   3   1   58.29    3.40
  -2   3   1   61.89    3.10
   1  -3  -1   42.50    1.70
   1  -3  -1   41.90    1.70
   1  -3  -1   43.30    2.80
   1  -3  -1   42.70    2.40
   1  -3  -1   43.10    2.60
  -1   3   1   41.10    2.50
  -1   3   1   39.30    2.50
  -1   3   1   40.70    2.30
  -1   3   1   42.30    1.70
  -1   3   1   43.50    2.30
  -1   3   1   42.40    2.40
  -1   3   1   42.80    1.70
  -1   3   1   43.60    1.80
  -1   3   1   45.30    2.30
  -1   3   1   42.40    1.80
   0  -3  -1  142.19    5.60
   0  -3  -1  138.29    5.60
   0  -3  -1  141.49    5.70
   0   3   1  130.39    5.10
   0   3   1  145.99    5.70
   0   3   1  138.09    5.50
   0   3   1  143.19    5.70
   0   3   1  144.29    5.50
   0   3   1  146.79    5.50
   0   3   1  137.89    5.10
  -1  -3  -1   27.00    1.50
  -1  -3  -1   26.40    1.50
  -1  -3  -1   28.50    1.70
  -1  -3  -1   26.40    2.20
  -1  -3  -1   30.50    1.80
  -1  -3  -1   26.70    1.60
  -1  -3  -1   26.90    1.60
   1   3   1   27.30    1.60
   1   3   1   27.70    1.70
   1   3   1   27.40    1.60
   1   3   1   29.60    1.70
   1   3   1   28.30    2.30
   1   3   1   27.00    1.60
  -2  -3  -1   21.20    1.90
  -2  -3  -1   17.70    1.70
  -2  -3  -1   18.00    1.50
  -2  -3  -1   17.40    1.30
  -2  -3  -1   19.90    1.70
  -2  -3  -1   19.60    2.10
   2   3   1   19.00    1.80
   2   3   1   17.30    1.40
   2   3   1   18.10    1.80
   2   3   1   19.00    1.60
   2   3   1   18.10    2.20
   2   3   1   20.40    1.80
   2   3   1   20.90    2.30
  -3  -3  -1  138.49    6.20
  -3  -3  -1  143.59    6.20
  -3  -3  -1  135.29    5.70
   3   3   1  138.79    6.10
   3   3   1  133.99    5.30
   3   3   1  134.19    6.10
   3   3   1  150.18    7.00
  -4  -3  -1    1.90    2.10
  -4  -3  -1    3.30    2.30
  -4  -3  -1    1.80    1.30
   4   3   1    4.80    2.20
   4   3   1    2.10    2.30
  -5  -3  -1    6.20    2.80
  -5  -3  -1    1.90    1.80
  -5  -3  -1    6.90    3.30
   5   3   1   -1.80    2.70
   5   3   1    7.40    3.10
   5   3   1    3.80    2.80
   5  -4  -1    3.30    3.20
   5  -4  -1    3.40    3.70
  -5   4   1    2.90    4.40
  -5   4   1    6.70    3.70
  -5   4   1    0.30    2.60
   4  -4  -1    5.20    2.40
   4  -4  -1    3.00    2.80
  -4   4   1    5.30    3.00
  -4   4   1    4.80    2.10
  -4   4   1    5.40    2.10
  -4   4   1    2.90    2.50
   3  -4  -1   -2.00    1.40
   3  -4  -1    2.00    2.00
   3  -4  -1    4.00    2.00
   3  -4  -1    0.30    0.90
  -3   4   1    1.50    1.40
  -3   4   1   -1.40    2.00
  -3   4   1    0.40    1.40
  -3   4   1    1.90    1.90
  -3   4   1    1.20    1.10
  -3   4   1    0.50    1.20
   2  -4  -1    4.20    1.50
   2  -4  -1    3.60    0.70
   2  -4  -1    2.60    1.40
   2  -4  -1    3.50    1.70
  -2   4   1    3.10    1.60
  -2   4   1    3.10    0.90
  -2   4   1    4.00    0.80
  -2   4   1    4.40    1.00
  -2   4   1    1.00    1.60
  -2   4   1    3.30    0.90
   1  -4  -1   95.39    4.30
   1  -4  -1   97.69    4.50
   1  -4  -1   90.39    4.60
  -1   4   1   96.59    4.20
  -1   4   1   92.59    3.50
  -1   4   1   90.79    3.40
  -1   4   1   92.49    3.50
  -1   4   1   89.99    4.30
  -1   4   1   95.39    4.50
  -1   4   1   95.69    4.60
   0  -4  -1    7.80    1.10
   0  -4  -1    8.60    1.40
   0  -4  -1    9.50    1.40
   0   4   1    7.20    0.60
   0   4   1    8.10    1.20
   0   4   1    8.40    1.30
   0   4   1   10.60    1.20
   0   4   1   12.10    1.40
   0   4   1    9.60    1.30
  -1  -4  -1   29.20    2.00
  -1  -4  -1   29.60    1.50
  -1  -4  -1   29.80    1.70
  -1  -4  -1   29.90    1.50
  -1  -4  -1   30.90    2.10
  -1  -4  -1   30.20    1.70
   1   4   1   30.20    1.80
   1   4   1   29.10    1.80
   1   4   1   29.40    2.10
   1   4   1   28.40    1.70
   1   4   1   28.80    2.60
   1   4   1   30.50    1.70
  -2  -4  -1   62.99    3.20
  -2  -4  -1   66.49    3.30
  -2  -4  -1   65.29    3.10
  -2  -4  -1   59.09    2.90
   2   4   1   66.39    3.20
   2   4   1   69.19    4.40
   2   4   1   64.49    3.30
   2   4   1   58.69    3.20
   2   4   1   63.19    3.10
   2   4   1   68.69    4.10
  -3  -4  -1   21.90    2.30
  -3  -4  -1   18.00    2.10
  -3  -4  -1   14.00    1.30
   3   4   1   18.00    2.10
   3   4   1   15.30    2.50
   3   4   1   15.80    1.40
  -4  -4  -1    1.60    2.00
  -4  -4  -1    0.90    1.10
  -4  -4  -1   -0.50    2.10
   4   4   1   -0.10    2.40
   4   4   1   -0.90    1.90
  -5  -4  -1    0.70    1.60
  -5  -4  -1    0.50    3.10
  -5  -4  -1    0.70    2.60
   5   4   1    1.30    2.90
   5   4   1    0.90    2.70
   5   4   1    0.90    3.00
   4  -5  -1   -0.70    2.80
   4  -5  -1   -1.20    2.50
  -4   5   1   -1.50    1.80
  -4   5   1    1.30    2.80
  -4   5   1    1.50    2.90
   3  -5  -1   16.80    2.90
   3  -5  -1   18.50    3.20
  -3   5   1   16.70    2.00
  -3   5   1   22.70    3.20
  -3   5   1   16.70    3.10
  -3   5   1   17.50    1.90
   2  -5  -1    0.60    1.80
   2  -5  -1   -0.70    1.50
   2  -5  -1    2.20    1.50
  -2   5   1    0.30    0.80
  -2   5   1    0.10    1.80
  -2   5   1   -0.70    1.60
  -2   5   1    0.00    0.70
  -2   5   1   -2.10    0.70
  -2   5   1   -1.00    0.80
   1  -5  -1   72.49    4.00
   1  -5  -1   71.69    3.60
   1  -5  -1   65.69    4.10
  -1   5   1   66.09    4.00
   0  -5  -1  115.49    5.10
   0  -5  -1  113.79    4.90
   0   5   1  111.39    5.40
   0   5   1  108.09    4.00
   0   5   1  110.99    4.10
   0   5   1  109.59    4.10
   0   5   1  105.29    4.00
  -1  -5  -1   22.20    1.50
  -1  -5  -1   22.80    2.10
  -1  -5  -1   24.40    2.00
  -1  -5  -1   21.60    1.50
  -1  -5  -1   22.80    1.10
   1   5   1   22.60    1.60
   1   5   1   24.30    1.60
   1   5   1   25.60    2.30
   1   5   1   22.70    2.60
   1   5   1   24.10    2.00
   1   5   1   23.30    1.60
  -2  -5  -1   73.69    3.50
  -2  -5  -1   74.59    3.70
  -2  -5  -1   74.19    3.60
  -2  -5  -1   72.49    3.40
   2   5   1   70.59    3.60
   2   5   1   74.09    4.60
   2   5   1   74.19    3.60
   2   5   1   78.89    3.60
  -3  -5  -1    1.10    1.20
  -3  -5  -1    2.40    1.50
  -3  -5  -1    1.50    0.70
  -3  -5  -1    1.90    1.50
   3   5   1    2.70    1.00
   3   5   1    2.50    1.90
   3   5   1    3.40    1.60
  -4  -5  -1   21.40    3.00
  -4  -5  -1   25.80    3.10
  -4  -5  -1   15.30    2.00
  -4  -5  -1   12.50    1.50
   4   5   1   22.50    2.90
   4   5   1   17.40    3.40
  -5  -5  -1   12.20    3.00
  -5  -5  -1   11.80    3.40
   5   5   1    7.20    3.60
   5   5   1   11.60    3.40
   5   5   1   15.10    3.70
   4  -6  -1    2.30    3.20
   4  -6  -1   11.90    3.90
  -4   6   1    3.50    3.40
  -4   6   1    2.10    2.00
  -4   6   1    6.70    3.80
   3  -6  -1   27.50    3.80
   3  -6  -1   39.60    3.90
  -3   6   1   33.80    4.00
  -3   6   1   24.70    2.40
  -3   6   1   25.90    3.70
   2  -6  -1   -0.60    1.70
   2  -6  -1    2.50    2.10
  -2   6   1   -0.60    0.70
  -2   6   1   -1.00    0.80
  -2   6   1    1.80    2.10
  -2   6   1    0.40    2.00
  -2   6   1   -1.10    0.80
   1  -6  -1  142.49    6.30
   1  -6  -1  137.79    7.00
  -1   6   1  143.29    7.00
   0  -6  -1  134.09    6.10
   0  -6  -1  141.29    5.90
   0   6   1  128.29    6.30
   0   6   1  116.09    4.80
   0   6   1  131.89    4.80
  -1  -6  -1   28.60    2.30
  -1  -6  -1   29.50    2.60
  -1  -6  -1   25.20    1.60
  -1  -6  -1   27.20    1.60
   1   6   1   27.90    1.80
   1   6   1   29.10    3.00
   1   6   1   28.30    1.80
   1   6   1   26.90    1.80
   1   6   1   30.30    1.90
  -2  -6  -1   19.90    2.20
  -2  -6  -1   18.10    1.50
  -2  -6  -1   19.00    2.00
  -2  -6  -1   19.80    2.00
  -2  -6  -1   21.80    1.60
   2   6   1   18.40    2.60
   2   6   1   20.10    2.00
   2   6   1   21.20    2.00
  -3  -6  -1  339.87   13.50
  -3  -6  -1  358.26   13.50
  -3  -6  -1  344.57   13.60
   3   6   1  350.56   13.80
   3   6   1  335.57   15.00
  -4  -6  -1  132.09    6.70
  -4  -6  -1  125.39    6.10
  -4  -6  -1  139.29    6.80
   4   6   1  141.39    7.00
   4   6   1  112.49    7.90
   4   6   1  128.89    6.70
  -5  -6  -1   -1.80    2.90
  -5  -6  -1    2.10    3.10
   5   6   1   -6.30    3.10
   5   6   1    0.00    2.90
   5   6   1    4.60    3.30
   3  -7  -1    8.70    3.20
   3  -7  -1   12.10    2.70
  -3   7   1    6.90    3.10
  -3   7   1    9.40    3.70
   2  -7  -1   20.40    3.30
   2  -7  -1   24.50    3.10
  -2   7   1   23.70    3.50
  -2   7   1   28.70    3.80
   1  -7  -1    6.70    2.00
  -1   7   1    4.60    2.50
  -1   7   1    5.20    1.90
   0  -7  -1   -0.60    1.40
   0  -7  -1   -1.10    1.80
   0   7   1    0.40    0.60
   0   7   1   -0.90    1.50
   0   7   1    0.70    0.60
  -1  -7  -1  107.29    5.30
  -1  -7  -1  102.69    5.40
   1   7   1  101.19    6.00
   1   7   1  100.99    4.30
   1   7   1  107.39    4.50
   1   7   1  100.99    4.40
   1   7   1  104.39    4.50
  -2  -7  -1  114.39    4.90
  -2  -7  -1  127.49    5.30
  -2  -7  -1  114.19    4.80
  -2  -7  -1  118.69    5.80
  -2  -7  -1  113.19    6.10
   2   7   1  128.89    5.60
   2   7   1  119.69    7.00
   2   7   1  124.09    5.40
   2   7   1  128.89    5.60
  -3  -7  -1   20.20    2.90
  -3  -7  -1   22.60    2.50
  -3  -7  -1   21.10    2.30
  -3  -7  -1   19.00    2.50
   3   7   1   21.70    3.70
   3   7   1   22.60    2.70
   3   7   1   27.30    2.90
  -4  -7  -1    3.80    2.30
  -4  -7  -1    2.70    1.70
  -4  -7  -1    8.20    2.30
   4   7   1    2.60    2.40
   4   7   1    1.90    2.80
   4   7   1    5.90    2.60
  -5  -7  -1    7.00    3.10
  -5  -7  -1   -0.90    2.80
   5   7   1   -0.40    3.10
   5   7   1   -4.90    3.30
   5   7   1    1.40    3.80
   3  -8  -1   10.50    3.90
   3  -8  -1   12.80    3.20
  -3   8   1    8.00    3.80
  -3   8   1   12.20    4.50
   2  -8  -1    4.60    2.40
  -2   8   1    1.10    3.00
  -2   8   1    2.20    2.80
  -2   8   1    7.40    2.10
  -1   8   1    5.60    2.10
  -1   8   1    2.20    3.10
   0  -8  -1   10.50    2.80
   0   8   1    9.90    1.10
   0   8   1   12.00    2.60
  -1  -8  -1    0.20    1.60
  -1  -8  -1   -2.20    2.00
   1   8   1   -1.10    1.20
   1   8   1    0.90    2.10
   1   8   1   -2.60    0.80
   1   8   1   -0.60    1.20
  -2  -8  -1   36.10    3.80
  -2  -8  -1   27.40    2.30
  -2  -8  -1   31.80    3.00
   2   8   1   25.70    2.70
   2   8   1   28.60    4.10
   2   8   1   32.30    3.00
  -3  -8  -1   39.20    4.20
  -3  -8  -1   34.30    2.80
  -3  -8  -1   35.30    3.10
  -3  -8  -1   35.30    3.50
   3   8   1   38.10    3.40
   3   8   1   37.20    4.80
   3   8   1   41.60    3.60
  -4  -8  -1   -0.60    2.40
  -4  -8  -1    0.90    2.00
  -4  -8  -1   -0.40    1.90
  -4  -8  -1   -0.30    2.00
   4   8   1    1.60    2.90
   4   8   1    0.50    2.50
   4   8   1    0.30    2.60
  -5  -8  -1    2.80    3.00
   5   8   1    1.10    3.30
   5   8   1   -1.60    3.70
   5   8   1    3.00    3.50
  -2   9   1    2.40    3.80
  -2   9   1    5.80    3.20
  -1   9   1    4.30    2.20
  -1   9   1    0.10    2.60
  -1   9   1    6.80    3.70
   0  -9  -1   28.50    4.30
   0   9   1   34.40    4.20
  -1  -9  -1   12.00    2.50
  -1  -9  -1   15.40    3.30
   1   9   1    9.50    1.50
   1   9   1   15.50    3.30
   1   9   1   13.30    2.00
  -2  -9  -1   27.70    3.20
  -2  -9  -1   28.60    4.20
   2   9   1   29.40    4.30
   2   9   1   27.40    2.70
   2   9   1   30.80    3.00
  -3  -9  -1    3.20    2.80
  -3  -9  -1    3.20    2.30
   3   9   1    2.10    2.10
   3   9   1    0.60    2.70
   3   9   1   -0.10    2.10
  -4  -9  -1    1.20    2.10
  -4  -9  -1   -1.30    2.40
   4   9   1    3.80    2.80
   4   9   1   -1.00    3.10
   4   9   1    2.20    2.70
  -1  10   1   23.10    5.40
  -1  10   1   21.30    4.60
  -1  10   1   19.00    3.80
   0 -10  -1    4.10    3.60
   0  10   1    7.40    3.00
   0  10   1    7.20    2.70
  -1 -10  -1   20.60    4.30
   1  10   1   20.00    4.10
   1  10   1   15.40    1.60
  -2 -10  -1    0.20    2.20
  -2 -10  -1   -0.60    2.80
   2  10   1   -1.10    2.70
   2  10   1    0.80    1.90
  -3 -10  -1   16.30    3.10
  -3 -10  -1   15.10    4.00
   3  10   1   20.80    3.00
   3  10   1   14.80    3.30
   3  10   1   18.30    4.70
   0 -11  -1   -3.80    4.70
   0  11   1    3.40    2.90
   0  11   1   -0.40    4.40
  -1 -11  -1    4.50    3.80
   1  11   1    1.60    3.20
  -2 -11  -1   -0.30    3.60
   2  11   1    6.80    3.60
   2  11   1    0.90    2.00
   3  10  -2   -0.10    2.60
   3  10  -2   -1.80    3.50
   3  10  -2    2.20    2.90
  -3 -10   2    6.60    3.80
   2  10  -2    2.30    2.00
   2  10  -2    2.90    3.50
  -2 -10   2    0.00    3.60
   1  10  -2    2.40    3.00
   1  10  -2    0.00    1.40
  -1 -10   2    2.20    3.50
   0  10  -2    2.60    4.30
   0  10  -2    0.60    2.80
   0 -10   2    1.70    4.10
  -1  10  -2    5.20    4.80
   1 -10   2   -6.10    3.80
   4   9  -2   32.90    4.20
   4   9  -2   23.70    5.60
   4   9  -2   27.70    4.30
  -4  -9   2   22.40    4.40
   3   9  -2   -1.60    2.30
   3   9  -2   -0.20    3.20
   3   9  -2    1.10    2.50
  -3  -9   2    0.10    3.10
   2   9  -2   -0.30    1.90
   2   9  -2    4.10    2.20
   2   9  -2    0.10    2.70
  -2  -9   2    0.10    2.80
   1   9  -2   -1.50    1.30
   1   9  -2    3.10    2.60
  -1  -9   2    3.60    3.00
   0   9  -2    2.90    4.00
   0   9  -2   -0.80    2.10
   0  -9   2    0.00    3.40
  -1   9  -2    0.00    3.90
  -1   9  -2    0.80    2.20
   1  -9   2   -3.00    3.30
  -2   9  -2   -1.60    4.40
   2  -9   2   -2.00    2.30
   4   8  -2    9.40    3.20
   4   8  -2    7.20    4.10
   4   8  -2    9.20    3.30
  -4  -8   2   12.70    2.80
   3   8  -2    9.40    2.60
   3   8  -2    6.70    2.70
   3   8  -2    9.80    3.40
  -3  -8   2    7.90    3.00
  -3  -8   2    7.70    1.80
   2   8  -2   -1.60    2.40
   2   8  -2    2.30    1.90
   2   8  -2   -2.20    1.80
  -2  -8   2    1.70    2.50
   1   8  -2   56.79    3.50
   1   8  -2   45.20    3.10
   1   8  -2   56.99    5.10
  -1  -8   2   53.79    5.10
   0   8  -2   66.99    3.60
   0   8  -2   65.39    2.90
   0   8  -2   61.39    5.50
   0  -8   2   63.59    5.70
  -1   8  -2   14.00    4.50
  -1   8  -2    9.30    2.60
   1  -8   2   10.80    3.30
  -2   8  -2   -2.10    3.70
   2  -8   2    1.40    2.40
   5   7  -2    3.40    3.60
   5   7  -2   -5.80    3.80
  -5  -7   2    2.90    3.00
  -5  -7   2    4.90    3.10
   4   7  -2    3.40    2.80
   4   7  -2    5.10    2.70
   4   7  -2   -0.50    3.10
  -4  -7   2    1.60    2.00
  -4  -7   2    2.30    2.30
  -4  -7   2    1.00    2.20
   3   7  -2    5.20    2.80
   3   7  -2   10.20    2.50
   3   7  -2    7.70    2.20
  -3  -7   2    6.30    1.70
  -3  -7   2    7.80    2.00
  -3  -7   2    7.20    2.00
   2   7  -2   27.80    2.70
   2   7  -2   22.80    3.50
   2   7  -2   21.60    2.10
   2   7  -2   28.80    2.50
   2   7  -2   30.70    2.80
  -2  -7   2   35.70    3.70
  -2  -7   2   25.50    2.50
  -2  -7   2   24.10    1.90
  -2  -7   2   24.50    2.30
   1   7  -2    9.50    1.40
   1   7  -2   11.40    1.70
   1   7  -2    7.40    1.50
   1   7  -2    9.20    2.50
  -1  -7   2   12.60    2.60
  -1  -7   2    8.20    1.20
   0   7  -2   19.70    1.90
   0   7  -2   20.40    1.60
   0   7  -2   22.00    1.60
   0   7  -2   28.30    3.20
   0   7  -2   19.40    1.60
   0  -7   2   24.10    3.10
  -1   7  -2    7.90    2.10
  -1   7  -2    9.80    3.40
  -1   7  -2    4.40    1.00
   1  -7   2    8.60    2.70
   1  -7   2    7.90    2.00
  -2   7  -2    2.90    3.30
  -2   7  -2    2.40    1.60
   2  -7   2   -1.20    2.00
  -3   7  -2  179.78   10.60
   3  -7   2  157.28    9.60
   3  -7   2  152.68    8.30
   5   6  -2   24.30    4.30
   5   6  -2   16.40    3.70
   5   6  -2    9.90    4.40
  -5  -6   2   21.00    3.90
  -5  -6   2   16.40    3.60
   4   6  -2   11.30    2.90
   4   6  -2    7.70    3.50
   4   6  -2   11.20    2.80
  -4  -6   2   10.90    2.40
  -4  -6   2    9.50    1.80
  -4  -6   2   15.30    2.80
   3   6  -2   17.10    3.40
   3   6  -2   25.30    3.00
   3   6  -2   25.80    2.80
   3   6  -2   21.10    2.70
  -3  -6   2   21.00    2.10
  -3  -6   2   26.20    2.70
  -3  -6   2   20.40    2.50
   2   6  -2   13.60    1.80
   2   6  -2   16.40    1.90
   2   6  -2   14.00    1.50
   2   6  -2   18.30    2.20
   2   6  -2   15.30    2.90
  -2  -6   2   15.00    1.60
  -2  -6   2   12.70    1.30
  -2  -6   2   16.40    1.90
  -2  -6   2   14.00    1.90
   1   6  -2    3.10    1.80
   1   6  -2    2.50    1.00
   1   6  -2    4.50    1.10
   1   6  -2    3.60    1.30
   1   6  -2    3.40    1.30
  -1  -6   2    2.70    1.90
  -1  -6   2    2.80    0.90
   0   6  -2   15.10    1.40
   0   6  -2   14.20    1.20
   0   6  -2   14.20    1.50
   0   6  -2   14.70    2.20
   0   6  -2   14.40    1.30
   0  -6   2   15.00    2.20
   0  -6   2   13.60    1.00
   0  -6   2   14.00    1.00
  -1   6  -2    2.10    0.80
  -1   6  -2    2.60    0.70
  -1   6  -2    3.60    0.70
  -1   6  -2    2.40    1.40
  -1   6  -2    2.40    0.80
  -1   6  -2    4.30    2.60
   1  -6   2    4.70    2.00
   1  -6   2    1.90    1.40
  -2   6  -2   47.10    2.60
  -2   6  -2   51.69    5.30
  -2   6  -2   52.79    3.60
  -2   6  -2   48.90    2.50
  -2   6  -2   46.90    2.40
   2  -6   2   47.70    3.80
   2  -6   2   50.89    4.50
  -3   6  -2    3.30    3.30
  -3   6  -2    4.30    1.60
   3  -6   2    3.40    2.50
   3  -6   2    6.70    2.60
  -4   6  -2   17.80    4.80
  -4   6  -2   13.10    2.60
  -4   6  -2   23.50    5.00
   4  -6   2   15.40    3.90
   4  -6   2   11.40    3.30
   5   5  -2    7.20    3.20
   5   5  -2    4.30    3.40
   5   5  -2   -2.10    3.40
  -5  -5   2    4.90    2.90
  -5  -5   2    1.80    2.70
   4   5  -2  239.78   12.50
   4   5  -2  267.27   11.10
   4   5  -2  256.77   11.00
  -4  -5   2  241.28   10.10
  -4  -5   2  256.67   10.70
  -4  -5   2  257.27   10.00
  -4  -5   2  245.98   10.90
   3   5  -2    8.70    3.00
   3   5  -2   13.50    2.00
   3   5  -2   15.10    1.70
   3   5  -2   15.30    2.40
  -3  -5   2   12.90    1.60
  -3  -5   2   10.80    2.00
  -3  -5   2   14.50    1.60
  -3  -5   2   15.90    2.20
   2   5  -2    0.50    0.90
   2   5  -2    1.40    1.10
   2   5  -2    1.90    1.80
   2   5  -2    1.10    1.40
   2   5  -2    1.30    1.20
  -2  -5   2    0.80    1.10
  -2  -5   2    0.10    0.80
  -2  -5   2    3.10    1.10
  -2  -5   2    1.00    1.00
   1   5  -2  109.69    4.70
   1   5  -2  103.99    4.50
   1   5  -2  110.09    5.70
   1   5  -2  101.29    4.50
   1   5  -2  111.39    4.60
   1   5  -2  108.89    4.60
   1   5  -2  114.89    4.70
  -1  -5   2  106.39    4.20
  -1  -5   2  106.59    4.20
  -1  -5   2  112.69    4.50
  -1  -5   2  103.69    4.80
  -1  -5   2  104.29    5.20
   0   5  -2   88.29    4.00
   0   5  -2   85.49    3.50
   0   5  -2   84.89    4.60
   0   5  -2   90.69    3.60
   0   5  -2   84.09    3.50
   0   5  -2   85.99    3.60
   0  -5   2   85.79    4.50
  -1   5  -2    3.30    2.10
  -1   5  -2    6.70    0.80
  -1   5  -2    6.90    1.40
  -1   5  -2    5.90    0.80
  -1   5  -2    8.30    0.90
   1  -5   2    6.90    1.50
   1  -5   2    8.50    1.90
  -2   5  -2   48.80    2.50
  -2   5  -2   49.10    2.40
  -2   5  -2   52.99    2.70
  -2   5  -2   54.79    2.70
  -2   5  -2   55.89    4.60
  -2   5  -2   51.39    3.10
   2  -5   2   50.49    4.00
   2  -5   2   43.10    2.30
   2  -5   2   51.59    3.50
  -3   5  -2   18.00    2.10
  -3   5  -2   15.90    2.00
  -3   5  -2   23.90    3.90
   3  -5   2   15.10    2.80
   3  -5   2   12.10    2.90
  -4   5  -2    4.20    3.70
  -4   5  -2    2.00    2.10
  -4   5  -2    2.00    3.10
   4  -5   2    2.80    2.70
   4  -5   2    2.50    2.60
   5   4  -2  156.18    8.10
   5   4  -2  133.39    9.50
   5   4  -2  161.38    8.00
  -5  -4   2  133.19    7.00
  -5  -4   2  150.78    8.10
  -5  -4   2  156.78    7.80
   4   4  -2   38.00    3.70
   4   4  -2   29.10    3.30
   4   4  -2   36.30    4.60
  -4  -4   2   37.80    3.70
  -4  -4   2   39.70    3.60
  -4  -4   2   34.50    2.30
  -4  -4   2   34.50    3.00
   3   4  -2   21.20    2.40
   3   4  -2   18.80    2.30
   3   4  -2   19.70    2.00
   3   4  -2   21.40    3.30
  -3  -4   2   21.00    2.20
  -3  -4   2   16.20    1.80
  -3  -4   2   21.10    2.30
  -3  -4   2   20.20    1.70
   2   4  -2    3.80    1.10
   2   4  -2    8.00    1.50
   2   4  -2    9.40    1.10
   2   4  -2    9.30    1.40
   2   4  -2    8.40    2.00
  -2  -4   2    9.10    1.10
  -2  -4   2    9.70    1.20
  -2  -4   2    8.90    1.40
  -2  -4   2    8.50    1.20
  -2  -4   2    8.00    1.30
   1   4  -2   74.59    3.50
   1   4  -2   73.39    3.40
   1   4  -2   75.19    3.40
   1   4  -2   81.39    3.40
   1   4  -2   88.29    3.50
   1   4  -2   72.49    4.40
   1   4  -2   74.49    3.40
   1   4  -2   70.99    3.30
  -1  -4   2   75.79    3.50
  -1  -4   2   75.19    3.30
  -1  -4   2   71.79    4.20
  -1  -4   2   73.79    3.20
  -1  -4   2   77.09    3.20
   0   4  -2  255.87    9.40
   0   4  -2  250.67    9.40
   0   4  -2  257.87    9.70
   0   4  -2  261.17   10.00
   0   4  -2  259.77    9.40
   0   4  -2  263.77    9.90
   0   4  -2  251.77    9.40
   0   4  -2  258.17   10.20
   0  -4   2  242.58    9.30
   0  -4   2  253.77    9.60
   0  -4   2  243.58   10.00
  -1   4  -2   -0.10    0.80
  -1   4  -2    0.10    0.50
  -1   4  -2   -0.40    0.50
  -1   4  -2    0.50    0.50
  -1   4  -2   -0.10    0.50
  -1   4  -2    0.70    1.40
  -1   4  -2   -0.20    1.00
   1  -4   2   -0.20    0.90
   1  -4   2   -0.40    1.30
   1  -4   2   -0.90    1.20
   1  -4   2    0.30    0.40
   1  -4   2    0.10    0.40
  -2   4  -2    1.00    1.80
  -2   4  -2    1.90    0.90
  -2   4  -2    1.50    1.00
  -2   4  -2    1.90    0.80
  -2   4  -2    3.40    0.90
  -2   4  -2    1.00    0.70
   2  -4   2    1.20    1.50
   2  -4   2    0.60    1.50
   2  -4   2    1.10    0.60
   2  -4   2    1.90    1.20
  -3   4  -2   18.10    2.00
  -3   4  -2   16.70    3.40
  -3   4  -2   16.30    2.00
   3  -4   2   13.40    2.60
   3  -4   2   12.70    2.50
  -4   4  -2    5.00    2.00
  -4   4  -2    4.80    2.10
  -4   4  -2    1.60    2.90
  -4   4  -2    2.10    3.30
   4  -4   2    1.60    2.60
   4  -4   2    1.60    2.50
   5   3  -2   25.60    3.80
   5   3  -2   22.00    4.20
   5   3  -2   37.10    4.30
  -5  -3   2   24.60    3.60
  -5  -3   2   28.60    3.80
  -5  -3   2   20.90    2.90
   4   3  -2    0.00    2.10
   4   3  -2   -0.50    2.50
   4   3  -2   -0.90    2.00
  -4  -3   2   -0.10    1.40
  -4  -3   2    2.20    2.30
  -4  -3   2   -1.10    2.00
  -4  -3   2   -1.30    0.80
   3   3  -2   15.00    2.70
   3   3  -2   18.00    1.70
   3   3  -2   12.60    1.90
   3   3  -2   11.70    1.90
  -3  -3   2   16.90    2.10
  -3  -3   2   11.80    1.90
  -3  -3   2   11.30    1.50
  -3  -3   2   14.30    1.30
   2   3  -2  274.87   10.20
   2   3  -2  278.57   11.30
   2   3  -2  263.97   10.40
   2   3  -2  257.97   10.30
   2   3  -2  269.17   10.50
  -2  -3   2  248.38   10.20
  -2  -3   2  267.67   10.40
  -2  -3   2  287.27   12.20
  -2  -3   2  269.17   10.30
  -2  -3   2  277.77   10.20
  -2  -3   2  263.97   10.00
   1   3  -2  537.05   19.40
   1   3  -2  511.65   19.30
   1   3  -2  534.95   19.50
   1   3  -2  541.55   20.10
   1   3  -2  502.55   19.40
   1   3  -2  538.35   19.40
   1   3  -2  531.85   19.40
  -1  -3   2  511.65   19.30
  -1  -3   2  528.35   19.40
  -1  -3   2  553.54   20.10
  -1  -3   2  545.95   19.40
  -1  -3   2  554.64   19.30
   0   3  -2    2.80    0.60
   0   3  -2    1.80    0.90
   0   3  -2    1.20    0.60
   0   3  -2    3.00    0.60
   0   3  -2    1.90    0.70
   0   3  -2    1.70    0.90
   0   3  -2    1.50    0.80
   0  -3   2    2.70    0.50
   0  -3   2    3.40    0.80
   0  -3   2    3.00    1.10
   0  -3   2    2.20    0.60
   0  -3   2    1.70    0.30
   0  -3   2    1.70    1.00
  -1   3  -2  397.86   15.20
  -1   3  -2  401.66   15.30
  -1   3  -2  406.96   14.80
  -1   3  -2  399.46   15.30
  -1   3  -2  415.26   15.20
  -1   3  -2  402.56   14.80
  -1   3  -2  420.36   14.80
  -1   3  -2  407.56   15.70
  -1   3  -2  423.56   14.80
   1  -3   2  417.56   15.40
   1  -3   2  409.46   14.80
   1  -3   2  406.06   15.40
   1  -3   2  405.96   15.20
  -2   3  -2   35.20    2.00
  -2   3  -2   36.60    2.20
  -2   3  -2   31.00    2.10
  -2   3  -2   42.70    3.20
  -2   3  -2   37.10    2.10
  -2   3  -2   34.90    1.90
   2  -3   2   35.10    2.60
   2  -3   2   34.20    2.10
   2  -3   2   35.10    2.00
   2  -3   2   37.50    2.80
  -3   3  -2   31.20    3.50
  -3   3  -2   24.40    2.50
  -3   3  -2   21.60    1.90
  -3   3  -2   30.50    2.40
  -3   3  -2   25.00    2.10
  -3   3  -2   16.20    1.80
   3  -3   2   22.50    1.60
   3  -3   2   29.50    3.00
   3  -3   2   22.50    2.10
   3  -3   2   29.30    2.90
   3  -3   2   21.90    1.40
  -4   3  -2    5.10    2.80
  -4   3  -2    4.40    2.10
  -4   3  -2    2.90    3.10
  -4   3  -2    2.00    2.00
   4  -3   2    3.80    2.50
   4  -3   2    6.10    2.70
  -5   3  -2    1.20    4.00
  -5   3  -2    4.40    3.20
  -5   3  -2    0.70    2.60
  -5   3  -2    4.30    2.90
   5  -3   2   -2.10    2.90
   5  -3   2   -5.00    2.80
   5   2  -2    4.80    2.70
   5   2  -2    4.10    2.80
   5   2  -2    3.60    2.90
  -5  -2   2    6.20    2.80
  -5  -2   2    5.90    2.80
  -5  -2   2    5.10    2.40
   4   2  -2   -2.70    2.10
   4   2  -2   -1.30    1.90
   4   2  -2   -0.80    1.90
  -4  -2   2    0.80    2.00
  -4  -2   2   -0.80    2.00
  -4  -2   2   -0.90    1.50
   3   2  -2   19.10    1.80
   3   2  -2   16.10    2.00
   3   2  -2   16.30    2.60
   3   2  -2   14.60    1.90
  -3  -2   2   17.90    2.20
  -3  -2   2   13.30    1.70
  -3  -2   2   13.80    2.00
   2   2  -2   12.10    1.30
   2   2  -2   10.50    1.30
   2   2  -2    8.10    1.30
   2   2  -2   14.10    2.10
   2   2  -2   10.40    1.60
   2   2  -2    8.30    1.40
   2   2  -2   10.10    1.20
  -2  -2   2   11.90    1.50
  -2  -2   2   11.60    1.50
  -2  -2   2   11.10    1.00
  -2  -2   2   13.10    1.90
  -2  -2   2   15.60    1.60
  -2  -2   2   10.60    1.40
  -2  -2   2   15.50    1.60
   1   2  -2   11.90    1.20
   1   2  -2   10.30    1.00
   1   2  -2   11.00    1.10
   1   2  -2   11.40    1.60
   1   2  -2    7.50    0.90
   1   2  -2   10.60    1.00
   1   2  -2   10.50    1.10
  -1  -2   2   10.70    1.10
  -1  -2   2   12.70    1.30
  -1  -2   2    9.30    1.00
  -1  -2   2   11.00    1.10
  -1  -2   2   11.50    0.90
  -1  -2   2   11.80    1.20
  -1  -2   2   11.60    1.50
   0   2  -2  958.70   34.00
   0   2  -2  988.50   34.00
   0   2  -2  944.91   34.00
   0   2  -2  934.31   34.40
   0   2  -2  946.01   34.10
   0  -2   2  965.10   34.40
   0  -2   2  967.10   34.00
   0  -2   2  890.31   34.00
   0  -2   2  960.90   34.20
   0  -2   2  946.51   34.00
   0  -2   2  968.70   34.10
  -1   2  -2  125.99    5.00
  -1   2  -2  124.59    4.80
  -1   2  -2  126.69    4.80
  -1   2  -2  125.89    4.80
  -1   2  -2  121.79    5.10
  -1   2  -2  123.69    5.50
  -1   2  -2  127.89    4.80
  -1   2  -2  128.79    4.80
  -1   2  -2  124.49    5.00
   1  -2   2  125.79    5.10
   1  -2   2  125.89    4.60
   1  -2   2  123.59    5.40
   1  -2   2  119.29    4.60
   1  -2   2  124.09    4.70
   1  -2   2  127.69    5.10
   1  -2   2  118.59    5.10
   1  -2   2  125.79    4.80
  -2   2  -2  296.27   10.70
  -2   2  -2  287.57   10.70
  -2   2  -2  296.17   11.50
  -2   2  -2  279.57   10.70
  -2   2  -2  272.67   10.50
  -2   2  -2  268.07   10.80
  -2   2  -2  270.87   10.70
  -2   2  -2  291.77   10.70
   2  -2   2  300.07   10.70
   2  -2   2  285.47   10.50
   2  -2   2  266.77   10.90
   2  -2   2  276.07   11.30
   2  -2   2  295.07   10.50
   2  -2   2  295.87   10.70
   2  -2   2  283.47   11.10
  -3   2  -2    1.70    1.40
  -3   2  -2    1.10    0.80
  -3   2  -2    1.70    1.10
  -3   2  -2    7.50    2.30
  -3   2  -2    4.90    1.50
   3  -2   2    3.70    1.30
   3  -2   2    0.80    0.90
   3  -2   2    2.60    1.40
   3  -2   2    4.40    1.80
   3  -2   2    2.60    1.20
  -4   2  -2   15.10    2.60
  -4   2  -2   18.10    2.50
  -4   2  -2   22.80    3.90
  -4   2  -2   20.20    3.30
   4  -2   2   12.10    2.80
   4  -2   2   15.00    2.10
   4  -2   2   11.90    2.60
  -5   2  -2   -0.50    2.50
  -5   2  -2   -1.50    2.40
  -5   2  -2   -3.00    3.60
  -5   2  -2    2.20    2.80
   5  -2   2   -1.90    2.80
   5  -2   2    3.20    2.90
   5   1  -2   10.30    2.90
   5   1  -2   13.00    3.20
   5   1  -2    8.80    2.80
  -5  -1   2   14.50    3.40
  -5  -1   2    8.60    2.70
  -5  -1   2   11.90    3.00
   4   1  -2   11.80    2.60
   4   1  -2   14.60    2.70
   4   1  -2   15.20    2.50
  -4  -1   2   14.10    2.50
  -4  -1   2   12.20    2.40
  -4  -1   2   12.70    2.30
   3   1  -2    4.70    1.30
   3   1  -2    4.90    1.60
   3   1  -2    3.10    1.90
   3   1  -2    3.10    1.50
  -3  -1   2    4.20    1.50
  -3  -1   2    3.90    1.40
  -3  -1   2    2.50    1.40
   2   1  -2   31.50    3.00
   2   1  -2   26.50    2.00
   2   1  -2   22.30    1.60
   2   1  -2   19.90    2.10
   2   1  -2   27.10    1.70
   2   1  -2   23.60    1.80
   2   1  -2   21.70    1.90
  -2  -1   2   22.00    2.40
  -2  -1   2   22.90    2.00
  -2  -1   2   24.60    2.00
  -2  -1   2   21.90    1.90
  -2  -1   2   24.50    2.00
  -2  -1   2   21.10    1.60
   1   1  -2  948.31   34.60
   1   1  -2  971.00   34.60
   1   1  -2  958.60   34.40
   1   1  -2  959.70   34.70
   1   1  -2  990.40   34.60
   1   1  -2  968.60   34.70
   1   1  -2  972.10   35.00
  -1  -1   2  966.50   34.60
  -1  -1   2  967.20   34.60
  -1  -1   2  978.10   34.60
  -1  -1   2  942.51   34.60
  -1  -1   2  960.90   34.70
  -1  -1   2  963.20   35.00
   0   1  -2   63.99    2.50
   0   1  -2   66.19    2.80
   0   1  -2   62.09    2.50
   0   1  -2   63.39    2.60
   0   1  -2   62.79    2.50
   0  -1   2   62.29    2.50
   0  -1   2   62.29    2.50
   0  -1   2   64.79    2.80
   0  -1   2   65.39    2.50
   0  -1   2   64.59    2.50
   0  -1   2   59.79    2.50
  -1   1  -2  682.73   24.60
  -1   1  -2  677.63   25.00
  -1   1  -2  689.63   24.60
  -1   1  -2  688.83   24.60
  -1   1  -2  655.13   24.60
  -1   1  -2  683.53   24.60
   1  -1   2  693.13   24.60
   1  -1   2  688.33   24.70
   1  -1   2  677.53   25.00
   1  -1   2  706.73   24.60
   1  -1   2  699.93   24.60
   1  -1   2  667.73   24.70
   1  -1   2  677.23   24.60
  -2   1  -2    2.60    1.00
  -2   1  -2    2.20    1.10
  -2   1  -2    4.30    0.90
  -2   1  -2    5.80    1.20
  -2   1  -2    5.90    1.00
   2  -1   2    2.40    1.00
   2  -1   2    1.90    0.80
   2  -1   2    3.80    1.30
   2  -1   2    1.10    0.80
   2  -1   2    1.90    1.00
  -3   1  -2   22.80    2.10
  -3   1  -2   19.30    2.00
  -3   1  -2   24.10    2.90
  -3   1  -2   21.60    2.20
  -3   1  -2   17.60    1.70
   3  -1   2   19.60    1.80
   3  -1   2   19.60    2.00
   3  -1   2   23.40    2.30
  -4   1  -2    4.70    2.00
  -4   1  -2    2.60    2.00
  -4   1  -2    4.50    2.80
  -4   1  -2    5.90    2.30
   4  -1   2    4.90    1.90
  -5   1  -2   -1.50    2.80
  -5   1  -2    1.30    3.40
  -5   1  -2    0.60    2.60
  -5   1  -2    2.20    2.70
   5  -1   2   -0.70    2.70
   5  -1   2   -1.70    2.80
   5  -1   2   -1.20    2.30
   5   0  -2   36.20    3.70
   5   0  -2   37.60    3.80
   5   0  -2   38.10    4.10
  -5   0   2   47.70    4.90
  -5   0   2   34.70    4.30
  -5   0   2   40.70    4.00
   4   0  -2   68.19    4.30
   4   0  -2   67.69    4.10
   4   0  -2   65.49    4.90
   4   0  -2   60.39    3.20
  -4   0   2   69.99    4.70
  -4   0   2   80.79    4.70
  -4   0   2   64.59    4.90
  -4   0   2   72.49    4.40
   3   0  -2   48.80    3.10
   3   0  -2   49.30    3.70
   3   0  -2   51.39    3.10
   3   0  -2   49.80    3.20
  -3   0   2   49.40    3.00
  -3   0   2   49.40    3.20
  -3   0   2   51.89    3.30
  -3   0   2   42.00    3.40
  -3   0   2   54.99    3.20
  -3   0   2   46.50    3.30
   2   0  -2   27.50    1.80
   2   0  -2   30.30    1.90
   2   0  -2   30.50    2.20
   2   0  -2   28.70    2.20
   2   0  -2   30.80    2.90
   2   0  -2   26.60    1.80
   2   0  -2   29.10    2.00
  -2   0   2   31.40    2.00
  -2   0   2   27.30    2.10
  -2   0   2   32.10    2.70
  -2   0   2   27.70    2.10
  -2   0   2   29.60    2.20
  -2   0   2   29.10    2.00
  -2   0   2   29.10    2.00
   1   0  -2   21.50    1.40
   1   0  -2   22.10    1.40
   1   0  -2   20.40    1.50
   1   0  -2   20.40    1.40
   1   0  -2   15.70    1.40
   1   0  -2   21.30    1.40
  -1   0   2   19.00    1.40
  -1   0   2   28.60    1.70
  -1   0   2   24.00    2.00
  -1   0   2   22.70    1.40
  -1   0   2   18.60    1.30
  -1   0   2   23.70    1.50
   0   0  -2  674.93   25.20
   0   0  -2  627.94   25.20
   0   0  -2  756.82   25.60
   0   0   2  803.12   25.40
   0   0   2  668.13   25.20
  -1   0  -2  195.38    7.20
  -1   0  -2  188.68    7.50
  -1   0  -2  191.88    7.20
  -1   0  -2  189.68    7.10
  -1   0  -2  190.28    7.20
  -1   0  -2  192.28    7.20
   1   0   2  196.38    7.20
   1   0   2  188.58    7.20
   1   0   2  193.38    7.20
   1   0   2  193.08    7.50
   1   0   2  197.38    7.00
   1   0   2  193.08    7.20
  -2   0  -2   13.30    1.40
  -2   0  -2   12.90    1.80
  -2   0  -2   12.00    1.40
  -2   0  -2   11.40    1.30
  -2   0  -2   17.30    1.60
  -2   0  -2   13.40    1.30
   2   0   2   13.80    1.40
   2   0   2   15.50    1.40
   2   0   2   12.00    1.40
   2   0   2   14.40    1.90
   2   0   2   15.90    1.60
  -3   0  -2   38.10    2.70
  -3   0  -2   41.40    3.40
  -3   0  -2   38.40    2.40
  -3   0  -2   39.80    2.70
  -3   0  -2   43.10    2.60
   3   0   2   37.60    2.40
   3   0   2   34.20    2.60
   3   0   2   39.20    2.80
   3   0   2   41.40    2.70
  -4   0  -2  129.19    6.00
  -4   0  -2   98.99    5.10
  -4   0  -2  100.99    5.50
  -4   0  -2  114.39    6.00
  -4   0  -2  118.29    6.80
   4   0   2  107.19    5.60
   4   0   2  109.09    5.60
  -5   0  -2    3.80    3.30
  -5   0  -2    0.80    2.30
  -5   0  -2    3.50    2.80
  -5   0  -2    6.60    3.20
   5   0   2    1.50    2.40
   5  -1  -2   10.50    2.70
   5  -1  -2    8.90    3.10
  -5   1   2   17.30    3.20
  -5   1   2   10.50    2.80
  -5   1   2   10.40    3.30
  -5   1   2   14.70    3.30
   4  -1  -2    3.30    1.80
   4  -1  -2    3.30    1.20
   4  -1  -2    4.70    1.80
   4  -1  -2    3.10    2.10
  -4   1   2    3.00    2.00
  -4   1   2    4.50    2.00
  -4   1   2    3.10    2.00
  -4   1   2    0.70    1.90
   3  -1  -2   27.20    2.40
   3  -1  -2   19.30    2.20
   3  -1  -2   20.60    1.80
   3  -1  -2   22.10    2.10
   3  -1  -2   21.00    2.10
   3  -1  -2   18.40    1.90
  -3   1   2   23.30    2.20
  -3   1   2   26.10    2.50
  -3   1   2   24.30    2.20
  -3   1   2   17.80    2.30
  -3   1   2   21.40    1.50
  -3   1   2   22.50    2.50
  -3   1   2   21.50    2.30
   2  -1  -2  757.82   28.70
   2  -1  -2  760.62   28.60
   2  -1  -2  810.62   28.70
   2  -1  -2  787.42   28.70
   2  -1  -2  788.82   28.60
   2  -1  -2  808.02   28.60
   2  -1  -2  784.02   28.80
  -2   1   2  783.22   28.80
  -2   1   2  792.42   28.40
  -2   1   2  791.32   28.70
  -2   1   2  777.02   28.70
  -2   1   2  802.12   28.70
  -2   1   2  798.02   29.00
  -2   1   2  805.22   29.10
  -2   1   2  823.42   28.80
   1  -1  -2 9839.82  348.17
   1  -1  -2 9662.63  347.67
   1  -1  -2 9771.32  348.77
   1  -1  -2 9651.93  347.87
   1  -1  -2 9674.53  348.17
   1  -1  -2 9533.15  347.87
   1  -1  -2 9999.00  347.87
  -1   1   2 9690.73  347.47
  -1   1   2 9466.15  347.77
  -1   1   2 9709.53  347.77
  -1   1   2 9922.41  349.96
  -1   1   2 9957.90  348.67
  -1   1   2 9985.90  348.27
  -1   1   2 9704.53  347.77
  -1   1   2 9826.12  348.27
   0  -1  -2  242.78    8.90
   0  -1  -2  255.77    9.00
   0  -1  -2  262.27    8.90
   0  -1  -2  250.17    8.90
   0  -1  -2  205.48    8.90
   0  -1  -2  257.47    8.90
   0   1   2  244.88    8.90
   0   1   2  239.28    9.00
   0   1   2  255.07    8.90
   0   1   2  246.28    8.90
  -1  -1  -2 1196.48   43.50
  -1  -1  -2 1194.68   43.50
  -1  -1  -2 1260.17   43.60
  -1  -1  -2 1197.98   43.50
   1   1   2 1242.78   43.60
   1   1   2 1227.28   43.80
   1   1   2 1258.17   43.60
   1   1   2 1218.28   43.50
   1   1   2 1197.68   43.50
   1   1   2 1177.28   43.50
  -2  -1  -2   67.49    3.80
  -2  -1  -2   66.89    3.20
  -2  -1  -2   70.59    3.20
  -2  -1  -2   68.79    3.30
  -2  -1  -2   67.29    3.30
  -2  -1  -2   70.49    3.20
   2   1   2   75.49    3.50
   2   1   2   68.99    3.30
   2   1   2   67.19    3.40
   2   1   2   68.29    3.80
   2   1   2   67.99    3.20
   2   1   2   69.49    3.20
  -3  -1  -2   67.09    3.70
  -3  -1  -2   70.49    4.50
  -3  -1  -2   70.29    3.90
  -3  -1  -2   60.29    4.10
  -3  -1  -2   70.49    3.60
  -3  -1  -2   70.29    3.70
   3   1   2   75.19    4.00
   3   1   2   68.49    3.80
   3   1   2   72.39    3.80
  -4  -1  -2   32.10    3.30
  -4  -1  -2   38.90    4.30
  -4  -1  -2   34.20    3.30
  -4  -1  -2   30.60    2.70
  -4  -1  -2   35.80    3.60
   4   1   2   27.50    3.30
   4   1   2   32.60    3.10
   4   1   2   26.30    2.90
  -5  -1  -2   15.30    2.90
  -5  -1  -2   17.00    3.50
  -5  -1  -2   28.40    4.70
  -5  -1  -2   25.10    3.60
   5   1   2   22.10    3.60
   5   1   2   27.20    3.60
   5  -2  -2    2.10    2.90
   5  -2  -2   -0.70    3.50
   5  -2  -2   -0.30    2.70
  -5   2   2   -0.50    2.30
  -5   2   2    4.40    2.70
  -5   2   2    3.00    2.80
  -5   2   2   -0.70    2.50
   4  -2  -2    0.30    1.30
   4  -2  -2    1.00    1.50
   4  -2  -2   -0.40    1.60
   4  -2  -2   -0.50    2.00
  -4   2   2    1.60    1.90
  -4   2   2   -0.90    1.90
  -4   2   2   -0.20    2.00
  -4   2   2    5.20    2.50
   3  -2  -2   23.50    2.00
   3  -2  -2   25.00    2.50
   3  -2  -2   19.20    2.20
   3  -2  -2   22.80    2.10
   3  -2  -2   19.10    1.70
   3  -2  -2   21.50    2.10
  -3   2   2   19.00    2.00
  -3   2   2   24.40    2.60
  -3   2   2   26.00    2.60
  -3   2   2   20.80    1.80
  -3   2   2   22.60    2.10
  -3   2   2   24.20    2.30
  -3   2   2   14.80    2.10
   2  -2  -2  232.48    9.30
   2  -2  -2  245.78    9.30
   2  -2  -2  244.38    8.90
   2  -2  -2  238.38    9.00
   2  -2  -2  244.98    9.30
   2  -2  -2  243.68    9.10
   2  -2  -2  241.28    8.90
  -2   2   2  240.68    9.10
  -2   2   2  230.48    9.00
  -2   2   2  232.08    9.30
  -2   2   2  251.87    9.20
  -2   2   2  236.48    9.60
  -2   2   2  238.58    9.60
  -2   2   2  234.48    9.10
  -2   2   2  230.38    9.10
   1  -2  -2  190.68    7.00
   1  -2  -2  197.08    6.80
   1  -2  -2  186.18    7.10
   1  -2  -2  190.58    7.30
   1  -2  -2  193.38    7.60
   1  -2  -2  187.18    7.00
   1  -2  -2  195.28    7.40
  -1   2   2  187.38    7.00
  -1   2   2  183.58    7.00
  -1   2   2  185.58    7.10
  -1   2   2  187.58    7.00
  -1   2   2  186.88    7.00
  -1   2   2  187.38    7.40
  -1   2   2  187.68    7.20
  -1   2   2  184.88    7.20
   0  -2  -2  374.46   13.50
   0  -2  -2  381.16   13.20
   0  -2  -2  373.66   13.40
   0  -2  -2  357.06   13.60
   0  -2  -2  377.86   13.50
   0   2   2  370.46   13.50
   0   2   2  389.46   13.50
   0   2   2  371.76   13.20
   0   2   2  349.77   13.40
   0   2   2  370.86   13.60
   0   2   2  366.36   13.40
   0   2   2  371.46   13.20
   0   2   2  343.87   13.20
   0   2   2  373.26   13.20
   0   2   2  361.96   13.40
  -1  -2  -2   -2.20    0.70
  -1  -2  -2   -0.30    0.60
  -1  -2  -2   -0.20    0.70
  -1  -2  -2   -0.30    0.60
  -1  -2  -2   -0.30    0.60
   1   2   2    0.90    0.70
   1   2   2    0.30    0.60
   1   2   2   -0.30    0.70
   1   2   2   -2.30    0.90
   1   2   2    0.80    0.70
   1   2   2    1.00    0.60
   1   2   2    1.30    1.10
  -2  -2  -2  304.07   11.90
  -2  -2  -2  315.17   12.50
  -2  -2  -2  326.17   12.10
  -2  -2  -2  318.17   12.00
  -2  -2  -2  322.37   12.00
  -2  -2  -2  320.27   11.80
  -2  -2  -2  318.27   12.20
   2   2   2  306.67   12.50
   2   2   2  320.37   12.00
   2   2   2  333.67   12.40
   2   2   2  319.47   12.00
   2   2   2  316.17   12.00
   2   2   2  317.47   12.00
  -3  -2  -2  123.49    5.30
  -3  -2  -2  125.79    6.30
  -3  -2  -2  119.89    5.70
  -3  -2  -2  129.19    5.60
  -3  -2  -2  127.99    5.60
   3   2   2  124.69    5.60
   3   2   2  124.09    6.10
   3   2   2  117.09    5.50
  -4  -2  -2    3.30    2.40
  -4  -2  -2    2.00    1.80
  -4  -2  -2    1.60    2.10
  -4  -2  -2    2.50    1.40
   4   2   2    0.00    1.90
   4   2   2    0.70    1.70
   4   2   2   -2.50    1.50
  -5  -2  -2    8.30    3.30
  -5  -2  -2    4.60    2.00
  -5  -2  -2    7.50    2.80
  -5  -2  -2    8.00    3.40
   5   2   2    0.40    2.10
   5   2   2   11.80    3.00
   5  -3  -2    1.00    2.80
   5  -3  -2    0.70    3.50
  -5   3   2    0.70    3.00
  -5   3   2    2.30    2.90
  -5   3   2   -2.10    2.60
   4  -3  -2    6.80    1.40
   4  -3  -2    4.50    2.30
   4  -3  -2    4.00    1.60
   4  -3  -2    6.30    2.90
  -4   3   2    2.00    2.20
  -4   3   2    6.00    2.10
  -4   3   2    5.70    2.60
  -4   3   2    9.80    2.50
   3  -3  -2   18.60    2.30
   3  -3  -2   15.40    2.50
   3  -3  -2   21.20    2.30
   3  -3  -2   16.60    1.40
   3  -3  -2   19.20    1.80
   3  -3  -2   22.50    3.00
   3  -3  -2   18.70    1.50
  -3   3   2   21.40    2.10
  -3   3   2   16.20    2.20
  -3   3   2   21.60    2.20
  -3   3   2   20.60    2.10
  -3   3   2   20.70    2.80
  -3   3   2   22.90    2.70
   2  -3  -2    8.70    1.80
   2  -3  -2    8.40    1.50
   2  -3  -2    7.50    1.00
   2  -3  -2    7.40    0.90
   2  -3  -2    4.80    1.50
  -2   3   2    5.40    1.20
  -2   3   2    5.70    1.00
  -2   3   2    6.10    1.60
  -2   3   2    6.50    1.10
  -2   3   2    8.10    1.40
  -2   3   2    6.00    1.00
  -2   3   2    7.10    1.10
  -2   3   2    5.40    1.10
   1  -3  -2   21.40    2.20
   1  -3  -2   23.90    1.80
   1  -3  -2   28.00    1.20
   1  -3  -2   22.90    1.80
   1  -3  -2   29.90    2.20
  -1   3   2   24.20    1.80
  -1   3   2   25.00    1.20
  -1   3   2   25.40    2.00
  -1   3   2   22.70    2.00
  -1   3   2   26.90    1.80
  -1   3   2   23.60    1.80
  -1   3   2   24.20    1.90
  -1   3   2   24.00    1.20
   0  -3  -2  282.57   10.30
   0  -3  -2  271.07   10.50
   0  -3  -2  285.07    9.80
   0  -3  -2  274.07   10.40
   0  -3  -2  276.57   10.20
   0   3   2  273.37   10.20
   0   3   2  260.27    9.80
   0   3   2  261.17   10.30
   0   3   2  275.97   10.40
   0   3   2  270.57   10.20
   0   3   2  283.27   10.30
   0   3   2  272.47    9.90
   0   3   2  278.77    9.80
   0   3   2  279.57    9.90
   0   3   2  262.47   10.20
  -1  -3  -2  312.77   11.70
  -1  -3  -2  315.87   11.70
  -1  -3  -2  318.67   11.80
  -1  -3  -2  317.07   11.70
  -1  -3  -2  326.77   11.60
  -1  -3  -2  318.57   11.80
  -1  -3  -2  317.57   11.70
   1   3   2  319.57   12.30
   1   3   2  319.77   11.70
   1   3   2  317.07   11.70
   1   3   2  311.87   11.70
   1   3   2  314.77   11.70
   1   3   2  322.67   11.80
  -2  -3  -2  271.87    9.90
  -2  -3  -2  260.47   10.30
  -2  -3  -2  274.67   10.40
  -2  -3  -2  276.97   10.90
  -2  -3  -2  272.87   10.40
  -2  -3  -2  275.57   10.40
   2   3   2  269.27   10.40
   2   3   2  283.77   10.40
   2   3   2  276.57   11.00
   2   3   2  270.47   10.10
   2   3   2  264.17   10.90
   2   3   2  268.87   10.40
   2   3   2  267.87   10.50
  -3  -3  -2   39.60    2.90
  -3  -3  -2   43.20    2.50
  -3  -3  -2   45.90    3.10
   3   3   2   47.20    3.00
   3   3   2   46.10    3.70
   3   3   2   43.50    3.00
  -4  -3  -2    0.40    1.90
  -4  -3  -2    0.90    1.30
  -4  -3  -2   -0.80    1.90
   4   3   2   -1.30    2.10
   4   3   2   -1.00    1.90
   4   3   2   -1.10    1.70
  -5  -3  -2    0.90    1.70
  -5  -3  -2    5.20    3.30
  -5  -3  -2    0.40    2.40
   5   3   2   -0.60    2.60
   5   3   2    7.00    3.10
   5  -4  -2   11.50    4.00
   5  -4  -2    9.50    3.60
  -5   4   2    9.50    3.70
  -5   4   2   12.70    3.90
  -5   4   2   17.00    5.10
   4  -4  -2    7.00    2.50
   4  -4  -2    8.50    3.00
  -4   4   2   15.50    2.50
  -4   4   2   12.40    2.80
  -4   4   2   10.30    2.40
  -4   4   2   17.60    3.70
   3  -4  -2    9.50    2.60
   3  -4  -2    9.30    1.30
   3  -4  -2   12.90    2.50
   3  -4  -2    8.30    2.00
  -3   4   2    8.90    1.70
  -3   4   2    7.90    2.60
  -3   4   2   11.60    2.30
  -3   4   2    9.50    1.70
  -3   4   2   10.20    1.50
   2  -4  -2   18.30    2.20
   2  -4  -2   20.50    2.50
   2  -4  -2   18.10    2.00
   2  -4  -2   17.50    1.20
  -2   4   2   18.50    1.50
  -2   4   2   18.60    1.60
  -2   4   2   19.40    1.50
  -2   4   2   20.00    1.60
  -2   4   2   21.20    2.30
  -2   4   2   16.30    2.30
   1  -4  -2  168.88    7.00
   1  -4  -2  168.38    7.00
   1  -4  -2  182.38    7.30
   1  -4  -2  169.38    7.50
  -1   4   2  174.88    6.30
  -1   4   2  165.18    6.30
  -1   4   2  177.48    8.10
  -1   4   2  169.58    7.00
  -1   4   2  176.88    7.20
  -1   4   2  166.38    7.30
  -1   4   2  166.18    7.10
  -1   4   2  181.08    6.40
  -1   4   2  208.28    8.40
  -1   4   2  175.98    6.40
   0  -4  -2    0.40    1.10
   0  -4  -2   -1.00    1.00
   0  -4  -2   -0.50    0.80
   0   4   2   -0.90    0.90
   0   4   2   -0.10    0.40
   0   4   2    0.20    0.40
   0   4   2    0.40    0.80
   0   4   2    1.00    0.30
   0   4   2    0.10    0.70
   0   4   2    0.00    0.90
   0   4   2    0.80    0.80
   0   4   2   -0.80    0.30
  -1  -4  -2    0.50    0.60
  -1  -4  -2    0.00    0.70
  -1  -4  -2    0.90    0.90
  -1  -4  -2   -0.60    0.50
  -1  -4  -2   -0.30    0.60
  -1  -4  -2   -0.30    0.90
   1   4   2   -2.90    1.10
   1   4   2   -1.70    0.70
   1   4   2   -0.60    0.80
   1   4   2   -0.30    0.70
   1   4   2   -0.20    0.80
   1   4   2   -0.40    0.70
  -2  -4  -2  156.98    6.40
  -2  -4  -2  168.18    7.20
  -2  -4  -2  153.58    6.40
  -2  -4  -2  155.48    6.30
  -2  -4  -2  160.98    6.40
   2   4   2  149.69    6.40
   2   4   2  158.08    6.40
   2   4   2  150.88    7.10
   2   4   2  157.78    6.20
   2   4   2  157.28    6.50
   2   4   2  154.78    6.70
  -3  -4  -2    9.00    1.70
  -3  -4  -2    9.90    1.80
  -3  -4  -2    7.30    1.00
   3   4   2    7.80    2.00
   3   4   2    9.00    1.10
   3   4   2    9.40    1.70
   3   4   2    7.00    1.60
  -4  -4  -2   21.50    2.20
  -4  -4  -2   25.20    3.00
  -4  -4  -2   32.90    3.40
   4   4   2   29.50    3.20
   4   4   2   20.50    3.20
  -5  -4  -2   10.80    2.80
  -5  -4  -2   15.50    3.70
  -5  -4  -2   11.70    2.00
   5   4   2   15.40    3.20
   5   4   2    4.20    3.20
   4  -5  -2    3.30    3.10
   4  -5  -2    2.20    2.80
  -4   5   2    1.90    2.60
  -4   5   2    2.00    3.30
  -4   5   2    1.50    2.00
  -4   5   2    0.50    2.90
   3  -5  -2   21.00    3.30
   3  -5  -2   23.40    3.00
   3  -5  -2   22.00    2.90
  -3   5   2   25.10    2.30
  -3   5   2   27.60    3.20
  -3   5   2   21.60    2.10
  -3   5   2   22.10    3.40
   2  -5  -2   60.09    3.80
   2  -5  -2   60.49    3.90
   2  -5  -2   63.19    4.40
  -2   5   2   61.69    2.80
  -2   5   2   57.09    2.70
  -2   5   2   63.39    2.70
  -2   5   2   61.09    2.90
  -2   5   2   57.89    4.30
  -2   5   2   57.99    3.90
   1  -5  -2  103.89    4.70
   1  -5  -2  100.59    5.20
   1  -5  -2   99.79    4.60
   1  -5  -2  100.49    5.00
  -1   5   2   97.39    4.90
  -1   5   2   99.59    5.00
   0  -5  -2    7.40    1.40
   0  -5  -2    7.80    1.60
   0  -5  -2    7.90    1.20
   0   5   2    5.90    0.50
   0   5   2    8.80    1.20
   0   5   2    7.50    0.60
  -1  -5  -2    9.20    1.40
  -1  -5  -2    9.20    1.00
  -1  -5  -2   10.00    0.70
  -1  -5  -2   11.00    1.50
  -1  -5  -2   10.80    1.10
   1   5   2   11.20    1.10
   1   5   2   10.90    1.50
   1   5   2   11.80    1.10
   1   5   2   12.10    1.20
   1   5   2   11.40    1.90
   1   5   2   10.50    1.20
  -2  -5  -2   49.90    2.80
  -2  -5  -2   47.50    2.60
  -2  -5  -2   49.10    2.80
  -2  -5  -2   45.60    2.40
  -2  -5  -2   48.80    2.80
   2   5   2   49.70    2.80
   2   5   2   47.70    3.70
   2   5   2   49.00    2.80
   2   5   2   47.40    2.70
   2   5   2   45.70    2.70
  -3  -5  -2    3.70    1.30
  -3  -5  -2    2.70    1.60
  -3  -5  -2    5.20    1.70
   3   5   2    2.40    2.00
   3   5   2    3.60    1.60
   3   5   2    6.60    1.70
   3   5   2    3.40    1.00
  -4  -5  -2   18.60    2.80
  -4  -5  -2   13.60    1.40
  -4  -5  -2   14.10    2.00
  -4  -5  -2   13.40    2.70
   4   5   2   23.80    3.20
   4   5   2   16.60    3.20
  -5  -5  -2    2.50    1.60
  -5  -5  -2    2.20    2.70
  -5  -5  -2    1.30    2.90
   5   5   2    0.80    2.90
   5   5   2   -5.30    2.80
   4  -6  -2   13.90    3.50
   4  -6  -2   12.70    3.90
  -4   6   2    8.60    3.80
  -4   6   2    9.30    2.30
   3  -6  -2    7.00    3.00
   3  -6  -2    4.90    2.50
  -3   6   2    7.50    1.60
  -3   6   2    7.60    2.60
  -3   6   2   10.90    3.00
   2  -6  -2   77.59    5.20
   2  -6  -2   74.59    4.80
   2  -6  -2   73.39    4.40
  -2   6   2   72.19    3.20
  -2   6   2   78.49    4.80
  -2   6   2   74.69    5.00
  -2   6   2   72.09    2.90
  -2   6   2   77.29    3.30
  -2   6   2   63.09    2.90
   1  -6  -2    4.80    1.90
   1  -6  -2    3.40    1.40
   1  -6  -2    2.40    2.00
  -1   6   2   -1.20    1.60
  -1   6   2    2.00    1.70
   0  -6  -2   81.99    4.20
   0  -6  -2   81.69    4.10
   0   6   2   75.79    3.00
   0   6   2   84.79    4.70
   0   6   2   75.99    3.00
  -1  -6  -2   14.00    1.80
  -1  -6  -2   15.20    1.80
  -1  -6  -2   11.50    1.10
  -1  -6  -2   14.00    1.20
   1   6   2   13.70    1.30
   1   6   2   13.40    1.30
   1   6   2   14.40    1.30
   1   6   2   13.50    2.30
  -2  -6  -2   63.79    3.30
  -2  -6  -2   68.29    3.70
  -2  -6  -2   60.09    3.60
  -2  -6  -2   59.59    2.90
  -2  -6  -2   62.29    3.00
   2   6   2   57.99    3.30
   2   6   2   62.19    4.40
   2   6   2   64.99    3.30
  -3  -6  -2  429.26   16.60
  -3  -6  -2  437.96   16.50
  -3  -6  -2  432.16   16.60
   3   6   2  438.06   16.80
   3   6   2  425.46   18.00
  -4  -6  -2   13.70    2.60
  -4  -6  -2   14.50    2.60
  -4  -6  -2   11.30    1.90
   4   6   2    7.30    2.80
   4   6   2   12.30    2.50
  -5  -6  -2    5.00    3.20
  -5  -6  -2    1.70    2.90
   5   6   2   -2.90    2.90
   5   6   2    1.00    3.00
   5   6   2   -4.30    3.00
   3  -7  -2    5.80    3.00
   3  -7  -2    9.40    2.80
  -3   7   2    0.10    2.70
  -3   7   2    4.50    3.40
   2  -7  -2   19.70    2.70
   2  -7  -2   18.80    3.30
  -2   7   2   22.30    3.40
  -2   7   2   23.80    3.30
  -1   7   2    2.40    2.20
  -1   7   2   -4.30    1.80
   0  -7  -2   16.90    2.60
   0  -7  -2   33.90    2.90
   0   7   2   22.80    1.20
   0   7   2   26.20    3.00
   0   7   2   23.00    1.30
  -1  -7  -2  111.69    5.90
  -1  -7  -2  115.39    5.60
   1   7   2  116.49    4.80
   1   7   2  111.39    4.90
   1   7   2  117.59    4.80
   1   7   2  114.99    6.50
   1   7   2  118.39    4.70
  -2  -7  -2   30.40    2.00
  -2  -7  -2   30.80    3.00
  -2  -7  -2   35.30    2.50
   2   7   2   32.20    2.40
   2   7   2   38.70    2.80
  -3  -7  -2  149.39    7.40
  -3  -7  -2  147.09    6.40
  -3  -7  -2  141.09    6.50
  -3  -7  -2  139.59    6.70
   3   7   2  147.19    6.80
   3   7   2  137.29    8.10
  -4  -7  -2    2.80    1.70
  -4  -7  -2   -1.50    2.10
  -4  -7  -2    1.30    2.00
   4   7   2   -0.70    2.40
   4   7   2    0.50    2.30
   4   7   2    2.00    2.40
  -5  -7  -2    0.70    2.80
  -5  -7  -2   -2.00    2.90
   5   7   2    3.00    3.20
   5   7   2   -7.60    2.80
   5   7   2    0.50    2.80
   3  -8  -2    2.90    3.30
   3  -8  -2    1.70    2.60
  -3   8   2    6.20    3.50
  -3   8   2   -3.50    2.90
   2  -8  -2    5.10    2.50
   2  -8  -2    5.00    3.20
  -2   8   2   11.10    3.30
  -2   8   2   11.80    2.30
  -2   8   2    4.70    3.00
  -1   8   2    1.90    2.00
  -1   8   2   -2.80    2.50
  -1   8   2   -4.50    2.00
   0  -8  -2  117.39    6.00
   0  -8  -2  115.29    6.90
   0   8   2  111.09    4.50
   0   8   2  120.09    6.80
   0   8   2  111.59    5.80
  -1  -8  -2    3.40    2.30
  -1  -8  -2   -0.20    1.60
   1   8   2    2.00    1.20
   1   8   2    2.50    0.90
   1   8   2    1.20    1.10
   1   8   2    1.20    2.10
  -2  -8  -2    4.70    1.90
  -2  -8  -2    6.10    2.40
  -2  -8  -2    7.40    1.40
   2   8   2    8.10    1.80
   2   8   2    8.40    2.70
   2   8   2    9.90    1.90
  -3  -8  -2    9.70    1.90
  -3  -8  -2    8.40    2.00
  -3  -8  -2   11.40    1.80
  -3  -8  -2   13.00    3.00
   3   8   2    9.00    3.10
   3   8   2   15.10    2.50
   3   8   2   10.80    2.40
  -4  -8  -2   -0.30    1.90
  -4  -8  -2   -2.40    2.40
  -4  -8  -2   -1.10    2.20
  -4  -8  -2    1.40    2.00
   4   8   2    0.90    2.50
   4   8   2    5.70    3.00
   4   8   2   -0.80    2.70
  -5  -8  -2   12.70    5.00
  -5  -8  -2    7.00    3.20
   5   8   2   15.00    3.80
   5   8   2   12.70    3.80
   5   8   2    4.40    4.00
  -2   9   2    1.90    3.40
  -2   9   2    5.30    3.50
  -2   9   2    5.90    2.50
  -1   9   2   13.90    3.80
  -1   9   2   23.20    3.60
  -1   9   2   15.80    3.20
   0  -9  -2   12.80    3.50
   0   9   2   18.30    3.20
   0   9   2   15.00    3.20
  -1  -9  -2   26.90    3.80
  -1  -9  -2   31.00    3.40
   1   9   2   34.00    4.50
   1   9   2   36.90    2.70
   1   9   2   36.40    3.30
  -2  -9  -2    4.40    2.00
  -2  -9  -2    5.40    2.60
   2   9   2    4.30    2.60
   2   9   2    4.80    1.80
   2   9   2    3.10    1.70
  -3  -9  -2   -0.70    1.80
  -3  -9  -2    1.50    2.70
   3   9   2   -0.40    2.70
   3   9   2    3.20    2.10
   3   9   2    0.20    2.20
  -4  -9  -2    0.40    2.10
  -4  -9  -2    3.70    2.70
  -4  -9  -2    1.20    2.20
   4   9   2   -2.50    2.50
   4   9   2    1.20    2.70
   4   9   2   -3.10    2.70
  -1  10   2    2.20    3.10
  -1  10   2    9.30    2.90
  -1  10   2    0.50    3.80
   0 -10  -2   -3.40    3.10
   0  10   2    0.20    2.30
   0  10   2    0.90    2.30
  -1 -10  -2   19.90    4.30
  -1 -10  -2   18.90    3.00
   1  10   2   20.40    4.20
   1  10   2   17.80    1.60
  -2 -10  -2    2.90    3.10
  -2 -10  -2   -0.20    2.20
   2  10   2    0.00    2.70
   2  10   2   -1.00    1.70
  -3 -10  -2   10.60    3.70
  -3 -10  -2    7.60    2.80
   3  10   2    9.20    2.70
   3  10   2   12.10    4.00
   3  10   2    7.50    2.60
   0  11   2    2.90    3.10
  -1 -11  -2    5.50    4.40
   1  11   2    7.60    3.70
  -2 -11  -2   -0.60    3.60
  -2 -11  -2    3.50    2.80
   2  11   2    4.30    2.10
   2  11   2    4.40    3.70
   2  10  -3   14.80    2.50
   2  10  -3   23.00    5.10
  -2 -10   3   23.80    5.10
   1  10  -3    4.00    1.60
   1  10  -3    3.20    3.40
  -1 -10   3    7.80    3.90
   0  10  -3    6.50    3.30
   0  10  -3   11.90    4.80
   0 -10   3   10.10    4.60
   3   9  -3    9.90    2.90
   3   9  -3    5.10    2.90
   3   9  -3    3.70    3.50
  -3  -9   3   10.20    3.80
   2   9  -3   -0.40    2.10
   2   9  -3    2.70    2.90
   2   9  -3   -2.20    1.80
  -2  -9   3    0.60    3.10
   1   9  -3   -0.30    2.50
   1   9  -3   -0.10    1.50
  -1  -9   3   -0.70    3.00
   0   9  -3    1.30    4.00
   0   9  -3    2.20    2.50
   0   9  -3   -1.90    0.90
   0  -9   3    1.90    3.20
  -1   9  -3   -0.20    2.60
  -1   9  -3   -2.50    3.90
   1  -9   3   -0.10    3.50
   2  -9   3    2.40    2.40
   4   8  -3   -1.20    2.80
   4   8  -3    0.10    2.80
   4   8  -3   -0.40    3.80
  -4  -8   3    0.40    2.50
   3   8  -3    3.60    3.10
   3   8  -3    9.10    2.70
   3   8  -3    7.20    2.60
  -3  -8   3    2.30    2.90
  -3  -8   3    2.60    1.70
   2   8  -3    3.50    2.00
   2   8  -3   -0.60    1.80
   2   8  -3   -1.60    2.50
  -2  -8   3    0.40    2.80
   1   8  -3   28.90    2.80
   1   8  -3   27.20    2.50
   1   8  -3   30.20    4.50
  -1  -8   3   28.80    4.00
   0   8  -3   21.60    1.70
   0   8  -3   22.60    3.60
   0   8  -3   30.50    5.00
   0   8  -3   17.10    2.30
   0  -8   3   17.50    3.60
  -1   8  -3   20.50    3.20
  -1   8  -3   23.50    4.70
   1  -8   3   19.90    4.10
  -2   8  -3   13.10    4.70
   2  -8   3   10.20    2.60
   4   7  -3   -3.80    3.30
   4   7  -3    2.00    2.60
   4   7  -3    0.50    2.50
  -4  -7   3    0.40    2.50
  -4  -7   3    3.00    2.50
   3   7  -3    6.70    3.20
   3   7  -3    9.20    2.60
   3   7  -3   10.20    2.60
  -3  -7   3    9.80    2.10
  -3  -7   3    9.80    2.10
   2   7  -3   14.10    2.30
   2   7  -3    6.20    2.80
   2   7  -3    8.00    2.00
  -2  -7   3    6.60    2.70
  -2  -7   3    8.30    1.30
  -2  -7   3   12.30    1.80
   1   7  -3  156.48    7.10
   1   7  -3  182.28    8.90
   1   7  -3  172.78    7.10
   1   7  -3  183.98    7.40
  -1  -7   3  188.78    8.50
  -1  -7   3  162.18    6.80
   0   7  -3   -0.90    1.00
   0   7  -3    0.90    1.00
   0   7  -3    0.20    1.70
   0   7  -3   -1.00    1.20
   0  -7   3    1.20    2.20
  -1   7  -3    9.10    2.30
  -1   7  -3   11.10    1.10
  -1   7  -3    7.20    1.30
  -1   7  -3   13.00    3.80
   1  -7   3   10.40    3.00
   1  -7   3    6.90    2.00
  -2   7  -3   24.40    3.50
  -2   7  -3   22.20    1.90
  -2   7  -3   28.40    4.70
   2  -7   3   27.30    3.20
  -3   7  -3   21.80    4.90
   3  -7   3   15.10    3.10
   5   6  -3   10.00    3.80
   5   6  -3    5.30    3.20
   5   6  -3   -2.80    3.70
  -5  -6   3    3.20    3.10
  -5  -6   3    9.60    3.40
   4   6  -3   12.70    3.90
   4   6  -3   19.80    3.50
   4   6  -3   19.80    3.20
  -4  -6   3   10.60    2.50
  -4  -6   3   20.80    3.20
  -4  -6   3   10.40    2.90
   3   6  -3   -0.20    2.50
   3   6  -3   -0.40    2.20
   3   6  -3   -2.30    1.70
  -3  -6   3   -0.60    1.70
  -3  -6   3   -1.10    1.70
   2   6  -3    1.30    1.20
   2   6  -3    0.30    1.60
   2   6  -3    4.30    1.40
   2   6  -3    3.00    1.70
   2   6  -3    1.40    2.20
  -2  -6   3    2.90    1.40
  -2  -6   3    3.00    1.30
  -2  -6   3    2.00    0.90
   1   6  -3    0.80    1.20
   1   6  -3   -0.60    1.30
   1   6  -3    3.20    1.90
   1   6  -3    0.20    1.20
   1   6  -3    2.00    1.10
  -1  -6   3    2.40    1.10
  -1  -6   3    5.70    2.10
   0   6  -3   95.39    5.10
   0   6  -3   89.39    4.00
   0   6  -3   82.79    3.80
   0   6  -3   82.79    3.80
   0   6  -3   94.39    3.90
   0  -6   3   88.69    5.10
  -1   6  -3   18.60    1.40
  -1   6  -3   18.20    1.70
  -1   6  -3   19.00    2.40
  -1   6  -3   23.60    3.80
  -1   6  -3   19.40    1.50
  -1   6  -3   19.20    1.50
   1  -6   3   21.90    2.40
   1  -6   3   18.70    2.80
  -2   6  -3  144.49    5.80
  -2   6  -3  132.69    6.70
  -2   6  -3  154.68    8.50
  -2   6  -3  137.79    5.90
   2  -6   3  148.89    6.90
  -3   6  -3  154.08    9.10
  -3   6  -3  120.29    5.80
   3  -6   3  121.29    7.40
   3  -6   3  125.19    6.90
  -4   6  -3   17.40    2.90
  -4   6  -3   16.70    4.10
  -4   6  -3   22.60    5.20
   4  -6   3   12.10    3.60
   4  -6   3   14.50    3.80
   5   5  -3   12.80    3.50
   5   5  -3    9.10    4.20
   5   5  -3   20.10    4.10
  -5  -5   3   19.20    3.80
  -5  -5   3   18.20    3.60
   4   5  -3   30.00    3.60
   4   5  -3   38.10    4.00
   4   5  -3   26.40    4.40
  -4  -5   3   34.40    3.60
  -4  -5   3   35.30    3.60
  -4  -5   3   31.70    3.30
   3   5  -3  289.77   11.70
   3   5  -3  281.07   11.10
   3   5  -3  277.77   11.60
   3   5  -3  276.37   13.10
  -3  -5   3  301.67   11.50
  -3  -5   3  278.37   11.40
  -3  -5   3  286.47   11.20
  -3  -5   3  281.07   10.90
   2   5  -3    3.20    1.00
   2   5  -3    4.80    1.10
   2   5  -3    4.50    1.30
   2   5  -3    6.60    1.70
   2   5  -3    3.70    2.00
   2   5  -3    4.50    1.60
  -2  -5   3    5.30    1.30
  -2  -5   3    5.80    1.40
  -2  -5   3    4.50    1.00
   1   5  -3    0.80    0.90
   1   5  -3    0.90    0.90
   1   5  -3    0.00    0.90
   1   5  -3   -0.40    0.80
   1   5  -3    0.50    1.50
   1   5  -3    1.40    1.10
   1   5  -3    1.40    1.10
  -1  -5   3    0.30    1.50
  -1  -5   3    1.60    0.80
  -1  -5   3    1.60    0.60
  -1  -5   3    1.90    0.90
   0   5  -3    1.90    0.90
   0   5  -3    1.20    1.10
   0   5  -3    0.60    0.60
   0   5  -3    0.70    0.90
   0   5  -3    1.40    1.30
   0   5  -3    1.10    0.90
   0  -5   3    1.60    0.60
   0  -5   3    1.00    0.60
   0  -5   3    1.60    1.60
  -1   5  -3    0.70    0.80
  -1   5  -3    2.50    2.10
  -1   5  -3    4.10    0.80
  -1   5  -3    1.50    1.20
  -1   5  -3    1.60    0.90
   1  -5   3    2.00    0.50
   1  -5   3    3.20    1.30
   1  -5   3    0.60    1.70
   1  -5   3    2.50    0.60
  -2   5  -3   23.70    3.50
  -2   5  -3   18.30    2.00
  -2   5  -3   12.10    1.30
  -2   5  -3   20.20    1.70
  -2   5  -3   15.60    1.60
   2  -5   3   15.50    2.50
   2  -5   3   19.30    2.50
   2  -5   3   11.70    1.10
  -3   5  -3    2.90    1.50
  -3   5  -3    4.90    3.30
  -3   5  -3    5.50    1.70
   3  -5   3    4.80    2.30
   3  -5   3    2.00    2.10
  -4   5  -3    4.80    2.20
  -4   5  -3   -1.50    3.40
  -4   5  -3    3.20    4.10
   4  -5   3    0.30    2.80
   4  -5   3    2.80    2.80
   5   4  -3    6.80    3.80
   5   4  -3   23.10    3.60
  -5  -4   3   19.70    3.40
  -5  -4   3   18.00    3.40
   4   4  -3   26.70    3.30
   4   4  -3   17.90    4.00
   4   4  -3   33.20    3.70
  -4  -4   3   21.70    3.00
  -4  -4   3   38.50    3.70
  -4  -4   3   29.30    3.10
   3   4  -3   -0.90    2.30
   3   4  -3    1.60    1.60
   3   4  -3   -0.10    1.60
   3   4  -3    0.50    1.20
  -3  -4   3   -1.20    1.40
  -3  -4   3   -0.40    0.80
  -3  -4   3   -0.50    1.20
  -3  -4   3    0.00    1.50
   2   4  -3   45.30    2.50
   2   4  -3   42.50    2.60
   2   4  -3   45.80    4.00
   2   4  -3   45.40    2.80
   2   4  -3   44.10    2.80
  -2  -4   3   44.90    2.50
  -2  -4   3   46.20    2.70
  -2  -4   3   42.80    2.70
  -2  -4   3   44.30    2.70
   1   4  -3   14.90    2.10
   1   4  -3   14.20    1.40
   1   4  -3   13.70    1.50
   1   4  -3   15.70    1.50
   1   4  -3   13.20    1.30
   1   4  -3   16.10    1.40
   1   4  -3   14.20    1.50
   1   4  -3   12.60    1.30
  -1  -4   3   14.50    1.40
  -1  -4   3   13.90    2.00
  -1  -4   3   14.20    1.30
  -1  -4   3   13.70    1.20
   0   4  -3  138.79    6.30
   0   4  -3  142.39    5.50
   0   4  -3  143.09    6.20
   0   4  -3  140.39    5.70
   0   4  -3  143.89    6.10
   0   4  -3  143.49    5.60
   0   4  -3  140.89    5.50
   0   4  -3  145.39    5.60
   0  -4   3  140.99    5.40
   0  -4   3  136.19    5.60
   0  -4   3  145.69    6.20
   0  -4   3  139.39    5.40
   0  -4   3  136.89    6.10
  -1   4  -3    5.90    0.90
  -1   4  -3    6.80    1.90
  -1   4  -3    6.10    1.20
  -1   4  -3    5.40    0.80
  -1   4  -3    6.80    1.40
  -1   4  -3    9.70    1.00
   1  -4   3    7.00    1.30
   1  -4   3    5.70    1.60
   1  -4   3    6.50    0.70
   1  -4   3    3.40    0.60
  -2   4  -3    0.90    0.90
  -2   4  -3    1.20    0.80
  -2   4  -3    0.40    0.70
  -2   4  -3    0.60    2.10
  -2   4  -3    2.00    1.00
  -2   4  -3    2.80    0.90
   2  -4   3   -0.20    0.80
   2  -4   3    0.40    1.40
   2  -4   3    1.90    1.60
  -3   4  -3   12.20    3.20
  -3   4  -3   11.40    1.80
  -3   4  -3   12.70    1.90
   3  -4   3   10.80    2.40
   3  -4   3   12.40    2.50
   3  -4   3   10.70    2.50
  -4   4  -3    3.80    2.10
  -4   4  -3    3.60    2.00
  -4   4  -3    2.50    3.70
   4  -4   3    3.80    2.60
   4  -4   3    2.10    2.60
   5   3  -3   25.50    3.90
   5   3  -3   20.20    4.20
   5   3  -3   39.80    4.50
  -5  -3   3   25.60    3.20
  -5  -3   3   32.00    3.90
  -5  -3   3   33.70    3.90
   4   3  -3   -0.40    2.00
   4   3  -3   -0.50    2.30
   4   3  -3   -5.20    2.50
  -4  -3   3   -2.20    1.50
  -4  -3   3   -4.40    1.80
  -4  -3   3    2.80    2.20
   3   3  -3   22.10    2.30
   3   3  -3   23.80    2.40
   3   3  -3   24.30    3.20
   3   3  -3   26.80    2.60
  -3  -3   3   20.30    2.00
  -3  -3   3   26.80    2.50
  -3  -3   3   24.70    1.50
  -3  -3   3   25.70    2.50
   2   3  -3   33.30    3.30
   2   3  -3   29.30    2.10
   2   3  -3   32.60    2.10
   2   3  -3   30.70    2.30
   2   3  -3   32.80    2.50
  -2  -3   3   30.40    2.30
  -2  -3   3   31.90    2.20
  -2  -3   3   25.10    2.30
  -2  -3   3   29.80    2.10
   1   3  -3  939.01   33.60
   1   3  -3  942.41   33.70
   1   3  -3  919.21   33.60
   1   3  -3  920.41   34.40
   1   3  -3  915.41   33.60
   1   3  -3  927.21   33.70
  -1  -3   3  946.11   34.30
  -1  -3   3  899.91   33.60
  -1  -3   3  952.20   33.60
  -1  -3   3  936.91   33.60
  -1  -3   3  952.30   33.60
   0   3  -3  100.29    4.00
   0   3  -3   99.09    4.00
   0   3  -3   98.69    4.10
   0   3  -3   99.19    4.00
   0   3  -3   99.39    4.30
   0   3  -3   97.69    4.60
   0   3  -3  107.69    4.10
   0  -3   3   93.59    3.80
   0  -3   3   97.59    4.00
   0  -3   3   96.29    4.40
   0  -3   3   99.69    4.00
   0  -3   3   98.29    3.90
   0  -3   3  105.19    4.60
   0  -3   3  100.39    3.80
  -1   3  -3   50.59    2.80
  -1   3  -3   52.29    3.50
  -1   3  -3   55.79    2.40
  -1   3  -3   53.09    2.40
  -1   3  -3   52.29    2.40
  -1   3  -3   54.09    2.70
  -1   3  -3   47.40    2.70
  -1   3  -3   54.59    2.30
   1  -3   3   51.09    2.40
   1  -3   3   52.49    2.30
   1  -3   3   51.09    3.00
   1  -3   3   50.39    2.70
   1  -3   3   50.59    2.90
  -2   3  -3   10.80    1.30
  -2   3  -3   12.70    2.40
  -2   3  -3   10.00    1.40
  -2   3  -3   11.60    1.40
  -2   3  -3   10.10    1.20
  -2   3  -3   11.30    1.10
  -2   3  -3    7.70    1.10
   2  -3   3    9.30    0.90
   2  -3   3    9.70    1.20
   2  -3   3    8.80    1.60
   2  -3   3    9.10    1.70
  -3   3  -3    2.70    2.50
  -3   3  -3    3.50    1.10
  -3   3  -3    2.90    1.50
  -3   3  -3    4.40    1.20
  -3   3  -3    4.10    1.60
   3  -3   3    1.60    0.70
   3  -3   3    3.10    2.00
   3  -3   3    1.90    0.90
   3  -3   3    3.70    1.40
   3  -3   3    6.00    1.90
  -4   3  -3   -1.10    3.30
  -4   3  -3    2.80    2.00
  -4   3  -3    0.60    2.00
   4  -3   3    4.00    2.30
   4  -3   3    1.30    2.30
  -5   3  -3   -0.60    2.80
  -5   3  -3    1.40    2.50
  -5   3  -3   -1.20    3.30
  -5   3  -3   -1.30    4.20
   5  -3   3   -3.60    2.70
   5  -3   3   -0.60    3.00
   5   2  -3   -0.80    2.60
   5   2  -3    0.30    2.70
   5   2  -3    0.00    2.80
  -5  -2   3    3.90    2.80
  -5  -2   3    2.70    3.10
  -5  -2   3    0.80    2.30
   4   2  -3   24.10    3.10
   4   2  -3   22.00    3.50
   4   2  -3   24.30    3.20
  -4  -2   3   26.50    3.00
  -4  -2   3   24.00    2.90
  -4  -2   3   20.00    2.60
   3   2  -3   -0.10    1.40
   3   2  -3    1.40    2.00
   3   2  -3   -1.00    1.30
  -3  -2   3   -0.20    1.30
  -3  -2   3   -0.20    1.30
  -3  -2   3    0.20    1.20
   2   2  -3   46.50    2.80
   2   2  -3   46.60    2.60
   2   2  -3   47.60    2.70
   2   2  -3   62.89    4.10
   2   2  -3   45.30    2.60
   2   2  -3   44.90    2.60
  -2  -2   3   47.60    2.70
  -2  -2   3   47.70    2.60
  -2  -2   3   50.59    3.30
  -2  -2   3   48.50    2.80
  -2  -2   3   44.60    2.60
   1   2  -3    2.40    0.90
   1   2  -3    2.50    0.90
   1   2  -3    1.90    0.70
   1   2  -3    2.40    0.60
   1   2  -3    1.30    1.30
   1   2  -3    1.90    0.80
   1   2  -3    1.70    0.70
  -1  -2   3    2.00    0.80
  -1  -2   3    1.40    1.10
  -1  -2   3    1.50    0.80
  -1  -2   3    2.20    0.80
  -1  -2   3    1.80    0.80
  -1  -2   3    2.60    0.80
   0   2  -3  996.20   37.00
   0   2  -3 1079.79   37.00
   0   2  -3 1035.70   37.00
   0   2  -3 1020.00   36.90
   0   2  -3 1038.20   36.90
   0   2  -3 1010.10   37.30
   0  -2   3 1021.70   36.90
   0  -2   3 1024.10   36.90
   0  -2   3 1028.10   36.90
   0  -2   3 1055.59   37.30
   0  -2   3 1048.70   37.00
   0  -2   3 1028.30   36.90
  -1   2  -3    6.40    0.80
  -1   2  -3    6.90    0.90
  -1   2  -3    7.60    0.80
  -1   2  -3    6.10    1.60
  -1   2  -3    7.30    1.10
  -1   2  -3    7.30    0.80
  -1   2  -3    7.10    1.00
  -1   2  -3    7.00    0.90
   1  -2   3    6.00    1.10
   1  -2   3    6.30    1.50
   1  -2   3    6.00    1.10
   1  -2   3    5.70    0.70
   1  -2   3    7.00    0.70
   1  -2   3    8.80    0.90
   1  -2   3    8.00    1.30
   1  -2   3    5.70    0.90
  -2   2  -3    1.10    0.70
  -2   2  -3    1.60    0.80
  -2   2  -3    1.60    1.00
  -2   2  -3    3.00    1.00
  -2   2  -3    3.00    0.90
  -2   2  -3    3.20    1.60
  -2   2  -3    1.30    0.80
   2  -2   3    1.20    1.00
   2  -2   3    1.90    1.00
   2  -2   3    2.70    1.10
   2  -2   3    2.30    1.10
   2  -2   3    0.40    0.70
   2  -2   3    1.40    0.80
  -3   2  -3  303.47   12.30
  -3   2  -3  293.57   11.20
  -3   2  -3  263.77   10.70
  -3   2  -3  287.97   11.10
  -3   2  -3  283.57   11.00
   3  -2   3  285.67   11.60
   3  -2   3  287.07   10.90
   3  -2   3  286.97   11.10
   3  -2   3  278.07   11.50
   3  -2   3  276.57   10.80
  -4   2  -3    7.00    3.40
  -4   2  -3    4.60    2.00
  -4   2  -3    1.20    2.10
   4  -2   3   -0.10    1.60
   4  -2   3    1.00    2.20
   4  -2   3    0.60    1.60
   4  -2   3    1.20    2.30
  -5   2  -3    2.10    2.60
  -5   2  -3    0.80    2.50
  -5   2  -3    4.00    4.00
  -5   2  -3    0.90    2.80
   5  -2   3   -0.70    2.80
   5  -2   3   -4.00    2.90
   5   1  -3   -1.40    2.30
   5   1  -3    0.30    2.50
   5   1  -3    0.20    2.80
  -5  -1   3    2.70    2.60
  -5  -1   3   -1.60    2.30
  -5  -1   3    3.90    2.70
   4   1  -3    0.50    1.90
   4   1  -3    1.40    2.20
   4   1  -3   -1.30    1.80
  -4  -1   3    0.40    2.00
  -4  -1   3    0.50    2.00
  -4  -1   3    0.60    1.80
   3   1  -3    0.10    1.80
   3   1  -3    0.10    1.40
   3   1  -3   -0.60    1.20
   3   1  -3   -0.70    1.20
  -3  -1   3   -0.90    1.20
  -3  -1   3   -0.80    1.30
  -3  -1   3   -0.80    1.30
   2   1  -3   15.50    1.60
   2   1  -3   14.00    1.40
   2   1  -3   11.10    1.40
   2   1  -3   14.60    1.60
   2   1  -3   13.30    1.50
   2   1  -3   13.40    1.50
  -2  -1   3   14.80    1.60
  -2  -1   3   13.60    1.60
  -2  -1   3   15.10    2.00
  -2  -1   3   14.60    1.50
  -2  -1   3   16.10    1.60
   1   1  -3  381.26   14.30
   1   1  -3  382.36   14.40
   1   1  -3  400.16   14.40
   1   1  -3  395.36   14.90
   1   1  -3  390.66   14.10
   1   1  -3  385.26   14.30
   1   1  -3  394.16   14.40
  -1  -1   3  394.26   14.80
  -1  -1   3  386.36   14.30
  -1  -1   3  399.26   14.40
  -1  -1   3  383.46   14.40
  -1  -1   3  395.56   14.40
  -1  -1   3  403.16   14.40
   0   1  -3   15.80    1.20
   0   1  -3   16.00    1.20
   0   1  -3   15.20    1.10
   0   1  -3   17.40    1.40
   0   1  -3   14.70    1.10
   0  -1   3   21.70    1.70
   0  -1   3   15.70    1.20
   0  -1   3   14.80    1.10
   0  -1   3   15.00    1.10
   0  -1   3   14.40    1.10
   0  -1   3   14.80    0.90
  -1   1  -3   13.20    1.00
  -1   1  -3   11.00    1.10
  -1   1  -3   12.20    1.20
  -1   1  -3   16.10    1.70
  -1   1  -3   12.30    1.10
  -1   1  -3   12.50    1.10
   1  -1   3   11.70    1.10
   1  -1   3   14.60    1.10
   1  -1   3   11.10    1.00
   1  -1   3   13.40    1.20
   1  -1   3   13.30    1.60
   1  -1   3   13.20    1.20
   1  -1   3   16.30    1.30
  -2   1  -3  123.19    5.10
  -2   1  -3  121.09    5.00
  -2   1  -3  124.29    5.10
  -2   1  -3  118.69    4.80
  -2   1  -3  118.09    5.00
  -2   1  -3  128.49    5.90
  -2   1  -3  124.39    5.20
   2  -1   3  124.49    5.30
   2  -1   3  128.59    5.20
   2  -1   3  127.69    5.00
   2  -1   3  117.59    5.60
   2  -1   3  123.19    5.00
   2  -1   3  120.99    5.10
  -3   1  -3   -0.80    1.30
  -3   1  -3   -0.20    1.30
  -3   1  -3    1.10    0.60
  -3   1  -3    1.70    1.10
  -3   1  -3    1.80    2.10
   3  -1   3    1.90    1.30
   3  -1   3    0.60    0.90
   3  -1   3    0.80    1.20
  -4   1  -3   -0.20    2.00
  -4   1  -3    8.10    3.10
  -4   1  -3   -0.60    1.80
  -4   1  -3    0.00    2.00
   4  -1   3    1.50    1.70
   4  -1   3    0.10    1.70
  -5   1  -3    1.60    2.80
  -5   1  -3    4.60    4.00
  -5   1  -3    7.60    2.90
  -5   1  -3    2.60    3.10
   5  -1   3    0.00    2.80
   5  -1   3    3.20    2.40
   5  -1   3    1.40    3.00
   5   0  -3    1.20    2.50
   5   0  -3   -0.10    2.50
   5   0  -3    3.90    2.70
  -5   0   3    3.70    3.00
  -5   0   3    0.10    2.60
  -5   0   3    3.40    2.60
   4   0  -3   14.90    2.50
   4   0  -3   10.70    2.50
   4   0  -3   10.10    1.50
   4   0  -3   14.20    2.50
   4   0  -3   14.30    2.40
  -4   0   3   18.90    2.80
  -4   0   3    8.10    2.20
  -4   0   3   11.90    2.40
   3   0  -3   59.39    4.20
   3   0  -3   57.59    3.40
   3   0  -3   56.99    3.40
   3   0  -3   55.29    3.30
  -3   0   3   59.19    3.70
  -3   0   3   54.49    2.30
  -3   0   3   59.29    3.40
  -3   0   3   56.59    3.70
  -3   0   3   56.19    3.30
   2   0  -3   72.39    3.50
   2   0  -3   75.49    3.50
   2   0  -3   70.39    4.20
   2   0  -3   71.09    3.40
   2   0  -3   69.69    3.30
   2   0  -3   71.79    3.40
   2   0  -3   69.59    3.20
  -2   0   3   70.19    3.40
  -2   0   3   71.39    3.40
  -2   0   3   69.39    3.70
  -2   0   3   74.09    4.10
  -2   0   3   71.49    3.30
   1   0  -3   41.00    1.80
   1   0  -3   41.70    2.10
   1   0  -3   40.80    2.00
   1   0  -3   41.50    2.00
   1   0  -3   41.10    2.10
   1   0  -3   38.80    2.80
   1   0  -3   42.00    2.20
  -1   0   3   47.50    2.70
  -1   0   3   39.50    2.00
  -1   0   3   39.00    2.00
  -1   0   3   41.00    2.10
  -1   0   3   39.30    2.40
  -1   0   3   40.80    2.00
   0   0  -3  117.69    4.60
   0   0  -3  119.89    4.80
   0   0  -3  120.19    4.70
   0   0  -3  122.59    4.60
   0   0  -3  119.49    4.60
   0   0  -3  125.79    4.70
   0   0  -3  120.19    4.60
   0   0   3  119.69    4.60
   0   0   3  123.49    4.60
   0   0   3  118.39    4.60
   0   0   3  120.69    4.60
   0   0   3  122.59    4.70
   0   0   3  124.79    4.80
   0   0   3  120.99    4.70
  -1   0  -3  486.35   17.60
  -1   0  -3  476.25   18.10
  -1   0  -3  494.35   17.80
  -1   0  -3  498.35   17.80
  -1   0  -3  490.85   17.70
  -1   0  -3  473.05   17.70
   1   0   3  502.65   17.80
   1   0   3  499.25   17.80
   1   0   3  489.65   17.70
   1   0   3  478.65   18.10
   1   0   3  496.15   17.80
   1   0   3  485.85   17.60
  -2   0  -3    0.60    1.00
  -2   0  -3    0.50    0.60
  -2   0  -3    0.40    1.50
  -2   0  -3    0.60    0.80
  -2   0  -3    0.80    0.80
  -2   0  -3    0.70    0.50
  -2   0  -3   -0.10    0.90
   2   0   3    0.00    0.80
   2   0   3   -1.60    0.90
   2   0   3    1.80    0.80
   2   0   3   -0.70    1.00
   2   0   3    2.30    1.30
  -3   0  -3   51.29    3.00
  -3   0  -3   57.09    3.30
  -3   0  -3   54.49    4.10
  -3   0  -3   53.99    3.30
  -3   0  -3   54.39    2.70
  -3   0  -3   52.79    2.80
   3   0   3   52.29    2.80
   3   0   3   54.99    3.20
   3   0   3   54.39    3.30
  -4   0  -3   86.89    4.90
  -4   0  -3   92.39    5.60
  -4   0  -3   96.99    6.40
  -4   0  -3   87.19    5.00
  -4   0  -3   89.69    5.00
   4   0   3   81.29    5.00
   4   0   3   95.69    5.00
  -5   0  -3   52.59    6.40
  -5   0  -3   56.39    5.40
  -5   0  -3   48.90    4.80
  -5   0  -3   55.19    5.20
   5   0   3   50.39    4.70
   5  -1  -3   51.89    4.40
   5  -1  -3   49.90    4.80
  -5   1   3   40.40    4.60
  -5   1   3   53.49    4.60
  -5   1   3   47.40    5.30
   4  -1  -3   26.40    2.40
   4  -1  -3   31.50    3.10
   4  -1  -3   27.90    3.00
   4  -1  -3   31.40    3.10
  -4   1   3   34.90    3.20
  -4   1   3   31.20    3.30
  -4   1   3   32.40    3.40
  -4   1   3   33.20    3.60
   3  -1  -3   37.10    2.70
   3  -1  -3   36.00    2.70
   3  -1  -3   32.80    2.50
   3  -1  -3   34.90    2.20
   3  -1  -3   32.60    2.50
   3  -1  -3   33.40    2.40
  -3   1   3   37.50    2.60
  -3   1   3   35.00    1.90
  -3   1   3   37.90    2.70
  -3   1   3   37.50    2.70
  -3   1   3   38.00    3.20
  -3   1   3   35.10    2.70
   2  -1  -3  141.99    5.80
   2  -1  -3  138.89    6.00
   2  -1  -3  143.39    5.70
   2  -1  -3  137.69    5.70
   2  -1  -3  142.39    5.70
   2  -1  -3  138.39    5.70
   2  -1  -3  146.59    5.80
  -2   1   3  146.39    6.20
  -2   1   3  137.89    5.70
  -2   1   3  145.49    5.80
  -2   1   3  143.69    5.80
  -2   1   3  138.29    5.80
  -2   1   3  139.79    6.30
  -2   1   3  140.99    5.40
   1  -1  -3 1356.86   48.20
   1  -1  -3 1366.96   48.00
   1  -1  -3 1337.87   47.90
   1  -1  -3 1327.57   47.90
   1  -1  -3 1348.57   48.00
   1  -1  -3 1328.57   47.80
   1  -1  -3 1302.07   47.90
  -1   1   3 1358.56   48.00
  -1   1   3 1370.76   48.40
  -1   1   3 1347.37   48.00
  -1   1   3 1346.27   47.90
  -1   1   3 1314.67   48.00
  -1   1   3 1336.97   48.00
   0  -1  -3 2405.36   81.79
   0  -1  -3 2221.58   81.29
   0  -1  -3 2314.47   81.09
   0  -1  -3 2222.18   81.19
   0  -1  -3 2299.87   81.69
   0  -1  -3 2274.57   81.39
   0  -1  -3 2314.77   81.29
   0   1   3 2215.18   81.69
   0   1   3 2147.59   81.29
   0   1   3 2254.97   81.09
   0   1   3 2183.08   81.19
   0   1   3 2353.66   81.99
   0   1   3 2354.26   81.89
  -1  -1  -3  120.19    5.20
  -1  -1  -3  119.09    4.80
  -1  -1  -3  122.99    4.90
  -1  -1  -3  122.89    4.80
  -1  -1  -3  123.69    4.80
   1   1   3  121.79    4.80
   1   1   3  125.69    4.90
   1   1   3  126.59    4.90
   1   1   3  125.19    5.20
   1   1   3  123.49    4.80
  -2  -1  -3   36.70    2.40
  -2  -1  -3   36.80    2.20
  -2  -1  -3   39.80    3.00
  -2  -1  -3   37.30    2.10
  -2  -1  -3   36.80    2.40
   2   1   3   43.40    2.90
   2   1   3   39.60    2.20
   2   1   3   36.60    2.40
   2   1   3   37.10    2.20
   2   1   3   41.50    2.40
   2   1   3   38.10    2.40
  -3  -1  -3  133.09    6.00
  -3  -1  -3  144.39    6.20
  -3  -1  -3  137.09    5.80
  -3  -1  -3  132.09    6.80
   3   1   3  137.49    6.10
   3   1   3  142.39    6.10
   3   1   3  136.89    6.10
  -4  -1  -3    0.60    1.90
  -4  -1  -3    1.20    1.60
  -4  -1  -3    1.20    2.40
  -4  -1  -3   -0.80    1.80
  -4  -1  -3    3.80    1.20
   4   1   3   -0.60    1.60
   4   1   3   -0.10    1.80
   4   1   3    0.60    1.90
  -5  -1  -3    3.00    2.70
  -5  -1  -3    5.10    2.90
  -5  -1  -3    4.90    2.30
  -5  -1  -3    5.90    3.50
   5   1   3    5.10    2.80
   5  -2  -3   -1.70    2.80
   5  -2  -3    2.80    2.90
   5  -2  -3   -0.70    3.50
  -5   2   3    2.10    2.90
  -5   2   3    0.90    2.90
  -5   2   3    1.30    2.80
   4  -2  -3    8.40    2.40
   4  -2  -3    3.90    1.50
   4  -2  -3    4.00    1.70
   4  -2  -3    4.90    1.70
  -4   2   3    6.40    2.40
  -4   2   3    6.90    2.10
  -4   2   3    7.20    2.30
  -4   2   3    5.90    2.10
   3  -2  -3   11.20    1.50
   3  -2  -3   12.10    1.60
   3  -2  -3   10.90    1.90
   3  -2  -3    8.30    1.50
   3  -2  -3   10.30    1.60
   3  -2  -3    7.90    1.20
  -3   2   3    8.70    1.10
  -3   2   3    7.00    1.60
  -3   2   3    9.80    2.00
  -3   2   3   11.80    1.90
  -3   2   3   10.40    1.70
  -3   2   3   10.00    1.70
   2  -2  -3 1239.58   43.70
   2  -2  -3 1193.88   43.80
   2  -2  -3 1193.88   43.70
   2  -2  -3 1223.78   44.00
   2  -2  -3 1219.28   43.80
   2  -2  -3 1222.58   44.10
   2  -2  -3 1185.88   43.90
  -2   2   3 1204.58   43.70
  -2   2   3 1240.28   44.40
  -2   2   3 1213.38   43.90
  -2   2   3 1203.58   43.90
  -2   2   3 1239.78   43.90
  -2   2   3 1206.88   44.40
  -2   2   3 1239.18   43.90
  -2   2   3 1268.37   44.00
   1  -2  -3  913.71   33.30
   1  -2  -3  936.71   33.10
   1  -2  -3  922.81   33.10
   1  -2  -3  938.91   32.80
   1  -2  -3  934.71   32.70
   1  -2  -3  901.11   32.80
   1  -2  -3  887.91   32.90
   1  -2  -3  929.11   32.70
   1  -2  -3  908.61   32.90
  -1   2   3  905.11   33.20
  -1   2   3  914.51   33.00
  -1   2   3  921.81   32.80
  -1   2   3  928.51   32.80
  -1   2   3  887.61   32.80
  -1   2   3  903.21   32.80
  -1   2   3  889.51   32.80
  -1   2   3  935.61   32.80
   0  -2  -3  296.87   11.60
   0  -2  -3  312.27   11.30
   0  -2  -3  316.87   11.40
   0  -2  -3  310.37   11.30
   0  -2  -3  315.47   11.30
   0  -2  -3  323.07   11.30
   0  -2  -3  320.37   11.60
   0   2   3  314.47   11.30
   0   2   3  311.07   11.60
   0   2   3  307.97   11.30
   0   2   3  327.17   11.30
   0   2   3  295.67   11.30
   0   2   3  305.77   11.40
  -1  -2  -3    5.00    0.80
  -1  -2  -3    3.30    1.10
  -1  -2  -3    4.30    0.90
  -1  -2  -3    3.80    0.90
  -1  -2  -3    4.00    0.40
  -1  -2  -3    4.60    0.80
  -1  -2  -3    4.10    0.50
  -1  -2  -3    3.70    0.70
   1   2   3    3.50    0.80
   1   2   3    4.30    0.80
   1   2   3    4.30    1.10
   1   2   3    4.30    0.80
   1   2   3    4.70    0.80
  -2  -2  -3   13.00    1.30
  -2  -2  -3   15.00    2.10
  -2  -2  -3   11.20    1.40
  -2  -2  -3   14.50    1.50
  -2  -2  -3   14.30    1.60
   2   2   3   14.80    1.60
   2   2   3   16.10    1.60
   2   2   3   13.20    1.70
   2   2   3   11.70    1.80
   2   2   3   12.80    1.40
   2   2   3   13.00    1.40
  -3  -2  -3  133.79    5.90
  -3  -2  -3  141.29    6.10
  -3  -2  -3  124.39    5.80
  -3  -2  -3  125.19    5.60
  -3  -2  -3  127.99    6.60
   3   2   3  135.39    6.00
   3   2   3  144.29    6.30
   3   2   3  132.19    5.90
  -4  -2  -3    1.30    2.40
  -4  -2  -3   -1.50    1.90
  -4  -2  -3    2.40    1.40
  -4  -2  -3    0.20    1.90
   4   2   3   -1.40    1.80
   4   2   3   -0.50    1.70
   4   2   3   -0.60    1.80
  -5  -2  -3    3.60    2.60
  -5  -2  -3    4.20    3.20
  -5  -2  -3   -1.80    3.00
  -5  -2  -3   -0.20    1.80
   5   2   3    4.00    2.40
   5   2   3   -0.40    2.00
   5  -3  -3   -1.60    3.50
   5  -3  -3   -3.40    2.70
  -5   3   3    0.40    2.70
  -5   3   3    3.50    3.40
  -5   3   3   -2.50    2.60
   4  -3  -3   22.30    2.50
   4  -3  -3   20.90    2.10
   4  -3  -3   26.70    4.20
   4  -3  -3   21.90    3.10
  -4   3   3   24.30    3.80
  -4   3   3   23.10    2.90
  -4   3   3   24.70    3.00
  -4   3   3   21.70    2.70
   3  -3  -3   23.20    1.60
   3  -3  -3   24.70    1.80
   3  -3  -3   26.50    2.20
   3  -3  -3   30.90    3.50
   3  -3  -3   25.40    2.50
   3  -3  -3   27.90    2.80
   3  -3  -3   23.90    2.20
  -3   3   3   24.30    2.40
  -3   3   3   22.10    2.00
  -3   3   3   26.70    2.60
  -3   3   3   29.20    2.60
  -3   3   3   28.90    2.40
  -3   3   3   24.00    2.90
   2  -3  -3  107.79    4.60
   2  -3  -3  106.19    4.10
   2  -3  -3   98.59    3.80
   2  -3  -3   96.29    4.70
   2  -3  -3   90.49    3.70
   2  -3  -3   96.29    4.00
   2  -3  -3   99.79    5.10
  -2   3   3  101.19    4.20
  -2   3   3   96.49    4.30
  -2   3   3   98.89    4.20
  -2   3   3   95.99    4.40
  -2   3   3   99.39    5.00
  -2   3   3   95.99    4.20
  -2   3   3   97.89    4.80
  -2   3   3   95.69    4.20
   1  -3  -3  197.48    7.80
   1  -3  -3  196.38    7.30
   1  -3  -3  201.28    8.10
   1  -3  -3  200.38    7.70
   1  -3  -3  199.78    8.00
  -1   3   3  199.08    7.40
  -1   3   3  198.38    7.40
  -1   3   3  202.48    7.40
  -1   3   3  194.58    7.70
  -1   3   3  195.98    7.70
  -1   3   3  200.28    7.70
  -1   3   3  191.98    8.00
  -1   3   3  207.68    7.40
   0  -3  -3   40.30    2.50
   0  -3  -3   42.00    2.20
   0  -3  -3   41.60    2.40
   0  -3  -3   44.60    1.80
   0   3   3   41.30    2.20
   0   3   3   41.80    2.40
   0   3   3   37.40    2.20
   0   3   3   37.50    2.00
   0   3   3   42.10    1.80
   0   3   3   42.10    1.80
   0   3   3   40.90    2.10
   0   3   3   40.30    1.80
   0   3   3   41.50    1.80
  -1  -3  -3   13.70    1.10
  -1  -3  -3   12.00    1.30
  -1  -3  -3   12.50    1.10
  -1  -3  -3   11.10    1.10
  -1  -3  -3   11.80    1.00
  -1  -3  -3   13.00    1.20
   1   3   3   11.70    1.20
   1   3   3   12.00    1.10
   1   3   3   14.90    1.30
   1   3   3   13.20    1.20
   1   3   3   10.90    1.50
   1   3   3   11.40    1.10
  -2  -3  -3 1278.27   46.60
  -2  -3  -3 1278.77   45.50
  -2  -3  -3 1278.87   45.90
  -2  -3  -3 1237.38   45.90
  -2  -3  -3 1283.27   46.00
  -2  -3  -3 1282.27   46.00
   2   3   3 1291.27   45.90
   2   3   3 1305.97   46.00
   2   3   3 1250.77   45.60
   2   3   3 1261.67   45.90
   2   3   3 1287.77   46.40
   2   3   3 1258.47   46.00
  -3  -3  -3    5.20    1.50
  -3  -3  -3    6.00    1.40
  -3  -3  -3    5.10    1.50
  -3  -3  -3    5.10    1.00
  -3  -3  -3    3.90    1.80
   3   3   3    5.80    1.60
   3   3   3    6.60    1.80
   3   3   3    7.70    1.70
  -4  -3  -3   36.10    3.40
  -4  -3  -3   26.40    2.60
  -4  -3  -3   29.30    4.00
  -4  -3  -3   31.80    3.40
   4   3   3   27.00    3.00
   4   3   3   27.80    3.40
   4   3   3   21.30    2.80
  -5  -3  -3    3.80    1.80
  -5  -3  -3    3.30    2.60
  -5  -3  -3    7.30    3.30
   5   3   3    5.10    2.90
   5   3   3    0.70    2.50
   4  -4  -3    4.20    1.80
   4  -4  -3    5.50    2.50
   4  -4  -3    8.30    3.50
  -4   4   3    7.90    2.30
  -4   4   3   10.40    2.40
  -4   4   3    1.60    1.90
  -4   4   3    9.60    3.40
   3  -4  -3    3.00    2.30
   3  -4  -3   -0.70    0.90
   3  -4  -3    0.00    1.80
   3  -4  -3   -2.50    1.60
  -3   4   3   -0.70    2.00
  -3   4   3   -0.20    1.40
  -3   4   3    0.20    1.20
  -3   4   3    1.40    1.60
  -3   4   3    1.40    1.50
   2  -4  -3    3.30    0.70
   2  -4  -3    2.50    1.40
   2  -4  -3    2.10    1.50
   2  -4  -3    1.20    1.60
   2  -4  -3    2.90    0.60
  -2   4   3    4.10    1.00
  -2   4   3    1.40    1.60
  -2   4   3    1.90    0.90
  -2   4   3    2.10    1.30
  -2   4   3    2.40    0.90
  -2   4   3    2.50    0.90
   1  -4  -3  150.28    6.20
   1  -4  -3  154.18    5.50
   1  -4  -3  147.09    6.30
   1  -4  -3  154.38    6.60
   1  -4  -3  148.99    6.70
  -1   4   3  146.69    6.30
  -1   4   3  158.08    6.30
  -1   4   3  153.28    5.70
  -1   4   3  147.59    6.50
  -1   4   3  151.38    6.20
  -1   4   3  157.48    5.70
  -1   4   3  154.38    5.70
   0  -4  -3   36.40    2.50
   0  -4  -3   36.20    1.50
   0  -4  -3   34.90    2.60
   0  -4  -3   32.70    2.20
   0   4   3   35.10    2.00
   0   4   3   33.00    2.30
   0   4   3   39.60    2.20
   0   4   3   34.50    1.60
   0   4   3   27.00    2.10
   0   4   3   33.10    1.50
   0   4   3   31.30    2.00
   0   4   3   35.00    1.50
   0   4   3   33.10    2.30
   0   4   3   35.50    1.50
  -1  -4  -3   84.29    3.60
  -1  -4  -3   87.69    3.60
  -1  -4  -3   87.89    3.70
  -1  -4  -3   84.79    3.90
  -1  -4  -3   88.19    4.00
  -1  -4  -3   83.39    3.50
   1   4   3   87.79    3.60
   1   4   3   90.39    3.70
   1   4   3   85.49    3.90
   1   4   3   84.49    3.60
   1   4   3   88.49    3.60
   1   4   3   77.99    4.40
  -2  -4  -3   32.30    2.20
  -2  -4  -3   29.60    1.80
  -2  -4  -3   29.30    2.20
   2   4   3   33.60    2.10
   2   4   3   32.10    2.80
   2   4   3   29.00    2.10
   2   4   3   27.60    2.20
   2   4   3   29.40    1.80
  -3  -4  -3    8.00    1.70
  -3  -4  -3    4.60    0.80
  -3  -4  -3    5.70    1.60
   3   4   3    5.70    0.90
   3   4   3    5.70    1.60
   3   4   3    5.00    1.90
   3   4   3    6.10    1.60
  -4  -4  -3   31.40    2.40
  -4  -4  -3   37.90    3.60
  -4  -4  -3   38.90    3.90
   4   4   3   33.30    4.20
   4   4   3   43.00    3.90
   4   4   3   38.30    3.50
  -5  -4  -3    0.20    2.20
  -5  -4  -3    1.70    2.70
  -5  -4  -3   -3.40    3.00
   5   4   3   -0.70    2.50
   5   4   3   -5.30    2.50
   4  -5  -3   -5.20    2.70
   4  -5  -3   -1.10    1.90
   4  -5  -3   -2.20    2.50
  -4   5   3    0.30    3.10
  -4   5   3    0.60    2.00
  -4   5   3    1.10    2.40
   3  -5  -3    3.50    2.00
   3  -5  -3    4.80    2.60
   3  -5  -3    3.20    2.30
  -3   5   3    4.60    1.50
  -3   5   3    3.40    2.60
  -3   5   3    2.30    1.90
  -3   5   3    1.60    1.50
   2  -5  -3   42.20    3.90
   2  -5  -3   42.60    1.90
   2  -5  -3   51.19    3.60
   2  -5  -3   44.20    1.90
   2  -5  -3   47.60    3.30
  -2   5   3   45.10    2.40
  -2   5   3   46.80    2.30
  -2   5   3   45.10    3.70
  -2   5   3   43.20    3.20
  -2   5   3   39.40    2.30
  -2   5   3   43.90    2.40
   1  -5  -3   37.70    3.10
   1  -5  -3   38.10    2.60
   1  -5  -3   37.20    3.00
   1  -5  -3   37.70    2.60
  -1   5   3   27.70    2.80
  -1   5   3   35.50    1.50
  -1   5   3   36.60    1.50
  -1   5   3   35.50    1.60
  -1   5   3   39.80    2.70
   0  -5  -3    2.10    1.20
   0  -5  -3    3.30    1.00
   0  -5  -3    3.20    1.40
   0   5   3    2.40    0.50
   0   5   3    3.00    0.50
   0   5   3    0.80    1.00
   0   5   3    2.90    0.50
   0   5   3    3.40    0.90
   0   5   3    3.40    0.50
  -1  -5  -3   56.19    2.40
  -1  -5  -3   63.59    3.20
  -1  -5  -3   58.49    3.30
  -1  -5  -3   61.29    2.40
  -1  -5  -3   61.79    2.70
  -1  -5  -3   66.39    3.30
  -1  -5  -3   60.29    2.80
   1   5   3   64.89    2.60
   1   5   3   57.59    2.80
   1   5   3   59.49    3.20
   1   5   3   61.19    2.80
   1   5   3   62.19    2.80
   1   5   3   58.29    3.90
   1   5   3   63.39    2.80
  -2  -5  -3    0.60    0.80
  -2  -5  -3    2.10    1.10
  -2  -5  -3   -0.20    1.00
  -2  -5  -3    0.60    1.00
  -2  -5  -3    1.90    1.00
   2   5   3   -1.00    1.00
   2   5   3   -0.10    1.10
   2   5   3    0.90    1.00
   2   5   3    0.50    1.30
   2   5   3   -0.10    0.80
  -3  -5  -3   24.50    2.50
  -3  -5  -3   14.80    2.00
   3   5   3   13.30    2.10
   3   5   3   18.10    2.70
   3   5   3   15.50    1.50
   3   5   3   15.60    2.10
  -4  -5  -3   -0.50    0.80
  -4  -5  -3   -3.00    2.10
  -4  -5  -3   -2.30    2.20
   4   5   3   -0.30    1.80
   4   5   3    0.20    2.10
   4   5   3   -0.40    2.00
  -5  -5  -3   -1.50    2.80
  -5  -5  -3   -0.50    2.50
   5   5   3   -1.70    2.90
   5   5   3   -3.80    2.70
   4  -6  -3   13.30    3.50
   4  -6  -3   18.10    4.30
  -4   6   3   12.60    2.50
  -4   6   3   10.60    4.00
   3  -6  -3    0.20    2.10
   3  -6  -3   -0.50    2.10
   3  -6  -3    1.50    2.70
  -3   6   3    0.70    1.40
  -3   6   3    4.80    2.80
  -3   6   3   -2.00    2.00
   2  -6  -3   59.79    3.90
   2  -6  -3   63.49    5.00
   2  -6  -3   63.19    4.30
  -2   6   3   56.09    4.00
  -2   6   3   52.19    2.40
  -2   6   3   57.29    4.50
  -2   6   3   57.59    2.70
  -2   6   3   53.59    2.70
  -2   6   3   47.30    2.40
   1  -6  -3  153.18    6.70
   1  -6  -3  150.78    7.40
   1  -6  -3  148.59    6.60
   1  -6  -3  155.38    7.10
  -1   6   3  147.69    5.50
  -1   6   3  150.98    6.90
  -1   6   3  152.98    7.00
   0  -6  -3    9.10    1.50
   0  -6  -3    9.80    1.90
   0  -6  -3   11.00    1.80
   0   6   3    8.40    0.70
   0   6   3    7.30    0.70
   0   6   3    7.20    1.50
  -1  -6  -3    1.40    1.30
  -1  -6  -3    2.60    0.80
  -1  -6  -3    1.50    1.20
  -1  -6  -3    1.70    0.70
   1   6   3    1.60    0.90
   1   6   3    2.60    0.80
   1   6   3    3.70    0.90
   1   6   3    1.80    0.80
   1   6   3    2.50    1.60
   1   6   3    2.90    0.90
  -2  -6  -3    1.00    0.80
  -2  -6  -3    2.20    1.00
  -2  -6  -3    2.50    1.20
  -2  -6  -3    1.30    1.10
  -2  -6  -3    2.00    1.30
   2   6   3    2.50    1.20
   2   6   3    1.20    1.00
   2   6   3    1.30    1.70
   2   6   3    3.20    1.20
  -3  -6  -3   18.50    2.20
  -3  -6  -3   30.20    2.80
  -3  -6  -3   27.10    2.70
  -3  -6  -3   23.30    2.50
   3   6   3   16.70    2.10
   3   6   3   15.50    2.20
   3   6   3   20.60    3.10
   3   6   3   23.10    2.50
  -4  -6  -3   28.50    3.30
  -4  -6  -3   27.80    2.70
  -4  -6  -3   30.90    3.30
   4   6   3   27.50    4.00
   4   6   3   32.30    3.60
  -5  -6  -3    0.10    2.80
  -5  -6  -3    0.60    2.90
  -5  -6  -3   -0.30    1.60
   5   6   3   -4.20    2.60
   5   6   3    2.20    3.00
   3  -7  -3   11.80    3.00
   3  -7  -3    8.40    3.30
  -3   7   3    8.60    3.70
  -3   7   3    7.80    1.90
  -3   7   3    3.40    2.60
   2  -7  -3   12.20    2.30
   2  -7  -3   15.50    3.00
   2  -7  -3   10.70    3.00
  -2   7   3   13.30    3.00
  -2   7   3   12.20    2.60
   1  -7  -3   43.40    4.50
   1  -7  -3   43.30    4.20
  -1   7   3   36.20    3.60
  -1   7   3   44.40    4.00
   0  -7  -3   -0.60    1.70
   0  -7  -3    3.00    2.00
   0  -7  -3    1.40    1.30
   0   7   3   -0.60    1.60
   0   7   3    0.20    0.60
   0   7   3    0.10    0.40
   0   7   3   -0.60    1.30
  -1  -7  -3   49.20    3.80
  -1  -7  -3   61.59    3.70
   1   7   3   58.69    3.10
   1   7   3   52.69    2.80
   1   7   3   54.99    2.70
   1   7   3   55.59    2.80
   1   7   3   53.79    4.40
  -2  -7  -3  791.72   30.80
  -2  -7  -3  855.91   30.30
  -2  -7  -3  839.32   29.90
  -2  -7  -3  854.81   30.80
   2   7   3  807.82   30.40
   2   7   3  821.92   30.30
   2   7   3  821.62   31.90
   2   7   3  838.82   30.40
  -3  -7  -3   43.30    3.30
  -3  -7  -3   45.60    3.80
  -3  -7  -3   46.00    3.60
  -3  -7  -3   54.69    3.30
   3   7   3   36.00    4.40
   3   7   3   42.60    3.40
  -4  -7  -3   -0.70    2.30
  -4  -7  -3    1.10    1.90
  -4  -7  -3    2.60    2.10
  -4  -7  -3    4.80    1.90
   4   7   3    3.80    2.70
   4   7   3    3.10    2.20
  -5  -7  -3   -0.40    2.10
  -5  -7  -3    3.10    3.10
  -5  -7  -3    0.50    2.70
   5   7   3   -4.50    2.70
   5   7   3    0.50    2.70
   5   7   3    0.20    3.10
   3  -8  -3    1.50    2.50
   3  -8  -3    5.30    3.40
  -3   8   3    7.70    3.80
   2  -8  -3    1.80    2.20
   2  -8  -3    3.00    3.10
  -2   8   3    2.00    2.80
  -2   8   3   -1.80    2.30
  -1   8   3    4.40    2.00
  -1   8   3    5.40    2.70
  -1   8   3    0.60    2.30
   0  -8  -3   23.50    3.40
   0  -8  -3   28.10    3.10
   0   8   3   26.30    3.40
   0   8   3   33.20    3.10
   0   8   3   21.70    1.40
  -1  -8  -3   85.09    4.00
  -1  -8  -3   92.99    5.60
  -1  -8  -3   99.89    5.30
   1   8   3   91.39    4.00
   1   8   3   94.99    6.20
   1   8   3   96.99    4.20
   1   8   3  107.09    4.80
   1   8   3   91.69    4.30
  -2  -8  -3   21.10    1.90
  -2  -8  -3   18.70    2.50
  -2  -8  -3   18.20    2.90
   2   8   3   19.40    2.20
   2   8   3   21.10    3.40
  -3  -8  -3    4.70    1.50
  -3  -8  -3    3.40    1.70
  -3  -8  -3    2.70    2.10
  -3  -8  -3    3.70    1.90
   3   8   3    5.50    2.10
   3   8   3    4.00    2.70
  -4  -8  -3    3.80    2.00
  -4  -8  -3    3.00    2.20
  -4  -8  -3    4.40    2.40
  -4  -8  -3    3.20    2.20
   4   8   3    5.30    2.40
   4   8   3    0.70    2.70
  -5  -8  -3    3.20    3.00
  -5  -8  -3    2.60    3.90
   5   8   3   -1.10    3.20
   5   8   3    1.70    3.20
   5   8   3    7.90    3.30
  -2   9   3   -0.60    3.00
  -2   9   3   -0.70    2.80
  -2   9   3    1.00    2.00
  -1   9   3   -3.40    2.30
  -1   9   3    0.90    3.00
  -1   9   3    2.40    2.10
   0  -9  -3    3.50    2.10
   0   9   3   -0.30    2.20
   0   9   3    2.60    2.40
  -1  -9  -3   40.90    4.40
  -1  -9  -3   46.30    4.00
   1   9   3   47.30    3.40
   1   9   3   38.50    4.90
   1   9   3   43.40    2.70
   1   9   3   30.70    2.50
  -2  -9  -3    2.10    2.00
  -2  -9  -3    2.50    2.40
   2   9   3    1.80    1.70
   2   9   3    3.00    2.60
   2   9   3    3.50    1.60
  -3  -9  -3   -0.40    2.00
  -3  -9  -3    3.00    2.80
   3   9   3    1.40    2.00
   3   9   3    0.20    2.20
   3   9   3    1.00    2.60
  -4  -9  -3   11.80    2.90
  -4  -9  -3    7.80    2.30
   4   9   3   14.00    3.90
   4   9   3   12.10    3.60
   4   9   3   17.50    3.20
  -1  10   3    8.90    3.20
  -1  10   3    8.20    3.10
  -1  10   3   10.80    4.00
   0  10   3    5.40    2.50
   0  10   3    8.10    3.00
  -1 -10  -3    3.10    2.30
  -1 -10  -3    7.50    3.60
   1  10   3    3.60    2.90
   1  10   3    3.20    1.20
  -2 -10  -3   -1.00    2.10
  -2 -10  -3    1.90    2.70
   2  10   3    4.10    2.90
   2  10   3   -0.30    1.80
  -3 -10  -3    4.50    3.00
  -3 -10  -3    2.00    2.40
   3  10   3    3.20    2.30
   3  10   3    0.70    2.90
   3  10   3    2.40    2.40
  -4 -10  -3   -0.30    2.70
   4  10   3    3.20    3.40
   4  10   3    0.30    3.30
   0  11   3   15.90    4.10
  -1 -11  -3    1.10    3.40
  -1 -11  -3   -2.90    2.30
   1  11   3    3.60    3.20
  -2 -11  -3   33.60    4.10
  -2 -11  -3   35.30    5.10
   2  11   3   29.60    2.90
   2  11   3   34.10    5.50
   2  10  -4   -0.90    2.00
   2  10  -4   -1.80    3.50
  -2 -10   4    4.40    4.10
   1  10  -4    0.10    1.60
   1  10  -4    0.90    3.60
  -1 -10   4    0.00    3.90
   0  10  -4    2.40    3.40
   0  10  -4    4.20    4.70
   0 -10   4    4.80    4.40
   3   9  -4    8.00    3.00
   3   9  -4   18.80    3.40
   3   9  -4   19.30    5.50
  -3  -9   4   26.40    5.10
   2   9  -4   15.80    2.80
   2   9  -4    7.50    3.60
   2   9  -4   11.20    2.30
  -2  -9   4   17.40    3.90
   1   9  -4    2.90    3.00
   1   9  -4    6.10    1.80
  -1  -9   4    4.80    3.50
   0   9  -4    1.80    2.80
   0   9  -4    3.20    4.20
   0   9  -4   -0.20    1.00
   0  -9   4   -0.20    3.30
  -1   9  -4   -1.30    4.30
   1  -9   4    0.60    3.80
   4   8  -4   -1.20    2.80
   4   8  -4   -5.20    3.80
   4   8  -4    2.10    2.90
  -4  -8   4   -2.30    2.50
   3   8  -4   14.00    3.20
   3   8  -4   11.60    3.90
   3   8  -4   17.80    3.00
  -3  -8   4   17.70    3.80
  -3  -8   4   20.00    2.40
   2   8  -4   -0.10    2.00
   2   8  -4    1.00    2.60
   2   8  -4    0.00    1.90
  -2  -8   4   -0.40    2.90
   1   8  -4    0.90    1.80
   1   8  -4   -0.70    1.50
   1   8  -4   -0.10    2.40
  -1  -8   4   -3.10    2.70
   0   8  -4   23.20    4.60
   0   8  -4   13.00    1.50
   0   8  -4   12.20    3.00
   0  -8   4   15.60    3.50
  -1   8  -4   -0.10    0.80
  -1   8  -4   -1.70    3.60
  -1   8  -4    0.00    2.00
   1  -8   4   -1.40    2.90
  -2   8  -4    9.00    4.80
   2  -8   4    6.10    2.40
   4   7  -4    4.70    3.10
   4   7  -4    1.70    3.20
   4   7  -4    0.20    3.50
  -4  -7   4    7.20    2.60
  -4  -7   4    0.80    2.60
   3   7  -4    7.70    3.50
   3   7  -4   10.00    2.50
   3   7  -4   10.50    2.50
  -3  -7   4    8.20    2.20
  -3  -7   4    7.40    2.20
   2   7  -4   52.99    4.00
   2   7  -4   68.49    4.20
   2   7  -4   66.69    5.80
  -2  -7   4   53.09    3.10
  -2  -7   4   60.49    3.70
  -2  -7   4   59.19    5.40
   1   7  -4   -0.20    1.50
   1   7  -4    2.50    2.20
   1   7  -4    0.30    1.60
  -1  -7   4    1.10    1.10
  -1  -7   4    3.50    2.50
   0   7  -4   37.00    2.50
   0   7  -4   44.80    5.10
   0   7  -4   41.80    3.90
   0   7  -4   34.90    2.80
   0  -7   4   44.00    4.30
  -1   7  -4   -2.00    1.20
  -1   7  -4    0.30    1.70
  -1   7  -4   -2.10    0.90
  -1   7  -4   -3.90    3.10
   1  -7   4   -1.80    2.60
   1  -7   4   -0.60    1.60
  -2   7  -4    9.70    4.10
  -2   7  -4    4.10    1.40
   2  -7   4    0.60    2.00
  -3   7  -4   82.89    8.40
   3  -7   4   63.19    5.50
   5   6  -4   -2.30    3.50
   5   6  -4   -1.70    3.10
   5   6  -4   -9.00    3.60
  -5  -6   4    2.70    3.30
  -5  -6   4   -1.00    2.90
   4   6  -4   21.30    3.40
   4   6  -4    8.50    4.00
   4   6  -4   16.00    3.20
  -4  -6   4   18.50    3.20
  -4  -6   4   14.00    2.90
  -4  -6   4   15.70    2.90
   3   6  -4   22.00    4.00
   3   6  -4   28.90    3.30
   3   6  -4   21.10    2.90
  -3  -6   4   23.70    2.80
  -3  -6   4   27.10    2.90
   2   6  -4   19.80    2.30
   2   6  -4   24.30    3.50
   2   6  -4   19.80    2.50
   2   6  -4   21.50    2.00
   2   6  -4   22.30    2.50
  -2  -6   4   20.90    2.20
  -2  -6   4   18.90    2.00
  -2  -6   4   18.10    1.70
   1   6  -4    2.40    1.50
   1   6  -4   -2.20    1.30
   1   6  -4   -1.50    1.30
   1   6  -4   -0.50    1.10
   1   6  -4    1.00    1.90
  -1  -6   4   -0.60    0.50
  -1  -6   4   -1.20    1.00
  -1  -6   4    0.60    2.00
   0   6  -4    6.50    1.30
   0   6  -4   11.10    2.20
   0   6  -4    7.60    1.30
   0   6  -4    8.90    1.50
   0  -6   4    5.80    1.00
   0  -6   4    9.00    2.40
  -1   6  -4   -0.80    1.40
  -1   6  -4   -1.80    2.80
  -1   6  -4   -0.30    1.10
  -1   6  -4    0.70    1.00
  -1   6  -4   -0.60    0.90
   1  -6   4   -1.30    2.10
   1  -6   4   -0.50    1.40
   1  -6   4    0.60    0.70
  -2   6  -4  158.08    6.70
  -2   6  -4  163.48    6.60
  -2   6  -4  154.08    7.30
  -2   6  -4  173.38    9.60
   2  -6   4  161.48    7.50
   2  -6   4  169.78    8.60
  -3   6  -4   15.00    2.30
  -3   6  -4   25.20    4.70
   3  -6   4   18.00    3.10
   3  -6   4   11.10    3.10
   5   5  -4   14.70    4.10
   5   5  -4    4.30    4.00
   5   5  -4   12.30    3.50
  -5  -5   4   12.90    3.70
  -5  -5   4   15.50    3.50
   4   5  -4    0.50    3.00
   4   5  -4   -1.70    2.30
   4   5  -4   -0.60    2.50
  -4  -5   4   -1.30    2.20
  -4  -5   4    0.60    1.80
  -4  -5   4   -0.50    2.40
   3   5  -4    3.30    2.20
   3   5  -4    3.10    2.00
   3   5  -4    0.50    2.60
  -3  -5   4    2.90    1.80
  -3  -5   4   -2.00    1.70
  -3  -5   4    0.60    1.50
   2   5  -4   52.39    3.40
   2   5  -4   48.10    2.80
   2   5  -4   54.29    3.50
   2   5  -4   51.09    3.00
   2   5  -4   54.39    3.10
   2   5  -4   53.39    4.70
  -2  -5   4   54.99    3.10
  -2  -5   4   53.29    3.20
  -2  -5   4   48.60    2.70
   1   5  -4   33.80    2.00
   1   5  -4   33.60    3.50
   1   5  -4   31.60    2.30
   1   5  -4   30.80    2.40
   1   5  -4   33.30    2.20
   1   5  -4   37.70    2.50
  -1  -5   4   30.80    3.10
  -1  -5   4   33.40    2.20
  -1  -5   4   30.00    1.80
  -1  -5   4   31.20    1.90
   0   5  -4   55.99    3.00
   0   5  -4   60.29    3.00
   0   5  -4   61.89    3.90
   0   5  -4   57.79    2.80
   0   5  -4   57.79    2.90
   0   5  -4   57.69    2.70
   0  -5   4   55.39    2.90
   0  -5   4   57.69    3.80
   0  -5   4   58.79    2.70
  -1   5  -4    2.30    0.90
  -1   5  -4    3.70    1.00
  -1   5  -4    3.20    1.10
  -1   5  -4    1.80    1.30
  -1   5  -4    2.40    0.90
  -1   5  -4    4.40    2.40
   1  -5   4    3.30    1.40
   1  -5   4    3.00    2.00
  -2   5  -4   72.29    3.90
  -2   5  -4   82.79    3.70
  -2   5  -4   69.49    3.50
  -2   5  -4   78.39    3.70
  -2   5  -4   83.29    6.00
   2  -5   4   82.59    4.50
   2  -5   4   63.89    5.10
  -3   5  -4    9.20    1.80
  -3   5  -4    9.40    3.70
  -3   5  -4   14.20    2.10
   3  -5   4   11.40    2.60
   3  -5   4   11.20    2.70
  -4   5  -4    1.50    2.10
  -4   5  -4   -0.30    4.10
   4  -5   4   -2.70    2.40
   4  -5   4   -1.20    2.50
   5   4  -4   59.99    7.30
   5   4  -4   77.79    5.80
   5   4  -4   81.09    5.90
  -5  -4   4   69.99    5.20
  -5  -4   4   81.79    5.70
  -5  -4   4   76.39    5.70
   4   4  -4   24.50    4.40
   4   4  -4   34.90    3.70
   4   4  -4   32.50    3.40
  -4  -4   4   32.60    3.40
  -4  -4   4   30.30    3.40
  -4  -4   4   27.30    3.20
   3   4  -4    7.90    2.00
   3   4  -4   10.00    2.20
   3   4  -4    6.00    2.90
  -3  -4   4   13.20    2.20
  -3  -4   4   11.00    2.10
  -3  -4   4    9.70    1.70
   2   4  -4   30.00    2.20
   2   4  -4   26.10    2.10
   2   4  -4   28.60    2.50
   2   4  -4   29.90    2.40
   2   4  -4   25.80    1.80
   2   4  -4   29.60    3.60
  -2  -4   4   28.10    2.40
  -2  -4   4   29.20    2.30
  -2  -4   4   25.10    2.20
  -2  -4   4   28.90    2.30
   1   4  -4    9.60    1.00
   1   4  -4    8.20    1.30
   1   4  -4    7.20    1.30
   1   4  -4    8.20    1.80
   1   4  -4    7.80    1.20
   1   4  -4    4.10    1.00
   1   4  -4    8.10    1.20
   1   4  -4    8.20    1.20
  -1  -4   4    8.30    1.20
  -1  -4   4    7.80    1.10
  -1  -4   4    8.20    1.00
   0   4  -4   81.19    4.20
   0   4  -4   76.29    3.40
   0   4  -4   81.29    3.50
   0   4  -4   81.09    3.50
   0   4  -4   80.59    3.40
   0   4  -4   81.69    3.60
   0   4  -4   83.09    4.00
   0  -4   4   78.59    4.10
   0  -4   4   78.69    3.10
   0  -4   4   74.79    3.10
   0  -4   4   78.29    4.10
   0  -4   4   80.39    3.40
   0  -4   4   80.79    3.50
   0  -4   4   74.59    3.30
  -1   4  -4  245.98    9.40
  -1   4  -4  249.97    9.90
  -1   4  -4  250.37    9.40
  -1   4  -4  250.97    9.50
  -1   4  -4  261.47   10.80
  -1   4  -4  257.67    9.50
  -1   4  -4  244.38    9.90
   1  -4   4  242.28    9.40
   1  -4   4  245.98    9.30
   1  -4   4  249.48    9.80
   1  -4   4  263.77   10.20
  -2   4  -4   12.60    1.50
  -2   4  -4   14.30    1.50
  -2   4  -4   18.70    1.70
  -2   4  -4   10.90    2.70
  -2   4  -4   11.20    1.20
   2  -4   4    9.60    1.90
   2  -4   4   11.90    2.00
   2  -4   4   11.80    1.40
   2  -4   4    9.90    2.20
  -3   4  -4    2.50    3.00
  -3   4  -4    1.20    1.30
  -3   4  -4    0.90    1.50
   3  -4   4   -0.80    1.70
   3  -4   4    3.00    2.00
  -4   4  -4    1.60    2.00
  -4   4  -4   -6.00    3.60
  -4   4  -4    0.30    2.10
   4  -4   4    1.30    2.40
   4  -4   4   -0.30    2.20
   5   3  -4    9.40    4.10
   5   3  -4    5.00    3.50
   5   3  -4   12.30    3.60
  -5  -3   4    7.40    3.00
  -5  -3   4    6.60    3.10
  -5  -3   4    4.70    2.40
   4   3  -4    3.20    2.60
   4   3  -4   -1.90    2.80
   4   3  -4    2.30    2.20
  -4  -3   4    3.70    2.40
  -4  -3   4    5.00    1.90
  -4  -3   4    0.90    2.10
   3   3  -4    3.80    2.50
   3   3  -4    3.50    1.60
   3   3  -4    3.70    1.70
  -3  -3   4    8.90    2.00
  -3  -3   4    4.10    1.50
  -3  -3   4    3.60    1.70
   2   3  -4   82.39    4.10
   2   3  -4   80.29    4.10
   2   3  -4   79.89    3.80
   2   3  -4   81.39    5.00
   2   3  -4   83.19    3.90
  -2  -3   4   80.89    3.90
  -2  -3   4   83.39    4.10
  -2  -3   4   81.79    3.90
  -2  -3   4   79.19    4.00
   1   3  -4  311.97   12.10
   1   3  -4  293.87   12.00
   1   3  -4  342.17   11.80
   1   3  -4  307.67   12.10
   1   3  -4  326.17   12.00
   1   3  -4  328.47   12.10
   1   3  -4  323.87   12.20
   1   3  -4  336.47   13.00
  -1  -3   4  316.47   12.00
  -1  -3   4  316.97   12.00
  -1  -3   4  316.17   12.80
  -1  -3   4  335.27   12.10
  -1  -3   4  331.17   12.10
   0   3  -4  169.88    6.50
   0   3  -4  170.48    7.10
   0   3  -4  164.98    6.50
   0   3  -4  158.88    6.40
   0   3  -4  169.48    6.50
   0   3  -4  168.08    6.40
   0  -3   4  171.08    6.90
   0  -3   4  169.88    6.50
   0  -3   4  166.88    6.40
   0  -3   4  162.68    6.30
   0  -3   4  164.68    6.40
   0  -3   4  172.98    7.10
  -1   3  -4    2.10    0.80
  -1   3  -4    2.20    1.00
  -1   3  -4    2.60    0.70
  -1   3  -4    0.70    0.80
  -1   3  -4    4.10    1.70
  -1   3  -4    2.50    0.80
  -1   3  -4    2.50    1.00
   1  -3   4    2.70    1.20
   1  -3   4    2.30    0.60
   1  -3   4    2.90    0.50
   1  -3   4    3.60    0.80
   1  -3   4    4.60    1.10
   1  -3   4    2.60    0.60
  -2   3  -4   -0.20    0.90
  -2   3  -4    0.90    0.90
  -2   3  -4    0.90    0.90
  -2   3  -4    0.70    0.70
  -2   3  -4   -1.70    1.80
   2  -3   4    1.30    1.30
   2  -3   4    0.00    0.60
   2  -3   4   -1.10    1.20
   2  -3   4   -0.30    1.00
   2  -3   4    0.20    0.50
   2  -3   4    0.60    0.90
  -3   3  -4   27.90    2.50
  -3   3  -4   21.90    2.30
  -3   3  -4   22.90    3.50
  -3   3  -4   19.50    1.90
   3  -3   4   20.10    2.50
   3  -3   4   17.20    2.00
   3  -3   4   16.70    1.60
   3  -3   4   16.70    2.40
   3  -3   4   18.60    1.70
  -4   3  -4    4.20    2.10
  -4   3  -4    3.50    3.80
  -4   3  -4    3.50    2.10
   4  -3   4    4.40    2.70
   4  -3   4    2.90    2.20
  -5   3  -4    0.80    2.60
  -5   3  -4    0.90    2.90
  -5   3  -4    1.40    4.60
  -5   3  -4    3.90    3.10
   5  -3   4    2.00    2.90
   5  -3   4    2.40    3.00
   5   2  -4    1.70    3.10
   5   2  -4    0.10    3.20
   5   2  -4   -1.40    2.70
  -5  -2   4   -2.80    2.50
  -5  -2   4   -1.40    3.10
  -5  -2   4    2.20    2.40
   4   2  -4   34.40    4.30
   4   2  -4   42.10    3.80
   4   2  -4   41.30    3.80
  -4  -2   4   37.80    3.70
  -4  -2   4   45.60    4.10
  -4  -2   4   41.10    3.80
   3   2  -4   33.50    2.80
   3   2  -4   34.40    2.90
   3   2  -4   34.60    4.00
  -3  -2   4   33.60    2.80
  -3  -2   4   32.30    2.90
  -3  -2   4   31.70    2.70
   2   2  -4    5.10    1.40
   2   2  -4    3.60    1.00
   2   2  -4    4.50    1.10
   2   2  -4    5.70    1.80
   2   2  -4    3.50    1.40
  -2  -2   4    3.30    1.30
  -2  -2   4    5.20    1.40
  -2  -2   4    4.60    1.20
  -2  -2   4    4.50    1.30
   1   2  -4   28.80    1.90
   1   2  -4   33.40    3.00
   1   2  -4   25.70    1.80
   1   2  -4   29.00    1.60
   1   2  -4   26.70    2.00
   1   2  -4   27.90    1.70
   1   2  -4   25.30    1.80
  -1  -2   4   29.20    2.20
  -1  -2   4   24.90    2.40
  -1  -2   4   25.80    1.70
  -1  -2   4   28.80    1.90
  -1  -2   4   27.00    1.90
  -1  -2   4   28.70    1.80
   0   2  -4  384.06   15.00
   0   2  -4  403.06   14.50
   0   2  -4  378.06   14.50
   0   2  -4  392.36   14.50
   0   2  -4  412.96   14.60
   0   2  -4  402.36   14.90
   0   2  -4  393.86   14.70
   0  -2   4  393.16   14.50
   0  -2   4  404.16   14.90
   0  -2   4  386.36   14.40
   0  -2   4  395.26   14.50
   0  -2   4  397.36   14.40
   0  -2   4  405.66   14.50
  -1   2  -4    5.20    1.60
  -1   2  -4    5.30    1.00
  -1   2  -4    5.80    0.90
  -1   2  -4    3.50    0.90
  -1   2  -4    5.30    1.00
  -1   2  -4    5.10    0.80
  -1   2  -4    4.00    0.80
  -1   2  -4    5.00    0.80
   1  -2   4    5.10    0.80
   1  -2   4    5.00    1.10
   1  -2   4    3.50    0.80
   1  -2   4    4.50    1.40
   1  -2   4    5.30    0.80
   1  -2   4    3.80    0.90
   1  -2   4    4.30    1.00
  -2   2  -4   42.60    2.30
  -2   2  -4   45.90    3.50
  -2   2  -4   47.00    2.40
  -2   2  -4   42.30    2.50
  -2   2  -4   44.80    2.50
  -2   2  -4   43.80    2.40
  -2   2  -4   44.40    2.50
   2  -2   4   45.50    2.40
   2  -2   4   45.80    2.70
   2  -2   4   44.50    2.30
   2  -2   4   44.60    2.50
  -3   2  -4   24.80    2.40
  -3   2  -4   14.90    1.70
  -3   2  -4   17.20    1.70
  -3   2  -4   21.10    2.20
  -3   2  -4   28.20    3.70
   3  -2   4   19.90    2.00
   3  -2   4   21.00    2.40
   3  -2   4   15.10    1.90
   3  -2   4   17.00    1.70
  -4   2  -4   23.70    2.90
  -4   2  -4   36.20    5.10
  -4   2  -4   21.80    2.80
   4  -2   4   23.10    3.10
   4  -2   4   15.60    2.80
   4  -2   4   21.00    2.70
   4  -2   4   21.20    2.40
  -5   2  -4    2.00    2.80
  -5   2  -4    3.50    2.70
  -5   2  -4    5.00    3.30
  -5   2  -4    7.20    4.50
   5  -2   4    5.40    3.10
   5  -2   4   -0.20    2.60
   5   1  -4    9.90    3.10
   5   1  -4   12.60    3.10
   5   1  -4   11.00    2.70
   5   1  -4    7.20    3.10
  -5  -1   4   13.50    3.30
  -5  -1   4    8.90    3.00
  -5  -1   4   15.20    3.10
   4   1  -4   14.20    3.00
   4   1  -4   15.10    2.80
   4   1  -4   15.30    2.60
  -4  -1   4   15.60    2.80
  -4  -1   4    7.50    2.20
  -4  -1   4   10.50    2.30
   3   1  -4    8.40    1.70
   3   1  -4    9.00    1.80
   3   1  -4    6.80    1.80
   3   1  -4    7.20    2.30
  -3  -1   4    9.70    1.80
  -3  -1   4   11.80    2.00
  -3  -1   4    9.80    1.70
   2   1  -4   24.50    1.90
   2   1  -4   28.10    2.30
   2   1  -4   24.80    2.10
   2   1  -4   27.00    2.20
   2   1  -4   35.30    3.30
   2   1  -4   37.10    2.40
   2   1  -4   27.40    1.90
  -2  -1   4   31.30    2.10
  -2  -1   4   26.50    2.20
  -2  -1   4   29.60    2.10
  -2  -1   4   28.70    2.80
  -2  -1   4   26.70    2.30
  -2  -1   4   26.20    2.10
   1   1  -4  535.85   19.80
   1   1  -4  534.75   19.80
   1   1  -4  553.14   19.80
   1   1  -4  540.25   19.80
   1   1  -4  532.15   19.70
   1   1  -4  543.35   20.30
  -1  -1   4  544.25   19.90
  -1  -1   4  555.44   19.80
  -1  -1   4  541.15   20.30
  -1  -1   4  534.65   19.80
  -1  -1   4  547.45   19.80
  -1  -1   4  544.85   19.80
   0   1  -4    0.80    0.60
   0   1  -4    2.50    0.60
   0   1  -4    2.00    0.70
   0   1  -4    2.10    0.90
   0   1  -4    1.20    0.80
   0   1  -4    1.20    1.10
   0   1  -4    1.60    0.70
   0  -1   4    1.20    0.50
   0  -1   4    0.80    0.90
   0  -1   4    2.30    0.70
   0  -1   4    2.30    0.70
   0  -1   4    0.70    0.70
  -1   1  -4   32.10    1.80
  -1   1  -4   33.50    1.80
  -1   1  -4   32.80    1.80
  -1   1  -4   32.00    1.80
  -1   1  -4   33.40    2.70
  -1   1  -4   34.40    1.70
   1  -1   4   31.60    1.50
   1  -1   4   32.80    1.90
   1  -1   4   32.10    1.70
   1  -1   4   31.10    1.70
   1  -1   4   32.80    1.80
   1  -1   4   34.00    1.90
   1  -1   4   34.40    2.30
   1  -1   4   31.10    1.70
  -2   1  -4  267.37   10.20
  -2   1  -4  275.67   10.10
  -2   1  -4  250.97   10.00
  -2   1  -4  261.57   10.10
  -2   1  -4  255.57   10.00
  -2   1  -4  270.17   10.90
   2  -1   4  269.37   10.10
   2  -1   4  270.27   10.20
   2  -1   4  266.47   10.10
   2  -1   4  262.47   10.10
  -3   1  -4    3.80    2.40
  -3   1  -4    2.80    1.50
  -3   1  -4    4.00    1.20
  -3   1  -4    4.20    1.60
  -3   1  -4    2.90    0.80
   3  -1   4    5.00    1.40
   3  -1   4    1.80    1.40
   3  -1   4    2.60    1.10
   3  -1   4    3.30    1.50
  -4   1  -4    4.10    3.20
  -4   1  -4    3.90    2.10
  -4   1  -4    0.60    1.90
   4  -1   4    4.10    1.90
   4  -1   4   -0.30    2.00
   4  -1   4    3.70    1.80
  -5   1  -4   12.70    3.20
  -5   1  -4   11.50    3.20
  -5   1  -4   10.20    3.30
  -5   1  -4   11.60    4.50
   5  -1   4    9.80    3.20
   5  -1   4    9.30    2.60
   5   0  -4    1.50    2.70
   5   0  -4    0.50    2.30
   5   0  -4    0.60    2.60
  -5   0   4   -0.10    2.50
  -5   0   4    3.70    2.80
  -5   0   4    2.30    2.60
   4   0  -4    0.40    2.10
   4   0  -4   -0.30    1.80
   4   0  -4    1.70    1.80
   4   0  -4    0.10    2.10
  -4   0   4   -0.80    2.00
  -4   0   4    1.60    2.00
  -4   0   4   -0.30    2.00
   3   0  -4   21.60    2.70
   3   0  -4   21.00    2.20
   3   0  -4   19.30    2.20
   3   0  -4   19.00    2.00
   3   0  -4   21.50    2.10
  -3   0   4   19.50    2.00
  -3   0   4   27.80    2.50
  -3   0   4   20.00    2.20
   2   0  -4  119.79    5.10
   2   0  -4  110.79    5.10
   2   0  -4  117.19    4.80
   2   0  -4  112.89    4.90
   2   0  -4  121.69    5.00
   2   0  -4  119.39    5.10
   2   0  -4  117.39    4.90
   2   0  -4  118.89    5.80
  -2   0   4  114.79    5.00
  -2   0   4  118.79    5.00
  -2   0   4  117.69    5.00
  -2   0   4  116.19    5.70
  -2   0   4  119.29    5.10
  -2   0   4  115.99    5.30
   1   0  -4   36.50    2.00
   1   0  -4   38.60    2.00
   1   0  -4   37.40    2.20
   1   0  -4   38.80    2.70
   1   0  -4   38.70    1.90
   1   0  -4   38.00    1.70
   1   0  -4   38.10    2.10
  -1   0   4   35.90    2.30
  -1   0   4   39.60    2.60
  -1   0   4   39.10    2.00
  -1   0   4   38.80    2.00
  -1   0   4   36.90    2.00
  -1   0   4   41.70    2.00
   0   0  -4 1839.62   64.39
   0   0  -4 1809.12   64.29
   0   0  -4 1817.52   64.29
   0   0  -4 1784.72   64.29
   0   0  -4 1823.02   64.49
   0   0  -4 1792.52   64.39
   0   0  -4 1732.73   64.29
   0   0   4 1838.42   64.89
   0   0   4 1744.83   64.49
   0   0   4 1788.52   64.29
   0   0   4 1837.42   64.39
   0   0   4 1844.22   64.49
   0   0   4 1789.12   64.29
   0   0   4 1787.12   64.89
  -1   0  -4   51.39    2.40
  -1   0  -4   49.99    2.40
  -1   0  -4   48.90    2.30
  -1   0  -4   49.40    2.40
  -1   0  -4   52.09    2.90
   1   0   4   49.40    2.00
   1   0   4   53.29    2.50
   1   0   4   53.39    2.40
   1   0   4   53.59    2.20
   1   0   4   51.69    2.80
   1   0   4   54.09    2.50
   1   0   4   51.79    2.50
  -2   0  -4    0.20    0.80
  -2   0  -4    2.20    1.60
  -2   0  -4   -1.00    0.90
  -2   0  -4    0.20    0.60
  -2   0  -4    0.90    1.00
  -2   0  -4   -0.80    0.70
   2   0   4   -0.20    1.20
   2   0   4    1.10    1.00
   2   0   4   -0.10    0.80
   2   0   4    1.10    1.00
   2   0   4    0.70    0.90
  -3   0  -4   21.20    2.20
  -3   0  -4   19.40    1.90
  -3   0  -4   18.40    1.60
  -3   0  -4   21.20    2.30
  -3   0  -4   18.70    2.80
   3   0   4   23.40    2.30
   3   0   4   23.10    2.40
  -4   0  -4    4.50    2.20
  -4   0  -4    2.70    2.00
  -4   0  -4    0.10    2.70
   4   0   4    2.90    1.80
   4   0   4    1.30    1.80
  -5   0  -4   12.40    3.40
  -5   0  -4    9.60    2.70
  -5   0  -4   11.30    3.20
  -5   0  -4   11.40    4.10
   5   0   4    3.60    2.30
   5  -1  -4   -2.20    2.50
   5  -1  -4    5.10    2.40
  -5   1   4    5.30    3.00
  -5   1   4    1.70    3.10
  -5   1   4    6.60    3.00
   4  -1  -4   20.10    2.20
   4  -1  -4   20.40    2.50
   4  -1  -4   21.00    2.60
   4  -1  -4   26.20    2.90
  -4   1   4   22.30    3.00
  -4   1   4   20.10    2.70
  -4   1   4   29.70    3.00
   3  -1  -4   23.20    2.20
   3  -1  -4   27.30    2.50
   3  -1  -4   20.90    2.10
   3  -1  -4   22.80    2.20
   3  -1  -4   24.10    2.30
  -3   1   4   24.40    2.30
  -3   1   4   25.20    2.40
  -3   1   4   20.10    2.40
  -3   1   4   22.40    2.20
  -3   1   4   20.40    1.30
   2  -1  -4   34.90    2.80
   2  -1  -4   25.90    1.90
   2  -1  -4   30.90    2.10
   2  -1  -4   31.90    2.10
   2  -1  -4   29.40    2.00
   2  -1  -4   35.00    2.20
   2  -1  -4   33.70    1.90
  -2   1   4   30.50    2.80
  -2   1   4   31.00    2.10
  -2   1   4   31.30    1.90
  -2   1   4   29.00    2.00
  -2   1   4   29.30    2.60
  -2   1   4   29.10    2.00
   1  -1  -4  417.86   15.30
   1  -1  -4  424.26   15.70
   1  -1  -4  427.26   15.50
   1  -1  -4  402.06   15.40
   1  -1  -4  425.66   15.50
   1  -1  -4  419.56   15.40
   1  -1  -4  422.06   15.20
  -1   1   4  427.56   15.50
  -1   1   4  433.16   15.50
  -1   1   4  427.06   16.00
  -1   1   4  422.26   15.30
  -1   1   4  430.76   15.70
  -1   1   4  424.76   15.50
  -1   1   4  411.96   15.40
   0  -1  -4 1490.15   54.29
   0  -1  -4 1545.45   54.39
   0  -1  -4 1544.95   54.29
   0  -1  -4 1577.34   54.39
   0  -1  -4 1558.44   54.29
   0  -1  -4 1537.35   54.99
   0  -1  -4 1462.45   54.29
   0   1   4 1513.95   54.89
   0   1   4 1457.15   54.29
   0   1   4 1521.85   54.39
   0   1   4 1515.85   54.29
   0   1   4 1529.75   54.59
   0   1   4 1530.65   54.59
  -1  -1  -4   15.60    1.50
  -1  -1  -4   14.40    1.70
  -1  -1  -4   14.40    1.20
  -1  -1  -4   16.50    1.30
  -1  -1  -4   15.50    1.30
   1   1   4   15.70    1.40
   1   1   4   14.80    1.40
   1   1   4   16.80    1.40
   1   1   4   14.40    0.80
   1   1   4   15.30    1.20
   1   1   4   16.50    1.70
  -2  -1  -4    2.70    1.40
  -2  -1  -4    1.80    0.60
  -2  -1  -4    3.40    1.10
  -2  -1  -4    1.90    0.90
  -2  -1  -4    0.90    0.80
  -2  -1  -4    0.60    1.00
   2   1   4    2.50    1.00
   2   1   4    2.20    1.10
   2   1   4    3.30    1.40
   2   1   4    1.30    0.90
   2   1   4    1.10    1.10
   2   1   4    1.60    0.80
  -3  -1  -4  251.87    9.70
  -3  -1  -4  228.98    9.50
  -3  -1  -4  220.68    9.00
  -3  -1  -4  235.78   10.40
   3   1   4  242.28    9.40
   3   1   4  240.18    9.70
   3   1   4  246.48    9.60
  -4  -1  -4   11.80    2.20
  -4  -1  -4   11.40    2.40
  -4  -1  -4   12.60    2.60
  -4  -1  -4   11.20    3.10
   4   1   4    8.40    2.20
   4   1   4   10.10    2.20
   4   1   4    6.30    1.80
  -5  -1  -4    0.30    2.70
  -5  -1  -4   -1.40    2.60
  -5  -1  -4    2.10    2.30
  -5  -1  -4    1.80    3.50
   5   1   4    4.30    2.80
   5   1   4    2.10    2.50
   5  -2  -4    1.50    3.00
   5  -2  -4   -3.90    2.60
   5  -2  -4   -2.40    3.80
  -5   2   4    4.10    3.10
  -5   2   4    2.90    2.90
  -5   2   4   -0.10    2.90
   4  -2  -4   21.70    2.50
   4  -2  -4   22.20    2.50
   4  -2  -4   21.40    2.40
   4  -2  -4   19.90    2.80
  -4   2   4   26.00    3.00
  -4   2   4   22.10    3.30
  -4   2   4   24.00    2.90
  -4   2   4   23.30    2.80
   3  -2  -4  179.28    7.00
   3  -2  -4  167.88    7.30
   3  -2  -4  175.38    7.20
   3  -2  -4  166.38    6.90
   3  -2  -4  155.98    7.00
   3  -2  -4  181.18    7.40
  -3   2   4  160.28    6.70
  -3   2   4  175.78    7.30
  -3   2   4  177.88    7.30
  -3   2   4  173.88    7.90
  -3   2   4  173.18    7.20
  -3   2   4  180.28    7.40
   2  -2  -4  523.05   19.40
   2  -2  -4  506.85   18.90
   2  -2  -4  504.95   19.00
   2  -2  -4  519.75   19.10
   2  -2  -4  531.35   19.20
   2  -2  -4  526.45   19.00
  -2   2   4  507.05   18.90
  -2   2   4  531.35   19.10
  -2   2   4  522.55   19.60
  -2   2   4  516.95   19.10
  -2   2   4  518.45   19.00
  -2   2   4  515.25   19.80
  -2   2   4  530.95   19.10
   1  -2  -4  249.28    9.20
   1  -2  -4  248.68    9.80
   1  -2  -4  261.67    9.30
   1  -2  -4  254.47    9.70
   1  -2  -4  249.28    9.30
   1  -2  -4  247.88    9.40
   1  -2  -4  252.47    9.30
   1  -2  -4  255.17    9.30
  -1   2   4  244.28    9.30
  -1   2   4  250.47    9.30
  -1   2   4  241.58    9.40
  -1   2   4  247.58    9.70
  -1   2   4  250.17    9.30
  -1   2   4  253.17    9.30
   0  -2  -4  653.93   23.30
   0  -2  -4  645.64   23.20
   0  -2  -4  648.64   23.20
   0  -2  -4  630.84   23.40
   0  -2  -4  667.33   23.20
   0  -2  -4  617.84   23.20
   0   2   4  652.73   23.20
   0   2   4  653.83   23.20
   0   2   4  636.84   23.30
   0   2   4  633.24   23.30
   0   2   4  662.33   23.20
   0   2   4  657.23   23.20
   0   2   4  624.44   23.40
  -1  -2  -4   66.19    2.90
  -1  -2  -4   68.09    3.40
  -1  -2  -4   63.89    2.90
  -1  -2  -4   69.89    2.70
  -1  -2  -4   67.09    3.00
   1   2   4   63.89    2.90
   1   2   4   64.89    3.30
   1   2   4   66.19    2.90
   1   2   4   66.39    2.90
   1   2   4   67.69    3.00
  -2  -2  -4  116.89    4.10
  -2  -2  -4  108.49    4.80
  -2  -2  -4  103.69    5.40
  -2  -2  -4  108.69    4.60
  -2  -2  -4  106.69    4.60
  -2  -2  -4  105.99    4.70
   2   2   4  105.19    4.80
   2   2   4  110.89    4.70
   2   2   4  109.79    4.80
   2   2   4  109.89    4.90
   2   2   4  109.09    4.70
   2   2   4  109.59    5.30
  -3  -2  -4    2.00    1.50
  -3  -2  -4    0.80    1.70
  -3  -2  -4    2.40    1.60
   3   2   4    1.70    1.30
   3   2   4    0.90    1.40
   3   2   4    1.80    1.30
  -4  -2  -4   22.70    2.90
  -4  -2  -4   23.20    2.90
  -4  -2  -4   21.40    2.40
  -4  -2  -4   18.40    3.30
   4   2   4   26.40    3.10
   4   2   4   19.70    2.70
   4   2   4   20.90    2.70
  -5  -2  -4    1.70    2.00
  -5  -2  -4    2.10    3.20
  -5  -2  -4    1.80    2.60
  -5  -2  -4    5.60    3.50
   5   2   4   -3.40    2.20
   5   2   4    0.90    2.30
   5  -3  -4   -2.40    3.50
   5  -3  -4    3.60    3.00
  -5   3   4    2.20    3.30
  -5   3   4    2.30    2.80
  -5   3   4    1.80    2.80
   4  -3  -4   43.70    2.90
   4  -3  -4   46.40    4.00
   4  -3  -4   47.50    5.70
   4  -3  -4   43.80    3.50
  -4   3   4   46.90    3.60
  -4   3   4   43.20    3.70
  -4   3   4   51.79    4.00
  -4   3   4   44.90    4.70
   3  -3  -4   12.30    1.60
   3  -3  -4   14.40    2.20
   3  -3  -4   17.80    1.70
   3  -3  -4   14.80    1.80
   3  -3  -4   11.30    2.00
   3  -3  -4   21.40    3.00
   3  -3  -4    8.50    1.10
  -3   3   4   14.40    1.90
  -3   3   4   17.10    2.10
  -3   3   4    8.70    1.70
  -3   3   4   12.90    2.00
   2  -3  -4  346.07   12.40
   2  -3  -4  340.97   12.90
   2  -3  -4  340.07   13.10
   2  -3  -4  349.27   12.60
   2  -3  -4  342.17   13.50
   2  -3  -4  338.17   12.40
  -2   3   4  332.17   13.30
  -2   3   4  330.97   12.70
  -2   3   4  349.07   12.70
  -2   3   4  325.87   12.60
  -2   3   4  347.37   12.70
  -2   3   4  318.47   12.70
  -2   3   4  336.07   13.50
   1  -3  -4    1.50    0.70
   1  -3  -4    0.60    0.30
   1  -3  -4    0.40    0.70
   1  -3  -4    1.30    0.90
   1  -3  -4    0.20    0.20
   1  -3  -4    0.40    0.50
   1  -3  -4    0.80    1.10
   1  -3  -4    0.80    1.20
   1  -3  -4   -0.20    0.90
  -1   3   4    1.40    0.70
  -1   3   4    2.00    1.00
  -1   3   4    1.80    0.70
  -1   3   4    1.40    0.60
  -1   3   4    1.50    0.70
  -1   3   4    0.80    1.10
  -1   3   4    0.60    0.70
  -1   3   4    1.10    0.70
   0  -3  -4    5.80    0.70
   0  -3  -4    3.90    1.10
   0  -3  -4    5.90    1.20
   0  -3  -4    4.80    0.70
   0  -3  -4    3.80    0.60
   0  -3  -4    7.10    1.00
   0  -3  -4    3.60    0.80
   0  -3  -4    6.00    0.50
   0   3   4    7.20    0.70
   0   3   4    3.50    0.80
   0   3   4    6.30    0.70
   0   3   4    5.60    0.90
   0   3   4    3.80    0.90
   0   3   4    6.10    0.70
   0   3   4    4.60    0.70
   0   3   4    4.90    1.10
  -1  -3  -4  481.15   17.00
  -1  -3  -4  471.35   17.30
  -1  -3  -4  459.05   17.20
  -1  -3  -4  467.85   17.20
  -1  -3  -4  469.05   17.20
   1   3   4  478.35   17.30
   1   3   4  477.15   17.20
   1   3   4  466.65   17.70
   1   3   4  472.55   17.20
   1   3   4  472.35   17.20
  -2  -3  -4   38.10    2.50
  -2  -3  -4   41.60    2.30
  -2  -3  -4   45.80    2.30
  -2  -3  -4   34.40    3.10
  -2  -3  -4   36.10    1.90
  -2  -3  -4   35.20    2.50
   2   3   4   30.70    2.80
   2   3   4   33.30    3.00
   2   3   4   34.60    2.20
   2   3   4   34.90    2.30
   2   3   4   31.70    2.30
   2   3   4   31.10    2.20
  -3  -3  -4   99.19    4.80
  -3  -3  -4   99.59    4.30
  -3  -3  -4   93.29    5.60
  -3  -3  -4   98.09    4.80
   3   3   4   94.99    5.10
   3   3   4  105.19    5.00
   3   3   4   99.59    4.90
  -4  -3  -4   34.80    3.60
  -4  -3  -4   40.20    4.90
  -4  -3  -4   35.70    3.50
  -4  -3  -4   40.40    2.90
   4   3   4   40.80    4.00
   4   3   4   39.00    3.70
   4   3   4   42.70    3.90
  -5  -3  -4    9.60    3.40
  -5  -3  -4   12.00    3.00
  -5  -3  -4    9.20    3.70
  -5  -3  -4    6.10    1.90
   5   3   4    6.10    2.70
   5   3   4    1.60    2.50
   5   3   4   11.80    2.90
   4  -4  -4    5.80    2.50
   4  -4  -4    5.40    3.20
   4  -4  -4   -0.20    1.70
  -4   4   4    3.30    2.30
  -4   4   4   -0.70    1.80
  -4   4   4    3.40    3.00
  -4   4   4    1.10    2.10
   3  -4  -4   18.10    1.80
   3  -4  -4   13.70    3.00
   3  -4  -4   19.20    2.50
   3  -4  -4   12.70    2.30
  -3   4   4   16.90    2.20
  -3   4   4   18.20    2.00
  -3   4   4   18.70    2.10
  -3   4   4   14.90    2.30
  -3   4   4   17.80    3.00
   2  -4  -4   -0.70    0.70
   2  -4  -4   -1.20    1.30
   2  -4  -4   -0.50    1.30
   2  -4  -4    0.80    1.60
  -2   4   4    0.90    1.00
  -2   4   4   -0.60    0.80
  -2   4   4    1.00    1.00
  -2   4   4   -0.10    1.50
  -2   4   4    0.40    0.80
  -2   4   4   -0.60    1.00
   1  -4  -4   45.90    2.50
   1  -4  -4   45.80    2.60
   1  -4  -4   43.30    1.90
   1  -4  -4   43.10    3.10
   1  -4  -4   40.10    2.90
  -1   4   4   44.30    2.00
  -1   4   4   40.20    2.90
  -1   4   4   41.50    2.50
  -1   4   4   48.60    2.10
  -1   4   4   42.20    2.00
  -1   4   4   43.90    2.10
  -1   4   4   43.30    2.50
   0  -4  -4    7.50    1.50
   0  -4  -4    8.90    0.80
   0  -4  -4   10.50    1.60
   0  -4  -4    7.60    1.20
   0   4   4   10.20    0.90
   0   4   4   11.30    1.50
   0   4   4    9.00    0.80
   0   4   4   10.30    0.90
   0   4   4    7.60    1.30
   0   4   4    8.20    1.10
   0   4   4    7.50    1.20
   0   4   4    9.30    0.90
   0   4   4    6.40    1.10
  -1  -4  -4  296.67   11.40
  -1  -4  -4  304.97   11.40
  -1  -4  -4  311.07   11.80
  -1  -4  -4  312.47   11.50
  -1  -4  -4  321.97   11.50
  -1  -4  -4  305.67   11.50
  -1  -4  -4  308.37   11.80
   1   4   4  301.87   11.70
   1   4   4  316.07   11.60
   1   4   4  323.17   11.50
   1   4   4  304.07   11.50
   1   4   4  302.57   11.40
   1   4   4  318.77   11.60
   1   4   4  311.37   11.20
   1   4   4  300.67   12.10
   1   4   4  318.17   11.90
  -2  -4  -4    8.20    1.40
  -2  -4  -4    9.10    1.20
  -2  -4  -4    9.80    1.00
  -2  -4  -4    9.90    1.40
  -2  -4  -4    7.30    1.10
   2   4   4   10.50    1.40
   2   4   4    9.70    1.80
   2   4   4    8.30    1.40
   2   4   4    9.70    1.10
   2   4   4   10.00    1.50
  -3  -4  -4  127.79    5.00
  -3  -4  -4  127.79    5.80
  -3  -4  -4  131.29    5.90
   3   4   4  129.99    5.90
   3   4   4  120.49    6.40
   3   4   4  124.69    5.90
  -4  -4  -4   14.90    1.60
  -4  -4  -4   14.30    2.60
  -4  -4  -4   14.00    2.60
   4   4   4   16.00    2.80
   4   4   4   12.90    2.60
   4   4   4   15.70    2.60
  -5  -4  -4   -4.70    2.50
  -5  -4  -4   -2.70    3.00
   5   4   4    0.10    2.30
   5   4   4   -3.10    2.50
   5   4   4    1.90    2.60
   4  -5  -4    7.10    2.90
   4  -5  -4    4.20    2.40
   4  -5  -4    6.50    3.70
  -4   5   4    8.70    2.50
  -4   5   4   10.70    2.60
  -4   5   4    4.00    3.30
   3  -5  -4    2.40    2.60
   3  -5  -4    0.30    2.00
   3  -5  -4   -0.80    1.90
  -3   5   4    2.10    1.50
  -3   5   4    2.30    1.60
  -3   5   4   -1.70    1.50
  -3   5   4    2.60    2.50
   2  -5  -4   30.90    3.70
   2  -5  -4   32.60    3.10
   2  -5  -4   32.30    2.90
   2  -5  -4   30.50    1.70
   2  -5  -4   30.30    1.60
  -2   5   4   31.80    2.00
  -2   5   4   29.60    1.90
  -2   5   4   29.90    3.10
  -2   5   4   31.20    2.10
  -2   5   4   28.70    2.60
  -2   5   4   33.60    2.10
   1  -5  -4   34.60    3.10
   1  -5  -4   40.20    3.20
   1  -5  -4   31.80    2.50
   1  -5  -4   35.00    2.40
  -1   5   4   28.60    2.80
  -1   5   4   35.50    1.70
  -1   5   4   39.10    1.70
  -1   5   4   36.90    1.70
  -1   5   4   37.20    2.60
   0  -5  -4   26.20    1.30
   0  -5  -4   32.00    1.30
   0  -5  -4   30.50    2.30
   0  -5  -4   29.30    2.70
   0  -5  -4   32.30    2.70
   0   5   4   33.10    1.50
   0   5   4   24.20    2.20
   0   5   4   31.50    1.50
   0   5   4   30.70    2.00
   0   5   4   31.00    1.50
   0   5   4   29.90    1.50
  -1  -5  -4   97.39    4.60
  -1  -5  -4  102.39    4.10
  -1  -5  -4   99.99    4.60
  -1  -5  -4   97.89    4.30
  -1  -5  -4   98.39    3.80
  -1  -5  -4   99.19    3.80
  -1  -5  -4   97.99    4.00
   1   5   4  101.89    4.10
   1   5   4   94.39    4.20
   1   5   4   94.99    3.90
   1   5   4  100.49    4.20
   1   5   4  100.29    4.10
   1   5   4   96.69    4.10
   1   5   4   99.29    4.50
   1   5   4  101.69    5.20
  -2  -5  -4   18.30    1.90
  -2  -5  -4   17.40    1.70
  -2  -5  -4   17.20    1.80
  -2  -5  -4   18.80    1.60
  -2  -5  -4   15.70    1.60
   2   5   4   16.30    1.70
   2   5   4   19.40    2.60
   2   5   4   19.90    1.90
   2   5   4   19.80    1.90
   2   5   4   16.70    1.70
  -3  -5  -4   60.19    3.60
  -3  -5  -4   56.19    3.70
   3   5   4   56.89    3.70
   3   5   4   65.09    3.90
   3   5   4   60.99    4.50
  -4  -5  -4    2.20    0.90
  -4  -5  -4   -1.90    2.20
  -4  -5  -4   -0.10    2.10
   4   5   4    1.50    2.20
   4   5   4    4.30    2.40
   4   5   4    3.00    2.20
  -5  -5  -4   18.60    3.40
  -5  -5  -4   29.70    4.10
   5   5   4   19.30    3.50
   5   5   4    8.10    3.40
   4  -6  -4    7.20    3.20
   4  -6  -4   11.00    3.00
   4  -6  -4    8.00    3.70
  -4   6   4    6.20    2.30
  -4   6   4   10.10    4.70
   3  -6  -4    6.10    2.50
   3  -6  -4   10.50    2.70
   3  -6  -4    6.60    3.00
  -3   6   4    5.70    1.60
  -3   6   4    5.80    2.90
  -3   6   4    3.30    2.00
   2  -6  -4    6.50    2.20
   2  -6  -4    7.50    1.90
   2  -6  -4    6.10    2.60
  -2   6   4    5.70    2.20
  -2   6   4    6.20    1.20
  -2   6   4    5.80    1.00
  -2   6   4    2.90    1.00
  -2   6   4    5.50    1.80
  -2   6   4    4.40    1.00
   1  -6  -4   10.00    1.70
   1  -6  -4    8.90    2.10
   1  -6  -4    8.40    2.00
  -1   6   4    5.50    1.80
  -1   6   4    6.20    0.70
  -1   6   4   10.10    1.80
  -1   6   4    7.10    0.80
   0  -6  -4   20.80    2.10
   0  -6  -4   18.60    2.30
   0   6   4   16.70    1.20
   0   6   4   17.00    1.10
   0   6   4   15.80    1.10
   0   6   4   17.80    1.80
  -1  -6  -4    3.70    0.80
  -1  -6  -4    3.80    1.30
  -1  -6  -4    3.20    0.80
  -1  -6  -4    4.10    1.30
  -1  -6  -4    2.50    1.40
   1   6   4    4.90    0.90
   1   6   4    4.40    0.90
   1   6   4    3.00    1.70
   1   6   4    5.00    0.90
   1   6   4    4.80    1.10
   1   6   4    4.20    1.00
  -2  -6  -4    3.00    1.40
  -2  -6  -4    2.00    1.20
  -2  -6  -4    1.60    1.00
  -2  -6  -4    2.50    1.20
   2   6   4    2.50    1.30
   2   6   4   -0.50    1.20
   2   6   4    1.10    1.60
   2   6   4    0.60    1.00
  -3  -6  -4   39.00    3.10
  -3  -6  -4   35.10    3.10
  -3  -6  -4   36.20    2.70
  -3  -6  -4   33.40    3.00
   3   6   4   29.20    2.40
   3   6   4   37.40    4.20
   3   6   4   39.30    3.20
   3   6   4   30.80    3.00
  -4  -6  -4    1.50    2.30
  -4  -6  -4    2.00    2.20
  -4  -6  -4    3.20    1.70
   4   6   4   -0.10    2.30
   4   6   4    1.40    2.00
   4   6   4    2.10    2.30
  -5  -6  -4   -1.00    2.90
  -5  -6  -4   -2.20    2.70
  -5  -6  -4    0.30    1.70
   5   6   4    3.30    2.70
   5   6   4   -4.40    2.60
   3  -7  -4    7.20    2.80
   3  -7  -4    2.80    2.50
   3  -7  -4    8.00    3.40
  -3   7   4    3.20    1.30
  -3   7   4    3.20    3.30
   2  -7  -4   28.50    3.70
   2  -7  -4   25.50    3.70
   2  -7  -4   19.30    2.60
  -2   7   4   27.10    3.50
  -2   7   4   25.20    3.00
   1  -7  -4    1.10    2.00
   1  -7  -4    0.80    2.20
   1  -7  -4    1.20    1.50
  -1   7   4    1.30    0.60
  -1   7   4   -1.80    1.70
  -1   7   4    0.00    0.50
  -1   7   4    5.30    2.00
   0  -7  -4    0.50    1.70
   0  -7  -4    0.30    1.30
   0   7   4    0.60    0.60
   0   7   4   -0.60    1.40
   0   7   4    0.40    0.50
  -1  -7  -4   99.09    5.50
  -1  -7  -4  107.79    5.20
  -1  -7  -4   93.69    5.20
   1   7   4  108.39    4.50
   1   7   4  104.09    4.40
   1   7   4   95.59    4.40
   1   7   4  105.69    4.30
   1   7   4  104.49    4.60
   1   7   4  104.19    6.10
  -2  -7  -4  148.59    5.80
  -2  -7  -4  140.99    6.40
  -2  -7  -4  133.29    6.30
  -2  -7  -4  136.09    5.40
  -2  -7  -4  116.59    5.30
   2   7   4  139.49    6.00
   2   7   4  135.29    5.80
   2   7   4  125.09    7.50
   2   7   4  133.89    5.90
  -3  -7  -4  101.49    4.90
  -3  -7  -4   95.49    5.30
  -3  -7  -4   97.39    5.20
  -3  -7  -4   99.39    5.00
   3   7   4  105.99    5.40
   3   7   4   87.69    6.40
   3   7   4   92.89    5.10
  -4  -7  -4    6.10    2.60
  -4  -7  -4    7.90    1.90
  -4  -7  -4    7.70    2.30
  -4  -7  -4    7.90    2.00
   4   7   4    7.60    2.30
   4   7   4    5.40    2.60
   4   7   4   12.80    2.70
  -5  -7  -4   -0.60    1.80
  -5  -7  -4    7.70    2.90
  -5  -7  -4    2.30    3.10
   5   7   4   -1.90    2.70
   5   7   4    8.30    3.00
   3  -8  -4    8.00    3.10
   3  -8  -4   10.30    4.00
  -3   8   4    7.80    3.60
   2  -8  -4    3.80    2.80
   2  -8  -4   -3.70    2.70
  -2   8   4    0.00    2.50
  -2   8   4    1.20    2.20
   1  -8  -4    7.30    2.90
  -1   8   4    8.40    2.70
  -1   8   4   11.60    2.70
   0  -8  -4   34.50    3.20
   0  -8  -4   38.40    3.90
   0   8   4   36.00    3.20
   0   8   4   33.40    3.90
   0   8   4   23.80    1.50
  -1  -8  -4   26.40    2.80
  -1  -8  -4   25.10    1.90
   1   8   4   38.80    2.80
   1   8   4   35.80    4.30
   1   8   4   24.90    1.90
   1   8   4   28.30    2.10
  -2  -8  -4  106.59    5.00
  -2  -8  -4  108.29    5.80
  -2  -8  -4  103.49    5.90
   2   8   4  111.89    7.10
   2   8   4  116.49    5.30
  -3  -8  -4    4.30    1.80
  -3  -8  -4    3.30    1.40
  -3  -8  -4    4.70    1.70
  -3  -8  -4    2.20    1.90
   3   8   4    3.10    2.40
   3   8   4    2.90    1.90
  -4  -8  -4    7.50    2.40
  -4  -8  -4    2.70    2.00
  -4  -8  -4    5.80    2.20
   4   8   4    8.30    2.60
   4   8   4    3.70    2.80
  -5  -8  -4    2.70    3.00
  -5  -8  -4    2.10    2.30
  -5  -8  -4    5.00    3.60
   5   8   4   -1.30    2.80
   5   8   4   11.00    3.40
   2  -9  -4   -2.20    3.50
  -2   9   4    1.70    3.40
  -2   9   4   -5.40    2.50
  -1   9   4   86.99    6.40
  -1   9   4   85.89    6.80
  -1   9   4   75.59    5.80
   0  -9  -4    1.60    2.00
   0   9   4   -0.60    2.00
   0   9   4    3.90    2.40
  -1  -9  -4    1.40    1.90
  -1  -9  -4    1.80    2.40
   1   9   4    2.90    1.60
   1   9   4    1.90    1.10
   1   9   4    4.20    1.40
   1   9   4    0.60    2.30
  -2  -9  -4   13.70    2.40
  -2  -9  -4   11.70    2.80
   2   9   4   15.40    2.10
   2   9   4   13.60    3.40
  -3  -9  -4   -2.20    1.90
  -3  -9  -4    0.70    2.30
   3   9   4    1.60    2.50
   3   9   4    0.60    1.90
  -4  -9  -4   10.30    2.60
  -4  -9  -4    7.90    2.30
   4   9   4   11.00    3.60
   4   9   4   14.30    3.10
  -1  10   4    1.70    2.60
  -1  10   4   -1.30    3.10
  -1  10   4   -1.80    3.20
   0 -10  -4    4.80    2.60
   0  10   4   10.00    3.30
   0  10   4    3.40    2.40
  -1 -10  -4    3.60    2.30
  -1 -10  -4    4.10    3.10
   1  10   4    1.30    1.10
   1  10   4   -0.40    2.50
  -2 -10  -4    7.20    2.50
  -2 -10  -4    6.70    2.80
   2  10   4    5.20    2.10
   2  10   4    7.60    3.10
  -3 -10  -4   -1.20    2.30
  -3 -10  -4   -0.80    2.40
   3  10   4   -1.50    2.00
   3  10   4    0.70    2.80
   3  10   4    0.10    2.60
  -4 -10  -4    6.10    2.70
   4  10   4    8.30    3.00
   4  10   4    5.60    3.00
   4  10   4    3.70    3.50
   0  11   4   13.40    3.90
  -1 -11  -4    1.10    2.70
   1  11   4    3.20    3.20
  -2 -11  -4    1.70    3.00
  -2 -11  -4    0.20    2.50
   2  11   4    2.90    3.20
   2  11   4    1.30    1.90
  -3 -11  -4    3.10    2.70
   3  11   4    3.00    3.50
   3  11   4    3.50    2.50
   1  10  -5   16.70    4.70
   1  10  -5   11.70    2.00
  -1 -10   5   31.90    5.80
   3   9  -5   10.20    3.20
   3   9  -5    9.40    4.80
   3   9  -5   15.00    3.40
  -3  -9   5   13.70    4.60
   2   9  -5    0.50    3.40
   2   9  -5    1.80    2.20
   2   9  -5    1.80    2.80
  -2  -9   5    2.20    3.50
   1   9  -5    6.50    1.90
   1   9  -5   11.90    4.20
  -1  -9   5   14.30    4.40
   0   9  -5   -0.30    4.00
   0   9  -5   -0.90    1.20
   0  -9   5    2.00    3.70
  -1   9  -5    5.70    5.10
   1  -9   5    6.50    4.10
   4   8  -5   -1.10    2.90
   4   8  -5   -0.50    3.20
   4   8  -5   -7.10    3.60
  -4  -8   5    4.10    2.80
   3   8  -5   -0.10    3.70
   3   8  -5    2.20    2.80
   3   8  -5    1.30    2.70
  -3  -8   5    8.20    3.60
  -3  -8   5    7.10    2.00
   2   8  -5   -1.20    2.20
   2   8  -5   -2.40    2.80
   2   8  -5    1.40    2.10
  -2  -8   5   -2.60    2.80
   1   8  -5    1.30    2.00
   1   8  -5    3.10    2.90
   1   8  -5    0.60    1.60
  -1  -8   5    0.80    2.80
   0   8  -5    5.80    1.40
   0   8  -5    5.00    2.60
   0   8  -5    5.00    3.90
   0  -8   5    3.50    3.00
  -1   8  -5    1.00    1.00
  -1   8  -5   -3.60    1.80
  -1   8  -5   -0.30    3.70
   1  -8   5   -1.50    3.00
  -2   8  -5    2.00    4.20
   2  -8   5    3.20    2.20
   4   7  -5   10.70    3.40
   4   7  -5    4.30    4.20
   4   7  -5    9.30    3.50
  -4  -7   5    8.20    2.90
  -4  -7   5    5.40    2.70
   3   7  -5    8.70    3.80
   3   7  -5   12.90    2.90
   3   7  -5    6.80    2.80
  -3  -7   5    7.30    2.40
  -3  -7   5    8.60    2.20
   2   7  -5    3.40    2.00
   2   7  -5    0.10    2.70
   2   7  -5    2.30    2.20
  -2  -7   5    3.30    1.30
  -2  -7   5    1.30    1.60
  -2  -7   5    1.50    2.80
   1   7  -5   68.69    5.70
   1   7  -5   58.49    3.90
   1   7  -5   79.19    4.30
  -1  -7   5   71.89    5.50
   0   7  -5   -0.60    1.60
   0   7  -5    0.00    3.10
   0   7  -5    3.90    2.10
   0   7  -5    1.70    1.30
   0  -7   5    1.40    2.40
  -1   7  -5   31.00    5.10
  -1   7  -5   16.80    2.90
  -1   7  -5   19.50    1.90
  -1   7  -5   18.80    2.00
   1  -7   5   17.90    2.40
   1  -7   5   23.10    3.60
  -2   7  -5   21.60    4.60
  -2   7  -5   21.40    2.10
   2  -7   5   19.70    3.70
   2  -7   5   22.40    2.90
  -3   7  -5   17.80    5.40
   3  -7   5   17.20    3.40
   5   6  -5  -10.30    4.00
   4   6  -5    5.60    3.80
   4   6  -5   10.70    3.20
   4   6  -5   12.50    3.00
  -4  -6   5   18.00    3.20
  -4  -6   5    8.80    2.60
  -4  -6   5   11.60    3.10
   3   6  -5   11.20    3.60
   3   6  -5   14.60    2.70
   3   6  -5   16.20    2.80
  -3  -6   5   16.70    2.50
  -3  -6   5    9.50    2.30
   2   6  -5  121.29    7.60
   2   6  -5  115.99    5.30
   2   6  -5  138.29    6.10
   2   6  -5  106.69    5.80
   2   6  -5  113.09    6.40
  -2  -6   5  115.99    5.30
  -2  -6   5  122.19    5.70
  -2  -6   5  119.99    5.40
   1   6  -5   -1.60    1.30
   1   6  -5   -0.40    2.00
   1   6  -5   -0.70    1.50
   1   6  -5    0.00    1.20
   1   6  -5   -2.70    1.40
  -1  -6   5    3.70    2.30
  -1  -6   5    1.00    0.70
  -1  -6   5   -0.90    1.20
   0   6  -5    5.50    2.90
   0   6  -5    7.40    2.00
   0   6  -5    6.00    1.60
   0   6  -5    4.50    1.40
   0   6  -5    4.50    1.30
   0  -6   5    4.10    1.10
   0  -6   5    5.70    2.30
  -1   6  -5    2.60    1.20
  -1   6  -5   -0.80    1.40
  -1   6  -5    4.50    3.40
  -1   6  -5    1.20    1.30
   1  -6   5    3.10    2.40
   1  -6   5    1.80    1.60
  -2   6  -5   77.19    4.00
  -2   6  -5   67.29    3.70
  -2   6  -5   81.89    6.80
   2  -6   5   77.89    4.70
   2  -6   5   79.39    5.90
  -3   6  -5   41.40    5.70
  -3   6  -5   41.40    3.30
   3  -6   5   40.80    4.20
   5   5  -5    2.30    3.20
   5   5  -5   -0.20    4.00
   5   5  -5    7.00    3.90
  -5  -5   5    4.80    3.50
  -5  -5   5    3.20    3.20
   4   5  -5   10.90    3.10
   4   5  -5    6.10    2.70
   4   5  -5    6.70    3.60
  -4  -5   5    5.10    2.20
  -4  -5   5    4.40    2.50
  -4  -5   5    8.80    2.50
   3   5  -5    3.20    2.10
   3   5  -5    5.20    2.90
   3   5  -5    3.50    2.20
  -3  -5   5    5.30    2.20
  -3  -5   5    2.60    1.90
  -3  -5   5    3.80    1.80
   2   5  -5    2.40    2.30
   2   5  -5    2.70    1.00
   2   5  -5   -0.50    1.60
   2   5  -5   -1.50    2.20
   2   5  -5   -0.20    1.70
  -2  -5   5    1.30    1.40
  -2  -5   5   -0.20    1.40
   1   5  -5    9.40    1.50
   1   5  -5    6.80    1.60
   1   5  -5   13.60    2.50
   1   5  -5    9.40    1.70
   1   5  -5   10.70    1.30
  -1  -5   5   12.10    1.60
  -1  -5   5   10.30    1.30
  -1  -5   5    9.30    1.20
  -1  -5   5   11.40    2.10
   0   5  -5   26.50    2.10
   0   5  -5   29.70    3.10
   0   5  -5   28.70    2.00
   0   5  -5   21.30    3.00
   0   5  -5   26.60    2.20
   0  -5   5   24.40    1.20
   0  -5   5   28.80    2.00
   0  -5   5   26.00    2.00
   0  -5   5   27.30    2.70
  -1   5  -5  539.35   21.50
  -1   5  -5  587.34   22.60
  -1   5  -5  594.04   20.90
  -1   5  -5  580.74   20.80
  -1   5  -5  569.44   21.00
   1  -5   5  616.94   21.90
   1  -5   5  580.44   21.30
   1  -5   5  488.95   20.70
  -2   5  -5  184.78    9.60
  -2   5  -5  165.98    7.50
  -2   5  -5  184.58    7.50
  -2   5  -5  182.48    7.30
   2  -5   5  186.48    8.10
   2  -5   5  187.18    8.70
  -3   5  -5   -0.80    3.30
  -3   5  -5    4.00    1.70
  -3   5  -5    0.90    1.50
   3  -5   5    2.00    2.20
   3  -5   5   -0.90    2.00
  -4   5  -5    1.90    2.20
  -4   5  -5    1.90    4.60
   4  -5   5   -0.60    2.60
   4  -5   5   -0.30    2.40
   5   4  -5    8.30    3.70
   5   4  -5    4.90    3.30
   5   4  -5   -0.50    3.40
  -5  -4   5    3.80    3.00
  -5  -4   5   -0.90    2.30
  -5  -4   5    6.50    3.40
   4   4  -5   53.59    6.30
   4   4  -5   54.89    4.70
   4   4  -5   68.69    5.30
  -4  -4   5   59.39    4.40
  -4  -4   5   52.39    4.50
  -4  -4   5   57.59    4.80
   3   4  -5   11.30    2.30
   3   4  -5    6.10    3.00
   3   4  -5   10.70    2.30
  -3  -4   5    5.30    2.10
  -3  -4   5   13.30    2.30
  -3  -4   5   10.40    2.00
   2   4  -5   38.20    2.90
   2   4  -5   40.00    4.30
   2   4  -5   38.50    2.90
   2   4  -5   40.00    2.30
  -2  -4   5   40.10    3.00
  -2  -4   5   41.70    2.70
  -2  -4   5   38.60    2.80
   1   4  -5   14.90    1.60
   1   4  -5   18.70    1.80
   1   4  -5   17.20    2.50
   1   4  -5   15.50    1.70
   1   4  -5   17.60    2.00
   1   4  -5   14.30    1.50
   1   4  -5   16.90    1.30
  -1  -4   5   16.00    1.60
  -1  -4   5   15.60    1.40
  -1  -4   5   17.30    1.60
   0   4  -5    3.00    1.10
   0   4  -5    2.30    0.90
   0   4  -5    4.10    1.10
   0   4  -5    1.70    1.70
   0   4  -5    3.70    1.40
   0   4  -5    3.90    0.90
   0  -4   5    4.20    1.00
   0  -4   5    4.40    0.90
   0  -4   5    3.70    0.70
   0  -4   5    2.40    0.80
   0  -4   5    2.50    1.20
   0  -4   5    3.50    1.40
  -1   4  -5   15.30    1.80
  -1   4  -5   18.70    1.60
  -1   4  -5   21.40    3.10
  -1   4  -5   18.90    2.10
  -1   4  -5   19.70    1.60
  -1   4  -5   19.50    1.80
  -1   4  -5   21.40    1.60
   1  -4   5   17.40    1.60
   1  -4   5   20.10    1.90
   1  -4   5   15.60    2.20
  -2   4  -5    1.20    1.10
  -2   4  -5    1.20    1.10
  -2   4  -5    0.60    0.90
  -2   4  -5   -2.80    2.50
   2  -4   5    1.50    1.60
   2  -4   5   -2.80    1.70
   2  -4   5    0.20    1.00
  -3   4  -5    5.50    3.50
  -3   4  -5    4.20    1.70
  -3   4  -5    3.20    1.60
   3  -4   5    3.10    1.80
   3  -4   5    1.40    2.20
  -4   4  -5    0.90    2.20
  -4   4  -5    0.30    3.90
  -4   4  -5    0.70    2.10
   4  -4   5   -2.40    2.60
   4  -4   5   -0.60    2.10
   5   3  -5   42.30    4.80
   5   3  -5   32.20    5.00
  -5  -3   5   30.80    3.70
  -5  -3   5   43.50    4.80
  -5  -3   5   30.60    4.10
   4   3  -5   -2.40    2.30
   4   3  -5   -5.30    2.60
   4   3  -5   -1.50    2.30
  -4  -3   5    1.90    2.20
  -4  -3   5   -0.10    1.80
  -4  -3   5   -2.30    2.10
   3   3  -5   20.40    3.40
   3   3  -5   27.20    2.90
   3   3  -5   28.20    2.90
  -3  -3   5   21.20    2.30
  -3  -3   5   21.10    2.30
  -3  -3   5   24.00    2.60
   2   3  -5    8.10    1.60
   2   3  -5    8.90    1.70
   2   3  -5   11.80    1.60
   2   3  -5   11.40    2.40
   2   3  -5   11.30    1.10
  -2  -3   5   10.10    1.50
  -2  -3   5    7.70    1.50
  -2  -3   5    8.90    1.50
   1   3  -5    6.00    1.20
   1   3  -5    8.20    1.20
   1   3  -5    6.70    1.00
   1   3  -5    9.60    1.30
   1   3  -5    9.00    1.90
   1   3  -5    4.40    1.00
   1   3  -5    6.90    1.30
   1   3  -5    8.80    0.80
  -1  -3   5    7.50    1.20
  -1  -3   5    8.20    1.60
  -1  -3   5    9.80    1.20
  -1  -3   5    7.50    1.20
  -1  -3   5    5.10    1.30
   0   3  -5    1.80    1.50
   0   3  -5    1.20    0.90
   0   3  -5    2.40    0.90
   0   3  -5    2.10    1.00
   0   3  -5    1.40    0.90
   0   3  -5    2.70    0.70
   0  -3   5    2.00    1.10
   0  -3   5    3.00    0.70
   0  -3   5    3.00    1.30
   0  -3   5    4.20    0.80
   0  -3   5    3.30    0.90
   0  -3   5    2.80    0.70
  -1   3  -5   32.50    1.90
  -1   3  -5   30.10    1.90
  -1   3  -5   31.80    2.20
  -1   3  -5   29.60    3.10
  -1   3  -5   29.30    1.80
  -1   3  -5   33.60    2.00
  -1   3  -5   25.30    2.10
   1  -3   5   33.40    1.80
   1  -3   5   33.50    1.70
   1  -3   5   29.60    2.00
   1  -3   5   31.80    2.50
   1  -3   5   30.30    2.10
   1  -3   5   34.90    2.00
  -2   3  -5    5.00    2.40
  -2   3  -5    7.30    1.30
  -2   3  -5    4.30    1.00
  -2   3  -5    5.80    1.20
   2  -3   5    4.00    1.20
   2  -3   5    6.90    1.60
   2  -3   5    4.30    1.30
   2  -3   5    4.70    1.50
   2  -3   5    4.10    0.80
   2  -3   5    4.20    0.90
  -3   3  -5   -1.30    2.90
  -3   3  -5    0.20    1.60
  -3   3  -5   -0.20    1.40
  -3   3  -5    0.20    1.60
   3  -3   5    2.00    1.90
   3  -3   5    1.00    1.00
   3  -3   5   -0.90    1.30
   3  -3   5    0.50    1.50
  -4   3  -5   -0.30    3.80
  -4   3  -5    2.00    2.10
  -4   3  -5    4.90    2.20
   4  -3   5    3.70    2.10
   4  -3   5    3.90    2.60
   5   2  -5    2.20    3.70
   5   2  -5    1.50    2.90
   5   2  -5    4.30    2.30
   5   2  -5    6.60    3.30
  -5  -2   5    1.00    2.50
  -5  -2   5    5.70    2.90
  -5  -2   5    9.30    3.20
   4   2  -5   12.50    3.40
   4   2  -5   18.20    3.00
   4   2  -5   10.50    2.70
  -4  -2   5   11.30    2.60
  -4  -2   5   14.10    2.60
  -4  -2   5   10.80    2.30
   3   2  -5   42.50    4.50
   3   2  -5   37.30    3.30
   3   2  -5   35.80    3.20
  -3  -2   5   31.60    2.80
  -3  -2   5   31.00    3.10
  -3  -2   5   38.80    3.00
   2   2  -5  638.54   23.20
   2   2  -5  616.74   23.20
   2   2  -5  623.04   24.00
   2   2  -5  611.04   23.20
  -2  -2   5  631.54   23.10
  -2  -2   5  638.24   23.20
  -2  -2   5  630.14   23.20
   1   2  -5   13.00    1.40
   1   2  -5   14.50    1.50
   1   2  -5   12.10    1.50
   1   2  -5   16.50    1.50
  -1  -2   5   16.10    1.70
  -1  -2   5   17.30    1.40
  -1  -2   5   14.80    1.50
  -1  -2   5   15.80    1.50
  -1  -2   5   15.10    2.00
  -1  -2   5   14.80    1.50
   0   2  -5  101.29    5.20
   0   2  -5  109.89    4.50
   0   2  -5  105.29    4.60
   0   2  -5  111.39    4.60
   0   2  -5  121.89    5.10
   0   2  -5  104.89    4.50
   0   2  -5  111.49    4.80
   0  -2   5  113.09    4.50
   0  -2   5  113.89    5.00
   0  -2   5  113.19    4.60
   0  -2   5  110.39    4.30
   0  -2   5  104.09    4.50
   0  -2   5  114.29    4.50
  -1   2  -5   -0.30    0.80
  -1   2  -5    0.30    0.80
  -1   2  -5    1.80    1.60
  -1   2  -5   -0.30    0.80
  -1   2  -5   -1.20    0.60
   1  -2   5    0.10    0.70
   1  -2   5   -0.20    0.80
   1  -2   5   -1.10    0.60
   1  -2   5    0.40    0.80
   1  -2   5   -1.50    0.80
   1  -2   5    0.10    1.00
   1  -2   5   -0.40    1.10
   1  -2   5    0.20    0.60
  -2   2  -5    3.40    0.90
  -2   2  -5    4.90    1.20
  -2   2  -5    4.90    1.10
  -2   2  -5    5.90    1.20
  -2   2  -5    5.50    2.00
   2  -2   5    4.70    1.10
   2  -2   5    3.60    1.20
   2  -2   5    4.10    0.90
   2  -2   5    7.30    1.40
   2  -2   5    5.30    1.20
  -3   2  -5    1.90    2.60
  -3   2  -5   -0.90    0.90
  -3   2  -5   -0.50    0.80
  -3   2  -5   -0.10    1.40
  -3   2  -5    0.30    1.50
   3  -2   5    0.80    1.20
   3  -2   5    1.30    1.30
   3  -2   5    2.30    1.50
   3  -2   5   -1.20    0.90
  -4   2  -5   19.80    4.40
  -4   2  -5   21.00    2.80
  -4   2  -5   14.00    2.60
   4  -2   5   15.60    2.60
   4  -2   5   13.70    2.10
   4  -2   5   22.20    3.30
   4  -2   5   13.20    2.40
  -5   2  -5   13.80    3.40
  -5   2  -5   13.40    3.40
  -5   2  -5   17.10    3.80
  -5   2  -5    6.60    4.80
   5  -2   5   16.20    3.80
   5  -2   5   15.00    3.40
   5   1  -5   16.30    2.90
   5   1  -5   15.60    3.50
   5   1  -5   26.00    3.80
   5   1  -5   17.10    3.30
  -5  -1   5   16.20    3.70
  -5  -1   5    9.00    3.10
  -5  -1   5   15.20    3.10
   4   1  -5    9.50    2.50
   4   1  -5    7.30    2.80
   4   1  -5    7.50    1.90
   4   1  -5    7.50    2.60
  -4  -1   5   10.10    2.50
  -4  -1   5    4.70    2.20
  -4  -1   5    9.70    2.70
   3   1  -5   47.50    3.30
   3   1  -5   42.60    3.40
   3   1  -5   39.40    2.90
   3   1  -5   54.89    4.60
  -3  -1   5   46.40    3.20
  -3  -1   5   45.20    3.40
  -3  -1   5   42.80    3.10
   2   1  -5   37.30    2.60
   2   1  -5   37.40    2.50
   2   1  -5   36.40    2.50
   2   1  -5   38.50    3.50
  -2  -1   5   37.50    2.70
  -2  -1   5   40.40    2.50
  -2  -1   5   34.60    2.40
  -2  -1   5   39.10    2.40
   1   1  -5  222.98    8.80
   1   1  -5  229.68    8.80
   1   1  -5  233.98    9.40
   1   1  -5  214.78    8.70
   1   1  -5  230.58    8.70
   1   1  -5  232.38    8.80
  -1  -1   5  237.18    9.40
  -1  -1   5  223.68    8.70
  -1  -1   5  236.48    8.70
  -1  -1   5  225.28    8.90
  -1  -1   5  226.58    8.70
  -1  -1   5  222.58    8.70
   0   1  -5    6.30    0.90
   0   1  -5    7.30    1.10
   0   1  -5    7.20    1.40
   0   1  -5    8.40    1.30
   0   1  -5    6.40    1.00
   0   1  -5    6.60    0.90
   0   1  -5    5.60    1.10
   0  -1   5    9.80    1.10
   0  -1   5    7.10    0.80
   0  -1   5   10.20    1.10
   0  -1   5    8.00    1.10
   0  -1   5    8.70    1.30
  -1   1  -5  464.05   17.20
  -1   1  -5  459.25   17.10
  -1   1  -5  454.55   17.10
  -1   1  -5  470.65   17.80
   1  -1   5  475.35   17.20
   1  -1   5  473.25   17.20
   1  -1   5  462.65   17.70
   1  -1   5  471.75   17.00
   1  -1   5  470.85   17.10
   1  -1   5  471.75   17.10
   1  -1   5  470.15   17.10
  -2   1  -5  520.35   19.00
  -2   1  -5  513.35   19.70
  -2   1  -5  497.45   18.80
  -2   1  -5  486.65   18.90
  -2   1  -5  513.55   18.90
   2  -1   5  530.95   19.00
   2  -1   5  520.75   18.90
   2  -1   5  522.45   18.90
   2  -1   5  505.15   18.80
  -3   1  -5   48.10    3.10
  -3   1  -5   45.20    2.80
  -3   1  -5   49.80    4.60
  -3   1  -5   43.00    2.30
  -3   1  -5   47.80    3.20
   3  -1   5   49.40    3.20
   3  -1   5   47.20    3.10
   3  -1   5   45.70    3.10
   3  -1   5   46.10    2.80
  -4   1  -5    8.90    2.20
  -4   1  -5    8.20    2.30
  -4   1  -5   12.20    3.90
   4  -1   5    6.10    2.00
   4  -1   5    4.00    2.00
   4  -1   5    4.60    2.10
  -5   1  -5    3.30    2.70
  -5   1  -5   -0.90    2.40
  -5   1  -5   -4.20    4.10
  -5   1  -5    3.20    2.80
   5  -1   5   -1.30    2.60
   5  -1   5    2.20    2.40
   5   0  -5   -0.30    2.30
   5   0  -5    1.00    2.60
   5   0  -5    6.00    3.00
  -5   0   5    7.20    3.30
  -5   0   5    2.40    2.80
  -5   0   5    3.00    2.60
   4   0  -5    1.90    1.70
   4   0  -5    5.20    2.10
   4   0  -5    4.70    2.00
   4   0  -5    4.30    2.50
  -4   0   5    4.50    2.20
  -4   0   5    4.50    2.10
  -4   0   5    4.30    2.30
   3   0  -5    5.80    1.70
   3   0  -5    4.30    1.60
   3   0  -5    3.30    2.00
   3   0  -5    1.90    1.30
   3   0  -5    5.20    1.30
  -3   0   5    5.30    1.80
  -3   0   5    0.30    1.40
  -3   0   5    2.70    1.60
   2   0  -5   21.40    1.80
   2   0  -5   22.60    2.00
   2   0  -5   19.10    1.70
   2   0  -5   21.50    1.60
   2   0  -5   21.70    2.50
   2   0  -5   25.90    3.20
   2   0  -5   22.20    1.50
  -2   0   5   20.50    2.00
  -2   0   5   21.20    2.10
  -2   0   5   23.40    2.10
  -2   0   5   21.40    1.90
   1   0  -5   40.80    2.30
   1   0  -5   38.40    2.10
   1   0  -5   39.90    2.30
   1   0  -5   39.20    2.20
   1   0  -5   37.90    2.00
   1   0  -5   42.00    3.00
  -1   0   5   39.80    2.10
  -1   0   5   42.40    2.50
  -1   0   5   40.50    2.10
  -1   0   5   37.90    2.20
  -1   0   5   38.70    2.20
  -1   0   5   39.30    2.80
   0   0  -5   19.10    1.50
   0   0  -5   17.90    1.50
   0   0  -5   19.60    1.30
   0   0  -5   18.00    1.60
   0   0  -5   19.30    1.70
   0   0  -5   17.50    1.20
   0   0   5   17.20    1.70
   0   0   5   18.80    1.30
   0   0   5   19.30    1.30
   0   0   5   20.40    1.30
   0   0   5   18.60    1.50
   0   0   5   17.80    1.80
   0   0   5   17.60    1.50
  -1   0  -5  383.86   14.10
  -1   0  -5  381.56   14.60
  -1   0  -5  379.46   14.10
  -1   0  -5  373.56   14.20
   1   0   5  378.76   14.10
   1   0   5  393.26   14.00
   1   0   5  372.36   14.50
   1   0   5  386.16   14.10
   1   0   5  380.26   14.10
   1   0   5  388.06   14.10
   1   0   5  388.76   13.90
  -2   0  -5    1.20    1.00
  -2   0  -5    0.90    0.60
  -2   0  -5    1.20    1.60
  -2   0  -5    0.60    1.10
  -2   0  -5    0.20    0.70
  -2   0  -5    0.60    0.90
   2   0   5   -0.40    1.00
   2   0   5    1.20    0.90
   2   0   5   -0.20    0.90
  -3   0  -5   26.20    2.50
  -3   0  -5   27.90    2.50
  -3   0  -5   22.10    3.00
  -3   0  -5   27.20    1.80
   3   0   5   28.70    2.60
   3   0   5   31.90    2.60
  -4   0  -5    0.00    3.10
  -4   0  -5    0.60    1.90
  -4   0  -5    1.10    2.20
   4   0   5   -0.60    1.80
   4   0   5    1.10    1.80
  -5   0  -5  167.08   10.20
  -5   0  -5  160.98    8.60
  -5   0  -5  146.39    8.70
  -5   0  -5  160.68    8.10
   5   0   5  153.28    7.70
   5   0   5  143.39    7.90
   5  -1  -5   10.20    2.70
   5  -1  -5    9.60    2.70
  -5   1   5   10.20    3.50
  -5   1   5   15.80    3.60
  -5   1   5    7.30    2.80
   4  -1  -5    4.40    2.00
   4  -1  -5    6.00    2.10
   4  -1  -5    5.40    2.00
   4  -1  -5    6.10    1.70
  -4   1   5    7.40    2.50
  -4   1   5    3.60    2.20
  -4   1   5    6.00    2.50
   3  -1  -5   17.30    1.90
   3  -1  -5   24.50    2.30
   3  -1  -5   23.10    2.20
   3  -1  -5   23.70    2.30
  -3   1   5   18.60    2.40
  -3   1   5   22.20    2.50
  -3   1   5   22.80    2.40
  -3   1   5   22.10    2.20
   2  -1  -5   23.30    1.90
   2  -1  -5   25.80    2.00
   2  -1  -5   20.20    1.60
   2  -1  -5   21.50    1.70
  -2   1   5   27.80    1.90
  -2   1   5   26.60    3.20
  -2   1   5   18.00    2.00
  -2   1   5   19.70    1.90
  -2   1   5   24.00    2.10
   1  -1  -5  268.47    9.80
   1  -1  -5  264.57   10.00
   1  -1  -5  253.87    9.70
   1  -1  -5  259.97    9.70
   1  -1  -5  257.97    9.60
   1  -1  -5  262.27    9.80
  -1   1   5  260.17    9.80
  -1   1   5  256.57    9.80
  -1   1   5  256.57    9.60
  -1   1   5  259.57   10.40
  -1   1   5  256.27   10.00
  -1   1   5  262.17    9.80
  -1   1   5  260.77    9.80
   0  -1  -5  352.36   13.00
   0  -1  -5  338.77   12.80
   0  -1  -5  352.46   12.90
   0  -1  -5  358.66   13.00
   0  -1  -5  350.96   12.90
   0  -1  -5  344.67   12.90
   0  -1  -5  352.86   12.90
   0   1   5  362.46   12.90
   0   1   5  350.66   12.90
   0   1   5  348.57   12.90
   0   1   5  357.66   12.90
   0   1   5  345.77   12.90
   0   1   5  351.06   13.00
  -1  -1  -5    3.70    0.80
  -1  -1  -5    4.20    1.00
  -1  -1  -5    4.00    0.90
  -1  -1  -5    3.50    1.40
  -1  -1  -5    3.40    0.90
   1   1   5    4.70    1.00
   1   1   5    4.90    1.00
   1   1   5    5.30    0.90
   1   1   5    2.90    1.10
   1   1   5    5.50    0.90
  -2  -1  -5   18.00    1.60
  -2  -1  -5   12.10    2.00
  -2  -1  -5   18.10    1.50
  -2  -1  -5   18.30    1.90
  -2  -1  -5   19.20    1.80
  -2  -1  -5   18.40    1.10
   2   1   5   20.20    1.80
   2   1   5   18.10    1.60
   2   1   5   19.90    1.80
   2   1   5   16.30    2.10
   2   1   5   18.40    1.70
   2   1   5   22.40    1.60
  -3  -1  -5   23.70    2.40
  -3  -1  -5   29.60    3.40
  -3  -1  -5   27.30    2.50
  -3  -1  -5   22.00    1.60
   3   1   5   25.50    2.30
   3   1   5   25.40    2.60
   3   1   5   24.40    2.40
  -4  -1  -5  106.19    6.10
  -4  -1  -5  144.79    8.10
  -4  -1  -5  134.39    6.60
  -4  -1  -5  146.59    6.80
   4   1   5  123.19    5.80
   4   1   5  128.99    6.60
   4   1   5  144.39    6.50
  -5  -1  -5   33.10    3.80
  -5  -1  -5   28.40    3.90
  -5  -1  -5   42.20    5.80
  -5  -1  -5   31.70    3.70
   5   1   5   23.70    3.40
   5   1   5   39.10    3.90
   5  -2  -5    1.40    2.80
   5  -2  -5    4.00    3.50
  -5   2   5    0.80    3.10
  -5   2   5    4.30    3.20
  -5   2   5    6.40    2.90
   4  -2  -5   18.50    2.30
   4  -2  -5   21.10    2.40
   4  -2  -5   19.00    2.80
   4  -2  -5   16.00    2.30
  -4   2   5   23.50    3.40
  -4   2   5   17.20    2.70
  -4   2   5   17.20    2.60
   3  -2  -5   18.70    2.00
   3  -2  -5   17.80    1.80
   3  -2  -5   19.60    2.30
   3  -2  -5   24.50    2.30
   3  -2  -5   18.00    1.80
   3  -2  -5   27.50    2.60
  -3   2   5   28.40    2.60
  -3   2   5   22.00    2.70
  -3   2   5   16.90    2.00
  -3   2   5   27.30    2.70
   2  -2  -5  649.14   24.40
   2  -2  -5  677.13   24.80
   2  -2  -5  700.83   24.80
   2  -2  -5  663.83   24.60
   2  -2  -5  688.93   24.70
  -2   2   5  708.53   24.80
  -2   2   5  668.83   25.20
  -2   2   5  664.73   24.80
  -2   2   5  680.33   24.80
   1  -2  -5  118.19    5.30
   1  -2  -5  118.09    4.60
   1  -2  -5  116.59    4.60
   1  -2  -5  115.69    4.70
   1  -2  -5  115.89    5.00
   1  -2  -5  109.89    4.50
   1  -2  -5  118.49    4.70
   1  -2  -5  117.89    4.60
  -1   2   5  111.59    4.70
  -1   2   5  113.59    4.70
  -1   2   5  118.79    5.10
  -1   2   5  120.79    4.70
  -1   2   5  115.79    4.70
  -1   2   5  115.09    4.70
   0  -2  -5    2.40    0.80
   0  -2  -5    3.30    0.70
   0  -2  -5    4.00    0.70
   0  -2  -5    4.00    1.00
   0  -2  -5    2.30    0.70
   0  -2  -5    2.60    0.70
   0   2   5    4.20    0.80
   0   2   5    3.90    0.90
   0   2   5    2.60    0.70
   0   2   5    2.80    0.70
   0   2   5    3.70    0.80
   0   2   5    6.40    0.70
   0   2   5    2.00    0.80
  -1  -2  -5  374.66   13.30
  -1  -2  -5  362.16   13.80
  -1  -2  -5  360.36   13.40
  -1  -2  -5  358.86   13.40
  -1  -2  -5  355.96   13.50
  -1  -2  -5  350.56   13.40
   1   2   5  357.16   13.50
   1   2   5  379.56   13.50
   1   2   5  368.16   13.40
   1   2   5  359.76   13.80
   1   2   5  368.26   13.50
  -2  -2  -5   88.59    4.00
  -2  -2  -5   86.19    4.00
  -2  -2  -5   84.09    3.90
  -2  -2  -5   84.69    4.70
  -2  -2  -5   85.09    3.80
   2   2   5   82.49    3.90
   2   2   5   86.49    4.00
   2   2   5   88.09    3.90
   2   2   5   86.39    4.10
   2   2   5   84.99    4.50
   2   2   5   89.79    4.00
  -3  -2  -5   -0.90    1.40
  -3  -2  -5    0.10    1.40
  -3  -2  -5    0.30    1.90
   3   2   5    1.20    1.50
   3   2   5    1.40    1.40
   3   2   5   -0.40    1.20
  -4  -2  -5    3.20    2.90
  -4  -2  -5    3.80    2.40
  -4  -2  -5    5.20    2.00
  -4  -2  -5    3.00    1.30
   4   2   5    1.20    1.80
   4   2   5    2.30    1.90
   4   2   5    4.30    2.30
  -5  -2  -5    7.20    2.90
  -5  -2  -5    5.70    3.30
  -5  -2  -5    5.80    3.90
  -5  -2  -5    6.50    2.20
   5   2   5    5.80    2.80
   5   2   5    2.40    2.60
   5  -3  -5    0.00    3.80
   5  -3  -5   -1.50    2.70
  -5   3   5   -0.90    3.70
  -5   3   5   -2.00    3.00
  -5   3   5   -1.00    2.80
   4  -3  -5    3.00    2.20
   4  -3  -5    4.10    3.40
   4  -3  -5    1.10    1.70
   4  -3  -5    0.90    1.40
  -4   3   5    5.20    2.70
  -4   3   5    3.90    2.10
  -4   3   5    3.50    1.80
  -4   3   5    4.10    2.30
   3  -3  -5  598.84   21.60
   3  -3  -5  598.54   22.00
   3  -3  -5  617.54   22.90
   3  -3  -5  545.55   21.30
   3  -3  -5  594.54   22.00
   3  -3  -5  581.44   21.30
  -3   3   5  593.04   22.60
  -3   3   5  522.55   21.30
  -3   3   5  607.94   21.70
  -3   3   5  563.34   21.80
  -3   3   5  607.94   21.80
  -3   3   5  569.84   21.60
   2  -3  -5  190.68    6.80
   2  -3  -5  183.28    7.00
   2  -3  -5  184.08    7.30
   2  -3  -5  185.08    8.00
   2  -3  -5  177.58    7.60
   2  -3  -5  172.18    6.70
  -2   3   5  161.48    7.30
  -2   3   5  169.08    7.10
  -2   3   5  164.08    6.90
  -2   3   5  182.38    7.10
  -2   3   5  181.68    7.10
  -2   3   5  181.78    7.70
  -2   3   5  168.88    6.80
   1  -3  -5    6.40    1.10
   1  -3  -5   11.20    1.70
   1  -3  -5    8.10    0.80
   1  -3  -5    8.50    1.00
   1  -3  -5    8.70    1.60
   1  -3  -5    9.80    1.00
   1  -3  -5    9.70    1.20
   1  -3  -5    7.20    0.80
   1  -3  -5   10.00    1.30
  -1   3   5    6.70    0.90
  -1   3   5    7.10    1.30
  -1   3   5    6.50    0.90
  -1   3   5    7.50    1.00
  -1   3   5    8.70    0.90
  -1   3   5    7.80    1.00
  -1   3   5    8.20    1.20
   0  -3  -5   37.00    2.50
   0  -3  -5   39.20    1.90
   0  -3  -5   37.90    1.80
   0  -3  -5   38.80    1.70
   0  -3  -5   37.20    1.90
   0  -3  -5   36.30    2.40
   0  -3  -5   39.20    2.10
   0   3   5   39.10    1.90
   0   3   5   37.20    1.90
   0   3   5   38.10    2.30
   0   3   5   42.00    2.20
   0   3   5   40.60    1.90
   0   3   5   32.10    2.00
   0   3   5   38.60    1.90
  -1  -3  -5   65.29    3.70
  -1  -3  -5   66.49    3.00
  -1  -3  -5   65.29    3.10
  -1  -3  -5   69.09    3.00
  -1  -3  -5   64.79    3.10
  -1  -3  -5   66.89    3.20
   1   3   5   69.29    3.10
   1   3   5   72.99    2.90
   1   3   5   69.19    3.60
   1   3   5   69.19    3.10
   1   3   5   67.59    3.00
   1   3   5   66.09    3.10
   1   3   5   64.09    2.70
   1   3   5   71.59    3.10
  -2  -3  -5  439.86   16.20
  -2  -3  -5  443.06   16.60
  -2  -3  -5  441.56   17.20
  -2  -3  -5  434.86   16.50
  -2  -3  -5  441.36   16.60
   2   3   5  446.96   16.60
   2   3   5  445.76   16.90
   2   3   5  454.55   16.60
   2   3   5  445.56   16.50
  -3  -3  -5    0.80    1.40
  -3  -3  -5    1.40    1.90
  -3  -3  -5    0.50    1.50
   3   3   5   -1.00    1.30
   3   3   5    0.90    1.40
   3   3   5    0.80    1.30
  -4  -3  -5    4.20    2.20
  -4  -3  -5    4.70    1.50
  -4  -3  -5    7.80    3.30
  -4  -3  -5    2.50    2.10
   4   3   5    4.60    2.00
   4   3   5    5.00    2.30
   4   3   5    6.80    2.40
  -5  -3  -5   10.80    3.50
  -5  -3  -5   17.80    4.60
  -5  -3  -5    8.30    2.00
  -5  -3  -5   16.30    3.30
   5   3   5    8.20    3.00
   5   3   5    1.60    2.60
   5   3   5    5.90    2.50
   4  -4  -5    9.70    2.30
   4  -4  -5    7.50    3.50
   4  -4  -5   11.80    2.80
  -4   4   5    6.90    3.40
  -4   4   5    6.50    2.40
  -4   4   5    8.10    2.50
   3  -4  -5   57.09    3.30
   3  -4  -5   57.39    4.20
   3  -4  -5   66.19    4.10
   3  -4  -5   63.69    5.30
  -3   4   5   61.89    3.70
  -3   4   5   67.99    4.90
  -3   4   5   54.99    3.30
  -3   4   5   69.79    3.90
   2  -4  -5    4.60    1.70
   2  -4  -5    1.20    1.80
   2  -4  -5    3.20    1.00
   2  -4  -5    4.00    1.40
  -2   4   5    0.10    0.90
  -2   4   5    1.60    1.10
  -2   4   5    2.60    1.10
  -2   4   5    0.40    0.90
  -2   4   5    2.40    1.60
  -2   4   5    1.60    1.00
   1  -4  -5   31.10    1.70
   1  -4  -5   33.60    2.60
   1  -4  -5   33.00    2.90
   1  -4  -5   34.40    2.30
   1  -4  -5   31.80    1.60
   1  -4  -5   35.30    2.20
  -1   4   5   32.40    1.80
  -1   4   5   32.80    2.50
  -1   4   5   33.60    1.90
  -1   4   5   33.60    1.80
  -1   4   5   31.60    1.70
  -1   4   5   31.60    1.80
   0  -4  -5  273.37   10.40
   0  -4  -5  279.97   11.20
   0  -4  -5  288.57   10.60
   0  -4  -5  299.17   10.90
   0  -4  -5  284.17   11.20
   0  -4  -5  292.07   11.00
   0  -4  -5  291.07   10.60
   0   4   5  299.67   10.70
   0   4   5  287.97   11.20
   0   4   5  290.57   10.60
   0   4   5  286.47   10.90
   0   4   5  301.67   10.70
   0   4   5  271.77   11.00
   0   4   5  284.77   10.90
   0   4   5  293.87   10.70
  -1  -4  -5  601.24   21.10
  -1  -4  -5  585.74   21.40
  -1  -4  -5  573.74   21.20
  -1  -4  -5  582.14   21.30
  -1  -4  -5  597.94   21.60
  -1  -4  -5  582.94   21.30
   1   4   5  582.14   21.70
   1   4   5  599.74   21.40
   1   4   5  604.54   21.40
   1   4   5  565.24   21.80
   1   4   5  583.34   21.10
   1   4   5  571.44   21.20
   1   4   5  581.94   21.40
   1   4   5  594.74   21.40
  -2  -4  -5  109.69    4.70
  -2  -4  -5  112.49    4.90
  -2  -4  -5  111.29    4.70
  -2  -4  -5  106.19    4.20
  -2  -4  -5  108.29    4.90
   2   4   5  111.59    4.90
   2   4   5  106.39    4.90
   2   4   5  114.39    4.80
   2   4   5  113.19    5.50
  -3  -4  -5  260.47   11.40
  -3  -4  -5  257.77   10.40
  -3  -4  -5  261.47   10.40
  -3  -4  -5  250.97    9.70
   3   4   5  253.17   10.50
   3   4   5  268.57   10.60
   3   4   5  253.97   10.90
  -4  -4  -5    3.40    2.30
  -4  -4  -5    3.20    1.20
  -4  -4  -5    1.70    2.90
  -4  -4  -5    1.00    2.30
   4   4   5    2.50    2.10
   4   4   5   -2.50    2.00
   4   4   5    1.20    1.90
  -5  -4  -5   11.90    3.60
  -5  -4  -5    9.20    3.20
   5   4   5   16.10    3.60
   5   4   5   12.00    3.00
   5   4   5    3.40    2.80
   4  -5  -5   -0.10    2.20
   4  -5  -5   -0.90    2.50
   4  -5  -5    2.00    3.30
  -4   5   5    1.90    2.20
  -4   5   5    2.20    2.20
  -4   5   5    2.40    3.30
   3  -5  -5   -0.70    1.90
   3  -5  -5    0.50    2.80
   3  -5  -5   -0.80    1.90
  -3   5   5   -2.00    1.30
  -3   5   5   -0.80    1.50
  -3   5   5   -0.50    1.50
  -3   5   5    1.10    2.30
   2  -5  -5    3.50    1.90
   2  -5  -5    7.50    1.80
   2  -5  -5    5.50    2.30
  -2   5   5    6.20    1.20
  -2   5   5    7.10    1.50
  -2   5   5    4.40    1.10
  -2   5   5    5.60    2.00
  -2   5   5    6.90    1.30
  -2   5   5    4.50    1.20
   1  -5  -5    8.20    0.70
   1  -5  -5    7.60    1.90
   1  -5  -5    9.10    0.80
   1  -5  -5    9.80    1.50
   1  -5  -5    4.30    1.80
  -1   5   5    5.80    0.80
  -1   5   5    7.70    0.90
  -1   5   5    7.50    0.90
  -1   5   5    4.90    1.50
  -1   5   5    7.00    0.90
   0  -5  -5    0.30    0.50
   0  -5  -5    2.40    1.50
   0  -5  -5    1.00    1.30
   0  -5  -5    2.10    1.20
   0  -5  -5    0.10    0.20
   0   5   5   -1.60    0.90
   0   5   5    1.40    0.60
   0   5   5    1.00    0.60
   0   5   5    0.90    0.70
   0   5   5    0.60    0.60
   0   5   5    1.10    0.80
  -1  -5  -5   33.20    1.80
  -1  -5  -5   35.70    1.90
  -1  -5  -5   33.10    2.00
  -1  -5  -5   37.60    2.50
  -1  -5  -5   33.90    1.70
  -1  -5  -5   33.80    2.50
   1   5   5   34.40    2.00
   1   5   5   33.10    2.70
   1   5   5   32.00    3.10
   1   5   5   27.30    1.70
   1   5   5   35.90    2.00
   1   5   5   31.40    2.30
   1   5   5   38.10    2.10
   1   5   5   31.30    1.90
   1   5   5   36.10    2.00
  -2  -5  -5  125.69    5.50
  -2  -5  -5  133.79    5.50
  -2  -5  -5  130.99    5.40
  -2  -5  -5  134.89    5.60
  -2  -5  -5  126.79    5.10
   2   5   5  132.09    5.50
   2   5   5  124.79    6.50
   2   5   5  131.49    5.60
   2   5   5  123.09    5.60
  -3  -5  -5   12.70    1.30
  -3  -5  -5   11.00    1.90
  -3  -5  -5   10.70    1.90
   3   5   5   11.20    2.00
   3   5   5   14.50    2.50
   3   5   5   11.40    2.00
  -4  -5  -5    4.80    1.00
  -4  -5  -5    2.20    2.50
  -4  -5  -5    4.60    2.50
   4   5   5    0.90    2.20
   4   5   5    5.00    2.30
   4   5   5    7.70    2.40
  -5  -5  -5   10.70    3.30
  -5  -5  -5    6.90    3.00
   5   5   5   11.20    2.90
   5   5   5    2.70    2.80
   5   5   5    4.10    2.90
   4  -6  -5    2.00    3.60
   4  -6  -5    4.90    3.00
   4  -6  -5   -1.60    2.40
  -4   6   5    1.30    2.00
  -4   6   5   -2.40    3.90
   3  -6  -5    5.50    3.00
   3  -6  -5    3.10    2.40
   3  -6  -5    7.80    2.50
  -3   6   5    4.70    2.40
  -3   6   5    2.70    2.70
  -3   6   5    3.30    1.50
  -3   6   5   10.10    2.70
   2  -6  -5   16.40    2.80
   2  -6  -5   17.80    2.40
   2  -6  -5   20.60    3.50
  -2   6   5   13.90    1.40
  -2   6   5   21.40    3.10
  -2   6   5   18.40    1.80
  -2   6   5   16.20    2.20
  -2   6   5   19.30    2.20
  -2   6   5   16.70    1.60
   1  -6  -5   29.50    3.60
   1  -6  -5   28.60    2.60
   1  -6  -5   35.00    3.30
  -1   6   5   28.70    1.70
  -1   6   5   28.00    1.60
  -1   6   5   29.50    2.90
  -1   6   5   30.50    1.50
   0  -6  -5  108.69    4.10
   0  -6  -5  115.19    5.20
   0  -6  -5  106.39    4.00
   0  -6  -5  112.59    5.50
   0   6   5  102.49    4.90
   0   6   5  104.79    4.20
   0   6   5  107.29    4.30
   0   6   5  109.49    4.30
   0   6   5  108.99    4.30
  -1  -6  -5   31.80    2.40
  -1  -6  -5   36.80    2.70
  -1  -6  -5   35.00    2.80
  -1  -6  -5   33.00    1.90
   1   6   5   35.60    2.00
   1   6   5   32.60    2.10
   1   6   5   35.90    1.90
   1   6   5   27.30    1.80
   1   6   5   35.30    2.00
   1   6   5   29.60    2.10
  -2  -6  -5    4.90    1.20
  -2  -6  -5    4.60    1.50
  -2  -6  -5    4.90    1.40
  -2  -6  -5    4.90    1.20
  -2  -6  -5    4.80    1.40
   2   6   5    3.60    1.90
   2   6   5    3.40    1.20
   2   6   5    4.00    1.40
   2   6   5    6.00    1.50
  -3  -6  -5   13.60    1.60
  -3  -6  -5   11.70    2.20
  -3  -6  -5   11.90    2.20
   3   6   5   12.90    2.50
   3   6   5   16.30    2.30
   3   6   5   16.20    2.50
  -4  -6  -5    2.10    2.40
  -4  -6  -5   -0.20    2.30
   4   6   5    2.20    2.20
   4   6   5    0.90    2.00
   4   6   5    1.30    2.20
  -5  -6  -5    2.30    2.80
  -5  -6  -5    0.20    3.00
   5   6   5   -0.20    2.70
   5   6   5    1.50    2.40
   5   6   5    3.50    2.80
   3  -7  -5   53.19    4.70
   3  -7  -5   57.29    5.20
   3  -7  -5   64.49    6.10
  -3   7   5   57.19    6.10
  -3   7   5   44.10    2.90
   2  -7  -5   35.00    3.50
   2  -7  -5   32.40    3.90
   2  -7  -5   39.90    4.20
  -2   7   5   31.40    1.60
  -2   7   5   36.10    3.30
  -2   7   5   31.50    3.80
   1  -7  -5    7.50    2.50
   1  -7  -5    8.00    2.50
   1  -7  -5    9.90    2.00
  -1   7   5    7.20    1.00
  -1   7   5    8.60    2.00
  -1   7   5    4.60    2.00
  -1   7   5    4.80    0.80
   0  -7  -5    4.30    2.00
   0  -7  -5    2.90    1.40
   0   7   5    3.30    0.70
   0   7   5    3.70    0.80
   0   7   5    1.50    1.40
   0   7   5    5.10    0.80
  -1  -7  -5   -0.50    1.30
  -1  -7  -5   -2.50    1.60
  -1  -7  -5    3.50    1.70
  -1  -7  -5   -1.50    0.60
   1   7   5   -1.60    0.80
   1   7   5   -0.60    0.80
   1   7   5   -0.60    1.00
   1   7   5   -2.20    1.00
   1   7   5   -2.00    1.70
  -2  -7  -5    6.20    1.40
  -2  -7  -5    5.30    0.90
  -2  -7  -5    6.40    1.70
  -2  -7  -5    6.70    1.90
  -2  -7  -5    5.50    1.10
   2   7   5    2.40    1.50
   2   7   5    3.00    2.20
   2   7   5    2.00    1.30
   2   7   5    5.90    1.60
  -3  -7  -5   37.60    3.20
  -3  -7  -5   30.70    2.70
  -3  -7  -5   32.80    3.00
  -3  -7  -5   33.10    3.10
   3   7   5   31.40    3.20
   3   7   5   28.00    2.90
   3   7   5   27.10    3.70
  -4  -7  -5    3.40    1.80
  -4  -7  -5    3.30    2.20
  -4  -7  -5    6.90    2.20
   4   7   5    1.10    2.00
   4   7   5    4.50    2.20
   4   7   5    1.80    2.50
  -5  -7  -5    0.30    2.80
  -5  -7  -5    0.10    2.80
  -5  -7  -5    0.00    1.90
   5   7   5    0.20    2.60
   5   7   5    1.10    3.10
   3  -8  -5    1.20    2.70
   3  -8  -5    0.30    2.90
   3  -8  -5    3.60    3.60
  -3   8   5    2.60    3.30
   2  -8  -5    5.60    2.90
   2  -8  -5    3.30    3.10
  -2   8   5    2.90    2.90
  -2   8   5    6.00    2.20
   1  -8  -5    1.60    2.60
   1  -8  -5    2.60    2.90
   1  -8  -5    4.60    2.00
  -1   8   5    0.50    2.10
  -1   8   5    7.30    2.30
   0  -8  -5  152.98    7.00
   0  -8  -5  140.49    7.60
   0   8   5  149.09    7.00
   0   8   5  134.09    5.50
  -1  -8  -5  446.26   18.40
  -1  -8  -5  459.25   18.00
  -1  -8  -5  473.25   18.00
   1   8   5  453.55   17.20
   1   8   5  465.85   17.10
   1   8   5  482.75   17.10
   1   8   5  483.55   19.10
   1   8   5  418.76   16.90
  -2  -8  -5    4.30    0.60
  -2  -8  -5    4.90    1.90
  -2  -8  -5    5.30    1.30
  -2  -8  -5    2.00    1.80
   2   8   5    6.20    1.60
   2   8   5    3.30    2.20
   2   8   5    3.70    1.50
  -3  -8  -5   22.00    2.70
  -3  -8  -5   20.30    2.80
  -3  -8  -5   20.10    2.20
  -3  -8  -5   20.70    2.50
   3   8   5   20.60    2.70
   3   8   5   23.70    2.80
   3   8   5   22.70    3.60
  -4  -8  -5    3.20    2.10
  -4  -8  -5    0.60    2.20
  -4  -8  -5    1.80    1.90
   4   8   5    0.20    2.30
   4   8   5   -2.00    2.00
   4   8   5   -0.70    2.30
  -5  -8  -5    4.60    2.70
  -5  -8  -5    4.10    2.40
   5   8   5   -0.80    2.80
   5   8   5    2.80    2.90
   2  -9  -5   -2.10    3.20
  -2   9   5    2.40    3.00
   1  -9  -5    7.80    3.30
  -1   9   5    6.30    2.70
  -1   9   5   11.10    3.00
   0  -9  -5   80.79    5.30
   0   9   5   84.39    6.20
   0   9   5   88.89    5.60
  -1  -9  -5   60.29    4.40
   1   9   5   55.49    5.50
   1   9   5   54.29    3.80
   1   9   5   53.99    3.00
  -2  -9  -5   16.00    2.70
  -2  -9  -5   16.10    3.00
   2   9   5   15.30    3.30
   2   9   5   20.30    2.20
  -3  -9  -5   -0.40    2.00
  -3  -9  -5    0.70    2.00
   3   9   5    1.20    2.50
   3   9   5    1.00    1.90
  -4  -9  -5    7.50    2.30
  -4  -9  -5   11.40    2.70
   4   9   5    6.60    3.10
   4   9   5   11.50    2.80
  -1  10   5   -4.10    2.80
  -1  10   5    1.60    2.40
  -1  10   5    4.20    3.10
   0 -10  -5   11.30    2.80
   0  10   5    4.00    2.40
   0  10   5    6.40    3.00
  -1 -10  -5    2.80    2.30
   1  10   5    4.50    2.90
   1  10   5    2.30    1.30
  -2 -10  -5   13.50    3.00
  -2 -10  -5   16.50    3.00
   2  10   5   12.70    3.40
   2  10   5   19.00    3.10
  -3 -10  -5    5.70    2.50
   3  10   5    5.00    2.20
   3  10   5    5.40    3.20
  -4 -10  -5    2.00    2.90
   4  10   5    7.80    2.90
   4  10   5    2.40    3.00
   0 -11  -5    3.60    2.60
   0  11   5    3.50    3.10
  -1 -11  -5    1.40    2.60
   1  11   5    3.00    3.20
  -2 -11  -5   -1.00    2.50
   2  11   5   -1.30    1.80
   2  11   5    4.10    3.20
  -3 -11  -5    3.50    2.90
   3  11   5    1.30    2.50
   3  11   5    4.20    3.60
   2   9  -6   -1.00    4.30
   2   9  -6   -1.00    2.30
   2   9  -6   -0.30    2.60
  -2  -9   6    8.90    3.90
   1   9  -6   -0.80    1.70
   1   9  -6   -0.40    3.30
  -1  -9   6   -3.50    3.40
   0   9  -6    2.40    4.30
   0   9  -6   -2.20    1.30
   0   9  -6   -2.10    2.70
   0  -9   6    1.00    3.60
  -1   9  -6    2.30    4.80
   1  -9   6    4.00    3.90
   3   8  -6    5.60    4.50
   3   8  -6    7.30    3.10
   3   8  -6   11.80    3.00
  -3  -8   6   12.90    3.90
   2   8  -6    8.00    2.60
   2   8  -6    4.30    3.70
   2   8  -6    5.50    2.30
  -2  -8   6   10.40    3.80
   1   8  -6   -0.80    1.70
   1   8  -6    0.40    2.80
   1   8  -6   -2.00    2.10
  -1  -8   6    2.20    3.10
   0   8  -6    0.40    2.50
   0   8  -6    2.30    3.70
   0   8  -6    1.20    1.40
   0  -8   6    3.30    3.20
  -1   8  -6    0.40    1.20
  -1   8  -6    0.70    3.90
   1  -8   6   -2.50    3.30
  -2   8  -6    1.50    4.60
   2  -8   6   -2.00    2.10
   2  -8   6   -1.90    3.50
   4   7  -6   -0.50    4.10
   4   7  -6    6.40    3.50
   4   7  -6    8.30    3.50
  -4  -7   6    6.90    3.10
  -4  -7   6    8.00    2.90
   3   7  -6   -2.10    2.30
   3   7  -6    1.60    2.50
   3   7  -6   -5.50    3.10
  -3  -7   6   -1.70    1.80
  -3  -7   6    1.60    2.10
   2   7  -6    3.40    3.20
   2   7  -6    6.90    2.40
   2   7  -6    7.20    2.30
  -2  -7   6    5.00    2.10
  -2  -7   6    6.70    1.50
  -2  -7   6    7.90    3.20
   1   7  -6   25.10    2.60
   1   7  -6   25.40    2.70
   1   7  -6   28.80    3.90
  -1  -7   6   17.70    3.60
   0   7  -6    7.40    3.70
   0   7  -6    3.40    2.30
   0   7  -6    0.10    1.80
   0   7  -6    4.00    1.50
   0  -7   6    6.40    2.70
  -1   7  -6    5.10    1.80
  -1   7  -6    9.60    1.60
  -1   7  -6   12.20    4.30
  -1   7  -6    6.00    2.30
   1  -7   6   11.60    3.30
   1  -7   6    7.00    1.90
  -2   7  -6    2.10    4.20
  -2   7  -6    2.20    1.40
   2  -7   6    1.40    2.90
   2  -7   6    2.50    2.10
   4   6  -6    7.90    3.40
   4   6  -6    4.00    4.10
   4   6  -6    5.20    3.60
  -4  -6   6    7.30    2.90
  -4  -6   6    5.60    2.90
  -4  -6   6    6.20    2.50
   3   6  -6    8.40    3.50
   3   6  -6   13.40    3.00
   3   6  -6   12.00    2.70
  -3  -6   6   13.30    2.50
  -3  -6   6   11.90    2.50
   2   6  -6   14.60    2.60
   2   6  -6   14.30    3.40
   2   6  -6   11.40    2.30
  -2  -6   6   15.40    2.20
  -2  -6   6   13.50    1.90
   1   6  -6   23.10    2.10
   1   6  -6   22.90    2.30
   1   6  -6   19.00    2.40
   1   6  -6   27.50    2.80
   1   6  -6   26.40    3.50
  -1  -6   6   26.60    2.30
  -1  -6   6   26.10    3.20
   0   6  -6   25.80    3.00
   0   6  -6   28.30    4.30
   0   6  -6   23.70    2.20
   0   6  -6   28.90    2.50
   0   6  -6   21.60    2.70
   0  -6   6   22.60    2.10
   0  -6   6   33.20    3.60
  -1   6  -6   50.79    4.10
  -1   6  -6   58.09    3.10
  -1   6  -6   57.99    3.40
  -1   6  -6   53.19    5.90
   1  -6   6   56.79    4.90
   1  -6   6   54.99    3.60
  -2   6  -6   48.50    3.10
  -2   6  -6   51.39    3.40
  -2   6  -6   43.20    5.40
   2  -6   6   52.59    5.10
   2  -6   6   53.69    3.90
  -3   6  -6   46.90    3.60
  -3   6  -6   53.29    6.60
   3  -6   6   42.90    4.40
   5   5  -6    4.00    3.40
   5   5  -6   -4.70    3.70
   5   5  -6    1.30    3.80
  -5  -5   6   -0.10    3.10
  -5  -5   6    6.90    3.60
   4   5  -6    5.50    3.60
   4   5  -6    7.30    3.40
   4   5  -6    8.40    3.30
  -4  -5   6    9.60    2.70
  -4  -5   6    6.20    2.90
  -4  -5   6    6.40    2.40
   3   5  -6   81.09    5.10
   3   5  -6   64.49    6.40
   3   5  -6   69.19    4.70
  -3  -5   6   72.29    4.40
  -3  -5   6   64.59    4.60
  -3  -5   6   63.89    4.20
   2   5  -6    2.10    1.80
   2   5  -6   -0.60    2.40
   2   5  -6    1.40    1.00
   2   5  -6   -0.40    1.70
  -2  -5   6    2.10    1.60
  -2  -5   6    0.60    1.60
   1   5  -6    6.80    2.30
   1   5  -6    3.10    1.40
   1   5  -6    4.70    1.10
   1   5  -6    4.00    1.60
   1   5  -6    4.10    1.60
  -1  -5   6    6.00    1.50
  -1  -5   6    4.60    1.30
  -1  -5   6    4.00    0.90
   0   5  -6    6.40    2.90
   0   5  -6    2.10    1.50
   0   5  -6    7.00    2.00
   0   5  -6    3.10    1.20
   0   5  -6    3.30    1.40
   0  -5   6    4.20    0.70
   0  -5   6    4.70    0.90
   0  -5   6    6.10    2.00
   0  -5   6    3.70    1.20
  -1   5  -6   75.19    3.70
  -1   5  -6   75.49    3.50
  -1   5  -6   55.69    4.10
  -1   5  -6   78.69    5.70
  -1   5  -6   70.79    3.50
   1  -5   6   70.19    4.70
   1  -5   6   66.29    3.70
   1  -5   6   60.29    3.30
  -2   5  -6  210.98   10.40
  -2   5  -6  191.48    8.10
  -2   5  -6  177.88    8.20
  -2   5  -6  202.08    8.00
   2  -5   6  194.38    8.50
   2  -5   6  210.58    9.20
  -3   5  -6   28.20    2.80
  -3   5  -6   24.10    4.60
  -3   5  -6   20.70    2.50
   3  -5   6   18.20    2.90
  -4   5  -6   -5.30    4.40
  -4   5  -6    2.00    2.20
   4  -5   6    1.90    2.80
   5   4  -6   -0.90    3.20
   5   4  -6   -1.40    3.50
   5   4  -6   -4.80    3.30
  -5  -4   6   -2.80    2.50
  -5  -4   6   -0.90    3.40
  -5  -4   6    2.30    3.00
   4   4  -6   10.00    3.70
   4   4  -6   17.50    3.50
   4   4  -6    8.60    3.00
  -4  -4   6   12.90    2.60
  -4  -4   6   18.10    3.30
  -4  -4   6   17.00    3.00
   3   4  -6   16.40    2.70
   3   4  -6   16.20    2.90
   3   4  -6   14.90    3.40
  -3  -4   6   15.70    2.40
  -3  -4   6   16.90    2.40
  -3  -4   6   17.50    2.50
   2   4  -6    0.90    0.70
   2   4  -6   -1.80    2.10
   2   4  -6   -0.80    1.50
   2   4  -6   -0.10    0.80
   2   4  -6    0.20    1.50
  -2  -4   6   -0.10    1.40
  -2  -4   6   -1.20    1.40
  -2  -4   6   -1.30    1.30
   1   4  -6    8.60    1.60
   1   4  -6    5.00    1.50
   1   4  -6   10.60    2.20
   1   4  -6    8.60    0.90
   1   4  -6    8.30    1.40
  -1  -4   6   10.10    1.50
  -1  -4   6    7.90    1.20
  -1  -4   6    9.70    1.40
   0   4  -6   80.09    3.80
   0   4  -6   75.89    4.90
   0   4  -6   80.69    4.60
   0   4  -6   82.19    3.80
   0   4  -6   73.59    3.60
   0  -4   6   73.19    3.40
   0  -4   6   80.79    3.60
   0  -4   6   80.89    3.50
   0  -4   6   75.29    4.30
   0  -4   6   79.79    4.30
   0  -4   6   76.49    3.40
  -1   4  -6  162.48    7.20
  -1   4  -6  161.18    7.20
  -1   4  -6  176.78    6.90
  -1   4  -6  180.08    6.90
  -1   4  -6  168.88    7.00
  -1   4  -6  184.08    8.50
   1  -4   6  167.58    6.40
   1  -4   6  173.58    6.90
   1  -4   6  181.38    7.60
   1  -4   6  171.58    7.10
   1  -4   6  166.48    6.50
  -2   4  -6    4.80    1.40
  -2   4  -6    5.10    2.90
  -2   4  -6    2.80    1.10
  -2   4  -6    9.20    1.50
   2  -4   6    4.70    1.30
   2  -4   6    2.00    2.10
   2  -4   6    3.90    1.90
  -3   4  -6   19.60    4.40
  -3   4  -6   18.40    2.30
  -3   4  -6   13.00    2.10
   3  -4   6   11.90    2.60
   3  -4   6   10.70    2.20
  -4   4  -6    6.00    2.30
  -4   4  -6    6.60    2.40
  -4   4  -6   11.40    4.90
   4  -4   6    5.80    2.70
   4  -4   6    6.90    3.00
   5   3  -6   13.50    4.00
   5   3  -6   18.30    4.10
  -5  -3   6   16.50    3.50
  -5  -3   6   19.90    4.20
  -5  -3   6   11.20    3.00
   4   3  -6   -4.50    2.60
   4   3  -6    0.30    2.40
   4   3  -6   -2.20    2.40
  -4  -3   6   -3.20    1.90
  -4  -3   6   -1.40    2.10
  -4  -3   6   -5.30    2.40
   3   3  -6    0.20    1.90
   3   3  -6   -5.60    2.50
   3   3  -6    0.40    1.80
  -3  -3   6    1.10    1.70
  -3  -3   6   -0.50    1.70
  -3  -3   6   -0.20    1.80
   2   3  -6   14.20    2.70
   2   3  -6   14.70    2.00
   2   3  -6   13.90    1.30
   2   3  -6   14.50    2.00
  -2  -3   6   16.70    2.00
  -2  -3   6   13.60    1.90
  -2  -3   6   16.60    1.80
   1   3  -6   96.19    4.50
   1   3  -6   99.69    4.40
   1   3  -6   99.99    4.30
   1   3  -6  100.69    4.60
   1   3  -6  103.99    5.50
  -1  -3   6   98.49    4.40
  -1  -3   6   99.49    4.40
  -1  -3   6   93.49    4.30
  -1  -3   6   93.69    4.70
   0   3  -6  237.48   10.00
   0   3  -6  236.18    9.30
   0   3  -6  236.88    9.20
   0   3  -6  230.58    9.40
   0   3  -6  237.98    9.20
   0   3  -6  242.58    9.80
   0  -3   6  241.08    9.10
   0  -3   6  244.38    9.20
   0  -3   6  233.48    8.90
   0  -3   6  246.28    9.60
   0  -3   6  244.48    9.80
  -1   3  -6   52.69    2.80
  -1   3  -6   52.99    2.80
  -1   3  -6   54.79    2.90
  -1   3  -6   51.99    2.70
  -1   3  -6   48.70    2.60
  -1   3  -6   47.30    4.00
   1  -3   6   49.20    2.40
   1  -3   6   50.89    2.80
   1  -3   6   53.29    2.60
   1  -3   6   55.99    3.30
   1  -3   6   52.19    2.70
   1  -3   6   52.69    2.80
  -2   3  -6   45.10    2.70
  -2   3  -6   43.50    2.70
  -2   3  -6   39.40    4.10
  -2   3  -6   38.90    2.40
   2  -3   6   41.00    3.00
   2  -3   6   38.80    2.10
   2  -3   6   42.40    2.30
   2  -3   6   37.60    2.60
   2  -3   6   42.10    3.20
  -3   3  -6    2.00    1.70
  -3   3  -6    1.20    3.10
  -3   3  -6    5.60    1.70
   3  -3   6    4.20    1.20
   3  -3   6    4.90    2.20
   3  -3   6    4.20    1.60
   3  -3   6    2.40    1.50
  -4   3  -6    6.30    2.30
  -4   3  -6    2.90    2.20
  -4   3  -6    1.60    4.00
   4  -3   6    3.30    2.00
   4  -3   6    3.40    2.50
   5   2  -6   14.20    3.60
   5   2  -6    9.30    3.50
   5   2  -6    5.10    3.30
  -5  -2   6    6.80    2.90
  -5  -2   6   10.50    3.30
  -5  -2   6    3.80    2.90
   4   2  -6    1.20    2.60
   4   2  -6    7.60    2.60
   4   2  -6   -0.50    2.70
  -4  -2   6    3.50    2.70
  -4  -2   6    0.20    2.00
  -4  -2   6    5.60    2.40
   3   2  -6   71.49    4.40
   3   2  -6   70.29    5.60
   3   2  -6   71.29    4.30
  -3  -2   6   71.79    4.20
  -3  -2   6   73.39    4.50
  -3  -2   6   73.59    4.20
   2   2  -6   15.30    1.90
   2   2  -6   17.00    2.50
   2   2  -6   15.30    1.00
   2   2  -6   14.10    1.80
  -2  -2   6   17.30    1.90
  -2  -2   6   18.20    2.00
  -2  -2   6   15.90    1.80
   1   2  -6  320.07   12.70
   1   2  -6  308.57   11.90
   1   2  -6  314.57   12.00
   1   2  -6  317.17   12.00
   1   2  -6  304.37   11.80
  -1  -2   6  314.87   12.10
  -1  -2   6  313.87   11.90
  -1  -2   6  315.07   11.90
  -1  -2   6  309.77   11.90
  -1  -2   6  310.97   12.50
   0   2  -6  262.57   10.20
   0   2  -6  257.27    9.90
   0   2  -6  272.07   10.40
   0   2  -6  262.57    9.90
   0   2  -6  255.47   10.50
   0   2  -6  259.67   10.00
   0   2  -6  248.28    9.90
   0  -2   6  272.97   10.40
   0  -2   6  252.17    9.80
   0  -2   6  259.17    9.90
   0  -2   6  264.97    9.60
   0  -2   6  254.67    9.80
   0  -2   6  260.27    9.90
  -1   2  -6    6.50    1.00
  -1   2  -6    3.60    0.90
  -1   2  -6    6.30    1.00
  -1   2  -6    2.50    1.00
  -1   2  -6    4.50    1.00
  -1   2  -6    5.80    1.90
  -1   2  -6    3.00    1.00
   1  -2   6    5.50    1.00
   1  -2   6    3.50    1.00
   1  -2   6    3.50    0.80
   1  -2   6    2.50    1.10
   1  -2   6    4.30    1.00
   1  -2   6    5.40    1.20
  -2   2  -6   -0.20    1.00
  -2   2  -6    1.70    1.10
  -2   2  -6    2.10    0.90
  -2   2  -6    0.50    1.90
   2  -2   6    1.30    1.20
   2  -2   6    0.40    1.00
   2  -2   6    0.60    0.90
   2  -2   6    1.80    1.10
   2  -2   6   -0.70    0.80
  -3   2  -6    3.10    2.90
  -3   2  -6    1.00    1.00
  -3   2  -6    2.20    1.00
  -3   2  -6    1.30    1.50
  -3   2  -6    1.70    1.60
   3  -2   6    1.70    1.50
   3  -2   6    2.30    1.30
   3  -2   6    2.50    1.40
   3  -2   6    1.40    1.10
  -4   2  -6   30.40    3.30
  -4   2  -6   22.30    3.00
  -4   2  -6   26.50    4.90
   4  -2   6   27.60    2.90
   4  -2   6   19.80    2.70
   4  -2   6   17.60    3.00
   4  -2   6   25.90    3.60
  -5   2  -6    4.20    3.00
  -5   2  -6    4.10    2.90
  -5   2  -6   -1.40    4.60
   5  -2   6    1.90    3.10
   5   1  -6    5.90    3.00
   5   1  -6    5.20    2.30
   5   1  -6    6.80    3.20
   5   1  -6    6.60    3.10
  -5  -1   6    6.90    3.00
  -5  -1   6    9.00    3.20
  -5  -1   6   14.90    3.80
   4   1  -6    2.50    2.10
   4   1  -6   -2.80    2.40
   4   1  -6    2.30    2.10
   4   1  -6    0.70    1.60
  -4  -1   6    0.60    2.20
  -4  -1   6    1.30    2.10
  -4  -1   6   -1.60    2.10
   3   1  -6    5.40    1.70
   3   1  -6    1.80    2.20
   3   1  -6    2.80    1.40
   3   1  -6    3.40    1.70
   3   1  -6    4.60    1.20
  -3  -1   6    3.60    1.70
  -3  -1   6    4.40    1.70
  -3  -1   6    3.40    1.70
   2   1  -6    2.20    1.80
   2   1  -6    2.20    0.70
   2   1  -6    1.60    1.40
   2   1  -6    1.10    1.10
  -2  -1   6    2.50    1.30
  -2  -1   6    1.40    1.20
  -2  -1   6    3.30    1.10
   1   1  -6    2.10    0.90
   1   1  -6    0.60    1.20
   1   1  -6   -1.60    1.50
   1   1  -6    1.40    0.90
   1   1  -6    1.10    1.10
   1   1  -6    1.30    0.70
  -1  -1   6    2.30    1.50
  -1  -1   6    0.80    1.10
  -1  -1   6    2.00    0.90
  -1  -1   6    0.20    0.90
  -1  -1   6    2.50    1.00
  -1  -1   6    1.90    0.80
   0   1  -6   34.10    2.20
   0   1  -6   31.60    1.90
   0   1  -6   31.70    2.10
   0   1  -6   29.40    1.80
   0   1  -6   30.40    2.10
   0   1  -6   31.00    2.60
   0   1  -6   31.40    2.60
   0  -1   6   31.10    1.90
   0  -1   6   33.40    2.00
   0  -1   6   31.80    1.80
   0  -1   6   40.30    2.70
   0  -1   6   29.60    1.90
  -1   1  -6  116.09    5.10
  -1   1  -6  120.69    5.80
  -1   1  -6  119.59    5.00
  -1   1  -6  118.39    5.00
  -1   1  -6  117.49    5.10
   1  -1   6  121.09    5.00
   1  -1   6  124.29    5.10
   1  -1   6  118.89    5.60
   1  -1   6  127.29    5.00
   1  -1   6  129.59    5.10
   1  -1   6  123.59    5.00
   1  -1   6  128.09    5.10
  -2   1  -6   16.50    1.60
  -2   1  -6   19.30    1.90
  -2   1  -6   16.20    2.40
  -2   1  -6   20.60    1.90
  -2   1  -6   14.30    1.50
   2  -1   6   16.70    1.70
   2  -1   6   14.50    1.60
   2  -1   6   18.40    1.50
   2  -1   6   19.10    1.80
   2  -1   6   15.00    1.50
  -3   1  -6  105.79    5.10
  -3   1  -6  109.09    6.50
  -3   1  -6   99.69    4.90
  -3   1  -6  105.59    5.10
  -3   1  -6   98.59    4.40
   3  -1   6  101.09    4.80
   3  -1   6  104.49    5.10
   3  -1   6  112.99    5.00
  -4   1  -6    2.10    3.50
  -4   1  -6    1.70    2.00
  -4   1  -6    3.30    2.20
   4  -1   6    2.30    1.90
   4  -1   6    2.80    1.90
   4  -1   6    2.50    1.70
  -5   1  -6    9.90    3.20
  -5   1  -6    5.60    3.20
  -5   1  -6   13.70    5.20
  -5   1  -6   10.50    3.00
   5  -1   6   10.10    2.60
   5   0  -6    8.80    3.40
   5   0  -6    9.40    2.70
   5   0  -6   11.60    3.10
  -5   0   6   12.00    3.30
  -5   0   6   14.70    3.70
  -5   0   6   11.10    4.20
   4   0  -6   24.30    3.00
   4   0  -6   21.80    2.90
   4   0  -6   21.70    2.40
   4   0  -6   18.90    3.40
  -4   0   6   24.00    3.30
  -4   0   6   24.60    3.00
  -4   0   6   28.10    3.40
   3   0  -6   -1.80    1.10
   3   0  -6   -0.30    1.10
   3   0  -6    0.80    1.60
   3   0  -6   -2.00    1.90
   3   0  -6    2.50    1.60
  -3   0   6    0.40    1.70
  -3   0   6   -0.50    1.40
  -3   0   6   -1.50    1.50
   2   0  -6   45.50    3.70
   2   0  -6   50.19    2.60
   2   0  -6   51.29    2.40
   2   0  -6   52.29    3.00
   2   0  -6   49.40    3.00
  -2   0   6   51.39    2.90
  -2   0   6   51.29    3.30
  -2   0   6   52.69    2.90
  -2   0   6   49.20    2.80
   1   0  -6   22.30    2.00
   1   0  -6   20.80    2.00
   1   0  -6   27.90    2.00
   1   0  -6   19.70    1.60
   1   0  -6   21.40    1.50
  -1   0   6   20.80    1.90
  -1   0   6   25.10    2.30
  -1   0   6   23.60    1.70
  -1   0   6   21.20    1.80
  -1   0   6   24.80    2.50
  -1   0   6   20.30    1.60
   0   0  -6   84.69    3.60
   0   0  -6   86.59    3.70
   0   0  -6   91.39    3.80
   0   0  -6   81.69    3.90
   0   0  -6   83.99    3.70
   0   0  -6   82.89    3.80
   0   0   6   84.59    3.70
   0   0   6   85.89    3.80
   0   0   6   86.19    3.70
   0   0   6   83.29    3.60
   0   0   6   85.89    4.10
   0   0   6   83.69    3.80
  -1   0  -6  453.55   17.50
  -1   0  -6  472.05   17.50
  -1   0  -6  476.85   18.00
  -1   0  -6  464.05   17.50
  -1   0  -6  502.65   17.70
  -1   0  -6  467.35   17.50
   1   0   6  475.25   17.50
   1   0   6  484.75   17.50
   1   0   6  483.35   17.30
   1   0   6  479.25   17.50
   1   0   6  469.75   17.90
   1   0   6  479.35   17.50
   1   0   6  476.05   17.50
  -2   0  -6    6.70    1.20
  -2   0  -6    7.90    2.00
  -2   0  -6    6.50    1.40
  -2   0  -6    6.70    1.10
   2   0   6    7.80    1.00
   2   0   6    6.50    1.20
   2   0   6    5.80    1.30
   2   0   6    6.40    1.20
  -3   0  -6   29.00    1.90
  -3   0  -6   29.90    2.80
  -3   0  -6   34.10    2.70
  -3   0  -6   29.90    1.60
  -3   0  -6   27.40    3.50
   3   0   6   33.70    2.80
   3   0   6   33.50    2.80
  -4   0  -6    8.90    2.30
  -4   0  -6    9.00    2.50
  -4   0  -6    7.80    3.70
   4   0   6    6.00    2.10
   4   0   6    4.70    2.10
  -5   0  -6   13.00    3.10
  -5   0  -6   11.20    3.10
  -5   0  -6   15.70    4.80
   5   0   6    8.00    2.70
   5   0   6    3.80    2.50
   5   0   6   10.50    2.80
   5  -1  -6    4.20    2.50
   5  -1  -6    1.60    2.40
  -5   1   6    2.60    2.70
  -5   1   6    5.60    3.50
  -5   1   6   -1.80    3.00
   4  -1  -6    1.70    2.00
   4  -1  -6   -2.50    1.70
   4  -1  -6   -1.50    2.00
  -4   1   6    1.50    2.10
  -4   1   6    0.40    2.30
  -4   1   6   -2.50    2.40
   3  -1  -6   18.00    2.10
   3  -1  -6   17.20    2.20
   3  -1  -6   13.20    1.50
   3  -1  -6   17.80    1.90
  -3   1   6   11.50    2.20
  -3   1   6   17.80    2.40
  -3   1   6   15.80    2.10
   2  -1  -6   81.69    3.70
   2  -1  -6   99.69    4.30
   2  -1  -6   96.39    4.30
   2  -1  -6   86.99    4.10
   2  -1  -6   92.89    4.00
  -2   1   6   96.49    4.30
  -2   1   6   97.39    4.40
  -2   1   6   91.19    4.70
  -2   1   6   92.39    4.30
   1  -1  -6  298.17   10.90
   1  -1  -6  289.17   10.90
   1  -1  -6  285.27   10.80
   1  -1  -6  280.27   10.80
   1  -1  -6  291.57   11.10
   1  -1  -6  278.77   10.40
  -1   1   6  293.07   11.50
  -1   1   6  286.67   10.60
  -1   1   6  292.87   10.90
  -1   1   6  283.67   11.10
  -1   1   6  285.77   10.90
  -1   1   6  293.87   10.90
  -1   1   6  283.27   10.80
   0  -1  -6  280.97   10.50
   0  -1  -6  275.07   10.50
   0  -1  -6  266.07   10.40
   0  -1  -6  282.17   10.50
   0  -1  -6  286.27   10.60
   0  -1  -6  272.97   10.50
   0   1   6  280.57   10.50
   0   1   6  279.27   10.40
   0   1   6  274.37   10.50
   0   1   6  279.67   10.50
   0   1   6  280.37   10.60
   0   1   6  290.57   10.90
   0   1   6  278.87   10.50
  -1  -1  -6   36.30    2.10
  -1  -1  -6   37.20    2.20
  -1  -1  -6   40.10    2.20
  -1  -1  -6   39.00    2.30
   1   1   6   47.10    2.20
   1   1   6   49.30    2.30
   1   1   6   38.20    2.20
   1   1   6   38.50    2.20
  -2  -1  -6  142.19    6.00
  -2  -1  -6  142.79    5.90
  -2  -1  -6  144.99    6.00
  -2  -1  -6  131.89    6.60
   2   1   6  147.99    5.80
   2   1   6  148.59    6.10
   2   1   6  143.59    6.00
   2   1   6  143.29    6.00
  -3  -1  -6   41.80    4.00
  -3  -1  -6   41.10    3.00
  -3  -1  -6   42.30    3.30
  -3  -1  -6   40.10    2.10
   3   1   6   39.40    3.10
   3   1   6   44.70    3.20
   3   1   6   43.40    2.60
  -4  -1  -6   56.69    4.30
  -4  -1  -6   45.80    3.90
  -4  -1  -6   51.49    5.70
   4   1   6   46.20    3.80
   4   1   6   43.70    3.90
  -5  -1  -6  157.68    8.60
  -5  -1  -6  169.28   10.20
  -5  -1  -6  156.08    8.30
  -5  -1  -6  171.78    8.80
   5   1   6  155.08    8.40
   5   1   6  169.98    8.30
   5  -2  -6   -0.90    3.50
   5  -2  -6   -0.10    2.60
  -5   2   6    1.70    3.20
  -5   2   6    3.10    3.30
  -5   2   6   -0.40    3.30
   4  -2  -6   -2.20    1.80
   4  -2  -6   -1.40    1.90
   4  -2  -6    0.80    1.80
   4  -2  -6    1.80    1.70
  -4   2   6    0.10    2.40
  -4   2   6    3.10    2.80
  -4   2   6    3.90    2.20
   3  -2  -6   57.69    3.00
   3  -2  -6   65.39    3.60
   3  -2  -6   65.69    3.60
   3  -2  -6   56.99    3.20
   3  -2  -6   63.49    3.60
  -3   2   6   66.29    3.80
  -3   2   6   60.59    4.50
  -3   2   6   69.59    4.00
   2  -2  -6    6.50    1.30
   2  -2  -6    4.90    1.10
   2  -2  -6    3.70    0.90
   2  -2  -6    6.10    1.20
  -2   2   6    5.90    1.20
  -2   2   6    5.30    1.60
  -2   2   6    3.60    1.10
  -2   2   6    6.40    1.40
   1  -2  -6  664.13   23.30
   1  -2  -6  636.14   23.60
   1  -2  -6  642.84   23.30
   1  -2  -6  634.94   23.30
   1  -2  -6  631.04   23.20
   1  -2  -6  646.24   23.20
   1  -2  -6  616.44   23.60
  -1   2   6  641.24   24.00
  -1   2   6  641.24   23.20
  -1   2   6  652.13   23.70
  -1   2   6  635.84   23.30
  -1   2   6  633.94   23.30
  -1   2   6  627.94   23.30
  -1   2   6  663.53   23.30
   0  -2  -6    5.70    0.80
   0  -2  -6    4.70    0.90
   0  -2  -6    6.90    0.90
   0  -2  -6    6.80    1.10
   0  -2  -6    7.50    1.10
   0  -2  -6    6.80    1.00
   0  -2  -6    7.80    1.00
   0   2   6    7.30    1.10
   0   2   6    7.30    1.00
   0   2   6    6.80    0.90
   0   2   6    6.90    0.90
   0   2   6    5.60    0.90
   0   2   6    6.70    0.90
  -1  -2  -6    3.10    0.80
  -1  -2  -6    4.10    1.10
  -1  -2  -6    4.20    1.00
  -1  -2  -6    2.60    1.00
   1   2   6    3.00    0.70
   1   2   6    4.80    1.10
   1   2   6    2.70    0.90
   1   2   6    4.90    1.00
   1   2   6    4.40    1.30
   1   2   6    3.20    0.90
  -2  -2  -6   85.69    4.10
  -2  -2  -6   89.09    4.10
  -2  -2  -6   86.59    4.10
   2   2   6   84.79    4.10
   2   2   6   90.29    4.20
   2   2   6   90.49    4.10
   2   2   6   91.89    4.20
  -3  -2  -6    3.90    0.60
  -3  -2  -6    3.50    2.10
  -3  -2  -6    5.00    1.70
  -3  -2  -6    3.40    1.70
   3   2   6    3.30    1.50
   3   2   6    4.40    1.30
   3   2   6    2.70    1.50
  -4  -2  -6   16.20    2.50
  -4  -2  -6   26.20    3.30
  -4  -2  -6   23.60    4.30
   4   2   6   19.00    3.00
   4   2   6   13.50    2.30
   4   2   6   15.00    2.50
  -5  -2  -6    7.70    3.90
  -5  -2  -6    6.50    3.20
  -5  -2  -6    8.40    2.30
  -5  -2  -6    7.60    2.80
   5   2   6    9.80    3.00
   5   2   6    6.50    2.70
   5  -3  -6    3.20    3.00
   5  -3  -6    0.30    4.10
  -5   3   6    0.80    3.20
  -5   3   6    0.90    3.70
  -5   3   6    3.40    3.10
   4  -3  -6   28.80    4.40
   4  -3  -6   25.40    2.90
   4  -3  -6   29.30    3.20
   4  -3  -6   28.30    2.70
  -4   3   6   24.60    3.00
  -4   3   6   22.60    3.60
  -4   3   6   27.80    3.30
   3  -3  -6    9.10    1.30
   3  -3  -6   15.00    2.30
  -3   3   6   11.60    1.90
   2  -3  -6  230.38    9.50
   2  -3  -6  230.78    8.90
   2  -3  -6  224.88    9.10
   2  -3  -6  223.38    8.70
   2  -3  -6  231.88    9.90
   2  -3  -6  225.18    8.80
   2  -3  -6  240.08    9.00
  -2   3   6  233.18    9.10
  -2   3   6  234.38    9.00
  -2   3   6  233.98    9.10
  -2   3   6  232.38    9.70
   1  -3  -6    6.00    0.90
   1  -3  -6    4.90    1.10
   1  -3  -6    4.80    1.00
   1  -3  -6    7.50    1.00
   1  -3  -6    6.40    1.60
   1  -3  -6    5.30    0.70
   1  -3  -6    7.40    1.10
  -1   3   6    6.20    0.90
  -1   3   6    5.50    1.10
  -1   3   6    5.70    1.30
  -1   3   6    3.80    1.00
  -1   3   6    5.70    1.00
  -1   3   6    3.60    0.90
   0  -3  -6   33.00    1.90
   0  -3  -6   34.50    1.80
   0  -3  -6   32.00    1.90
   0  -3  -6   32.10    1.60
   0  -3  -6   34.80    2.00
   0  -3  -6   28.80    2.30
   0   3   6   31.90    1.90
   0   3   6   31.10    1.80
   0   3   6   32.90    1.90
   0   3   6   33.80    1.80
   0   3   6   29.20    2.10
   0   3   6   33.50    2.00
   0   3   6   41.20    2.30
  -1  -3  -6   20.00    1.80
  -1  -3  -6   21.60    1.60
  -1  -3  -6   21.00    1.50
  -1  -3  -6   20.80    1.40
  -1  -3  -6   21.30    1.70
  -1  -3  -6   19.00    2.10
   1   3   6   18.90    1.10
   1   3   6   20.70    1.60
   1   3   6   20.90    1.70
   1   3   6   19.80    2.10
   1   3   6   22.00    1.60
   1   3   6   19.50    1.60
   1   3   6   20.40    1.60
   1   3   6   19.70    1.70
  -2  -3  -6   31.40    1.80
  -2  -3  -6   30.90    2.40
  -2  -3  -6   33.80    2.40
  -2  -3  -6   31.80    2.50
  -2  -3  -6   32.50    1.90
  -2  -3  -6   36.40    3.10
   2   3   6   31.90    2.70
   2   3   6   32.00    2.30
   2   3   6   31.00    2.10
   2   3   6   32.00    2.30
  -3  -3  -6   29.30    2.80
  -3  -3  -6   27.00    3.30
  -3  -3  -6   27.80    2.90
   3   3   6   28.40    2.80
   3   3   6   31.30    2.90
   3   3   6   27.40    2.70
  -4  -3  -6    6.10    2.30
  -4  -3  -6   -0.40    2.70
  -4  -3  -6    0.50    2.10
   4   3   6   -0.50    1.80
   4   3   6    3.00    2.30
   4   3   6    0.40    2.10
  -5  -3  -6    7.70    3.10
  -5  -3  -6    6.80    3.10
  -5  -3  -6   11.40    4.00
  -5  -3  -6    2.60    1.80
   5   3   6   11.10    3.20
   5   3   6    8.10    2.80
   4  -4  -6   24.30    3.40
   4  -4  -6   22.70    4.10
   4  -4  -6   18.10    2.80
  -4   4   6   18.90    2.80
  -4   4   6   18.60    3.80
  -4   4   6   29.00    3.20
   3  -4  -6  102.69    4.10
   3  -4  -6  100.19    4.80
   3  -4  -6  111.79    5.80
   3  -4  -6  108.19    5.50
   3  -4  -6  117.69    6.90
  -3   4   6  101.49    6.30
  -3   4   6  105.49    5.20
  -3   4   6   97.59    4.60
  -3   4   6  113.89    5.30
   2  -4  -6   17.70    1.70
   2  -4  -6   12.40    1.80
   2  -4  -6   16.50    1.60
   2  -4  -6   15.70    0.90
   2  -4  -6   19.10    2.60
   2  -4  -6   20.00    2.50
  -2   4   6   14.10    1.70
  -2   4   6   14.50    1.60
  -2   4   6   10.80    1.30
  -2   4   6   13.40    1.50
  -2   4   6   12.20    2.10
   1  -4  -6  127.59    5.00
   1  -4  -6  133.59    6.10
   1  -4  -6  131.19    5.40
   1  -4  -6  134.29    6.00
   1  -4  -6  134.59    5.10
   1  -4  -6  112.59    4.70
  -1   4   6  130.89    5.00
  -1   4   6  129.39    5.80
  -1   4   6  128.49    5.10
  -1   4   6  129.39    5.20
  -1   4   6  124.49    5.10
  -1   4   6  124.19    5.10
   0  -4  -6   34.30    2.60
   0  -4  -6   36.30    2.10
   0  -4  -6   34.10    1.70
   0  -4  -6   33.20    1.80
   0  -4  -6   33.20    1.60
   0  -4  -6   33.90    2.20
   0  -4  -6   31.80    1.80
   0  -4  -6   30.50    2.50
   0   4   6   32.30    2.00
   0   4   6   34.10    1.90
   0   4   6   31.50    2.20
   0   4   6   33.30    1.80
   0   4   6   31.60    2.30
   0   4   6   35.40    1.80
   0   4   6   28.50    2.10
   0   4   6   34.80    2.00
   0   4   6   37.70    2.30
  -1  -4  -6  244.68    9.70
  -1  -4  -6  253.27    9.60
  -1  -4  -6  257.57    9.50
  -1  -4  -6  252.07    9.70
  -1  -4  -6  257.67   10.00
  -1  -4  -6  249.48    9.70
   1   4   6  255.77    9.70
   1   4   6  257.07    9.70
   1   4   6  261.57    9.80
   1   4   6  245.58    9.90
   1   4   6  267.37   10.30
   1   4   6  264.67    9.70
   1   4   6  256.27    9.50
   1   4   6  249.08    9.40
  -2  -4  -6   70.79    4.40
  -2  -4  -6   67.49    3.30
  -2  -4  -6   70.09    3.50
  -2  -4  -6   63.99    3.40
  -2  -4  -6   68.69    2.80
  -2  -4  -6   67.49    3.30
   2   4   6   66.39    3.50
   2   4   6   69.69    4.10
   2   4   6   69.59    3.60
   2   4   6   70.99    3.40
  -3  -4  -6  125.99    5.90
  -3  -4  -6  120.59    5.70
  -3  -4  -6  118.19    6.70
   3   4   6  122.69    5.70
   3   4   6  117.79    6.10
   3   4   6  118.99    5.70
  -4  -4  -6   -0.70    1.10
  -4  -4  -6    2.10    2.20
  -4  -4  -6   -3.10    2.60
  -4  -4  -6   -2.00    2.30
   4   4   6   -2.80    1.90
   4   4   6   -0.90    1.90
   4   4   6   -1.70    1.70
  -5  -4  -6    2.90    3.70
  -5  -4  -6   -2.70    2.60
  -5  -4  -6   -1.20    2.80
   5   4   6   -3.20    2.40
   5   4   6   -2.90    2.40
   5   4   6   -4.40    2.10
   4  -5  -6    2.50    2.60
   4  -5  -6    3.80    3.60
   4  -5  -6    0.00    2.30
  -4   5   6    1.20    3.30
  -4   5   6    2.30    2.30
  -4   5   6    1.10    2.30
   3  -5  -6    1.40    2.10
   3  -5  -6   -1.10    2.60
   3  -5  -6   -2.00    1.90
  -3   5   6   -1.00    1.30
  -3   5   6    1.20    2.50
  -3   5   6    0.30    1.60
  -3   5   6   -2.00    1.60
   2  -5  -6    6.20    2.10
   2  -5  -6    4.50    1.70
   2  -5  -6    3.40    0.80
   2  -5  -6    8.10    2.40
  -2   5   6    7.70    1.30
  -2   5   6    6.00    1.30
  -2   5   6    5.70    1.40
  -2   5   6    4.90    2.00
   1  -5  -6    4.40    1.90
   1  -5  -6    7.50    1.40
   1  -5  -6    5.40    1.80
   1  -5  -6    5.30    0.70
  -1   5   6    4.40    0.90
  -1   5   6    5.90    1.00
  -1   5   6    4.30    1.00
  -1   5   6    3.70    0.80
  -1   5   6    5.20    1.50
   0  -5  -6   46.60    2.20
   0  -5  -6   44.80    3.20
   0  -5  -6   48.00    2.30
   0  -5  -6   51.39    3.00
   0  -5  -6   47.60    3.30
   0   5   6   50.99    2.70
   0   5   6   49.80    2.40
   0   5   6   43.70    2.70
   0   5   6   47.50    2.30
   0   5   6   48.80    2.30
   0   5   6   49.20    2.30
  -1  -5  -6    1.60    1.30
  -1  -5  -6   -0.40    0.70
  -1  -5  -6   -0.30    0.90
  -1  -5  -6    1.70    0.90
  -1  -5  -6   -0.30    0.60
   1   5   6    0.00    0.70
   1   5   6    1.30    1.20
   1   5   6    0.50    0.90
   1   5   6   -0.50    0.60
   1   5   6   -0.20    0.80
   1   5   6    0.70    0.70
   1   5   6    0.40    0.80
   1   5   6   -0.20    1.00
  -2  -5  -6  302.07   11.90
  -2  -5  -6  302.17   11.90
  -2  -5  -6  317.87   11.90
   2   5   6  298.97   12.70
   2   5   6  309.77   11.90
   2   5   6  305.67   11.80
   2   5   6  315.37   11.90
  -3  -5  -6    1.60    1.80
  -3  -5  -6    1.30    1.70
  -3  -5  -6    2.40    0.70
   3   5   6    0.50    1.60
   3   5   6    2.20    1.80
   3   5   6    0.10    1.70
  -4  -5  -6   12.50    1.50
  -4  -5  -6   15.60    3.10
  -4  -5  -6   15.00    2.90
   4   5   6   16.50    2.80
   4   5   6   17.20    2.90
   4   5   6   12.80    2.80
  -5  -5  -6    7.20    3.20
  -5  -5  -6    2.50    3.20
   5   5   6   15.60    3.60
   5   5   6    0.80    2.60
   5   5   6    9.90    3.10
   4  -6  -6    9.10    3.20
   4  -6  -6    7.70    2.90
   4  -6  -6    7.00    3.90
  -4   6   6    4.90    2.40
  -4   6   6    4.40    4.40
   3  -6  -6    7.50    3.50
   3  -6  -6    6.50    2.50
   3  -6  -6    3.30    2.40
  -3   6   6    4.20    2.90
  -3   6   6    2.40    1.80
  -3   6   6    5.60    1.70
   2  -6  -6    3.60    1.90
   2  -6  -6    5.10    2.70
   2  -6  -6    4.60    2.20
  -2   6   6    6.70    1.60
  -2   6   6    4.60    1.30
  -2   6   6    2.60    1.10
  -2   6   6    6.70    2.40
   1  -6  -6   28.80    2.60
   1  -6  -6   22.30    2.80
   1  -6  -6   19.40    1.00
   1  -6  -6   18.40    2.70
  -1   6   6   19.30    1.50
  -1   6   6   21.40    1.70
  -1   6   6   17.90    1.50
  -1   6   6   21.00    2.40
  -1   6   6   18.30    1.40
   0  -6  -6  107.39    5.10
   0  -6  -6  103.69    5.40
   0  -6  -6   98.39    4.00
   0   6   6   98.99    4.20
   0   6   6   97.49    4.80
   0   6   6  103.99    4.30
   0   6   6  109.69    4.30
   0   6   6  109.09    4.30
  -1  -6  -6   12.10    2.00
  -1  -6  -6   12.30    0.90
  -1  -6  -6   13.10    1.80
  -1  -6  -6   13.10    1.00
  -1  -6  -6   12.40    1.30
   1   6   6   16.40    2.30
   1   6   6   15.20    1.40
   1   6   6   15.00    1.50
   1   6   6   12.40    1.20
   1   6   6   13.40    1.40
   1   6   6   12.10    1.30
  -2  -6  -6   21.10    1.70
  -2  -6  -6   25.40    1.90
  -2  -6  -6   23.20    2.30
  -2  -6  -6   22.80    2.30
  -2  -6  -6   23.00    2.30
  -2  -6  -6   21.80    2.00
   2   6   6   27.20    2.40
   2   6   6   23.10    2.30
   2   6   6   26.40    3.10
   2   6   6   21.40    1.90
  -3  -6  -6    3.90    2.00
  -3  -6  -6   13.40    1.40
  -3  -6  -6    5.00    2.10
   3   6   6    9.60    2.30
   3   6   6   13.80    2.30
   3   6   6   10.00    2.30
  -4  -6  -6   13.30    2.60
  -4  -6  -6   11.20    2.80
   4   6   6   13.80    2.80
   4   6   6   16.10    2.70
   4   6   6   13.80    3.00
  -5  -6  -6   -2.80    2.50
  -5  -6  -6    0.30    2.90
   5   6   6   -1.40    2.40
   5   6   6   -0.80    2.50
   5   6   6   -1.80    2.90
   3  -7  -6    1.00    2.40
   3  -7  -6    0.80    2.50
   3  -7  -6    3.30    3.30
  -3   7   6    0.10    1.40
  -3   7   6   -0.70    3.30
   2  -7  -6   -0.50    2.60
   2  -7  -6    4.30    2.50
  -2   7   6    4.00    2.40
  -2   7   6    0.50    0.90
  -2   7   6    3.90    1.60
   1  -7  -6   49.30    4.60
   1  -7  -6   51.29    4.80
   1  -7  -6   41.10    3.50
  -1   7   6   47.90    3.40
  -1   7   6   42.80    2.00
  -1   7   6   36.50    3.80
  -1   7   6   39.50    2.30
   0  -7  -6    2.20    1.50
   0  -7  -6    3.60    2.00
   0   7   6    1.80    0.80
   0   7   6    4.70    0.90
   0   7   6    3.30    0.90
   0   7   6    0.60    1.40
  -1  -7  -6    0.20    0.90
  -1  -7  -6    4.10    1.60
  -1  -7  -6    0.30    1.70
   1   7   6   -0.30    0.90
   1   7   6    1.10    1.10
   1   7   6    1.10    1.00
  -2  -7  -6    1.60    1.70
  -2  -7  -6   -2.20    1.20
  -2  -7  -6   -0.90    1.60
  -2  -7  -6    0.20    0.80
  -2  -7  -6   -1.70    1.00
  -2  -7  -6    1.70    1.40
   2   7   6   -2.20    1.10
   2   7   6   -2.90    1.40
   2   7   6   -3.30    1.30
   2   7   6   -2.90    1.90
  -3  -7  -6    0.40    1.70
  -3  -7  -6    0.90    1.70
  -3  -7  -6    3.40    1.30
  -3  -7  -6   -1.20    1.70
   3   7   6   -0.70    2.00
   3   7   6    0.50    1.80
   3   7   6   -3.30    1.70
  -4  -7  -6   10.90    2.20
  -4  -7  -6   11.30    2.50
  -4  -7  -6   10.90    2.70
   4   7   6   11.50    2.60
   4   7   6   13.80    2.70
   4   7   6    8.30    2.60
  -5  -7  -6    4.40    2.90
  -5  -7  -6    1.70    2.80
  -5  -7  -6    1.20    1.90
   5   7   6    0.10    2.70
   5   7   6   -0.70    2.60
   5   7   6    2.80    2.60
   3  -8  -6    7.00    3.30
   3  -8  -6    8.50    3.80
   3  -8  -6   11.20    3.20
  -3   8   6    9.30    4.70
   2  -8  -6    0.70    3.00
   2  -8  -6   -0.30    2.60
  -2   8   6    1.60    2.90
   1  -8  -6    6.80    2.10
   1  -8  -6    5.50    2.80
   1  -8  -6    1.40    2.70
  -1   8   6    8.80    2.20
  -1   8   6    7.10    2.40
   0  -8  -6   14.20    2.80
   0  -8  -6   11.90    2.10
   0   8   6   11.50    2.20
   0   8   6    8.10    1.00
   0   8   6   12.60    1.20
  -1  -8  -6   20.10    2.50
   1   8   6   18.30    1.90
   1   8   6   12.90    1.60
   1   8   6   19.80    2.00
   1   8   6   17.90    3.00
   1   8   6   18.30    1.80
  -2  -8  -6   72.39    4.60
  -2  -8  -6   75.99    3.70
  -2  -8  -6   64.79    2.80
  -2  -8  -6   64.39    4.40
   2   8   6   64.69    3.80
   2   8   6   68.99    5.50
   2   8   6   63.59    3.70
  -3  -8  -6   12.70    2.20
  -3  -8  -6   11.30    2.30
  -3  -8  -6   14.00    1.90
  -3  -8  -6   10.50    2.10
   3   8   6   15.00    2.40
   3   8   6    9.60    2.20
   3   8   6   10.50    3.00
  -4  -8  -6    8.10    2.20
  -4  -8  -6    8.70    2.40
  -4  -8  -6    9.40    2.70
   4   8   6    7.10    2.50
   4   8   6   12.80    2.80
   4   8   6    5.80    2.90
  -5  -8  -6    8.20    4.00
  -5  -8  -6    7.60    2.90
  -5  -8  -6    2.30    2.30
   5   8   6    1.00    2.70
   5   8   6   13.30    3.70
   2  -9  -6   -1.60    3.50
   2  -9  -6    3.10    3.30
  -2   9   6    2.60    3.00
   1  -9  -6    8.50    2.50
   1  -9  -6   11.40    3.80
  -1   9   6   14.20    2.80
  -1   9   6    5.60    3.00
   0  -9  -6  108.79    7.40
   0  -9  -6  101.89    6.10
   0   9   6  106.59    6.00
   0   9   6  102.39    6.70
  -1  -9  -6  121.59    6.30
   1   9   6  112.09    5.10
   1   9   6  110.89    5.20
   1   9   6  121.09    7.50
   1   9   6  111.29    6.00
  -2  -9  -6    4.90    2.20
  -2  -9  -6    1.50    2.30
   2   9   6    2.10    2.50
   2   9   6    2.00    1.50
   2   9   6    2.70    1.60
  -3  -9  -6    2.20    1.90
  -3  -9  -6    0.40    1.90
   3   9   6    1.80    1.90
   3   9   6   -0.40    1.80
   3   9   6    1.20    2.40
  -4  -9  -6    4.20    2.30
  -4  -9  -6    0.40    2.00
   4   9   6    3.30    3.00
   4   9   6    1.90    2.40
   4   9   6    2.00    2.20
  -1  10   6    4.60    2.40
  -1  10   6    6.20    3.10
  -1  10   6    2.10    3.20
   0 -10  -6    9.90    2.70
   0  10   6    5.50    2.90
   0  10   6    8.60    3.10
  -1 -10  -6   15.00    2.90
   1  10   6   18.30    3.70
  -2 -10  -6   10.90    2.60
   2  10   6    8.50    3.20
   2  10   6   10.00    2.00
  -3 -10  -6    1.00    2.40
   3  10   6    5.50    2.30
   3  10   6    1.40    2.70
  -4 -10  -6   30.30    3.80
   4  10   6   32.40    4.80
   0 -11  -6    2.90    2.70
   0  11   6    2.00    2.90
  -1 -11  -6    9.40    2.90
   1  11   6    8.90    3.50
  -2 -11  -6   -0.30    2.40
   2  11   6    2.80    3.00
   2  11   6    2.40    2.10
  -3 -11  -6    8.60    3.00
   3  11   6    6.70    3.30
   2   9  -7   15.20    3.80
   2   9  -7   10.00    3.00
   2   9  -7    9.10    5.50
  -2  -9   7   22.70    4.80
   1   9  -7    9.90    4.90
   1   9  -7   -2.40    3.50
   1   9  -7    3.80    2.00
  -1  -9   7    1.40    3.80
   0   9  -7    3.80    4.10
   0   9  -7   -0.40    1.40
   0   9  -7   -3.50    3.00
   0  -9   7    5.90    3.90
   3   8  -7   -0.40    2.70
   3   8  -7   -5.00    4.00
   3   8  -7   -2.50    2.80
  -3  -8   7   -3.20    3.40
   2   8  -7   -1.20    3.70
   2   8  -7    1.50    2.40
   2   8  -7    2.10    2.50
  -2  -8   7   -0.60    3.40
   1   8  -7   -4.00    2.90
   1   8  -7    1.00    1.90
   1   8  -7    0.60    2.20
  -1  -8   7    1.70    3.20
   0   8  -7    8.80    4.40
   0   8  -7    6.90    3.30
   0   8  -7    6.70    1.70
   0  -8   7    8.70    3.60
  -1   8  -7   -2.50    4.00
  -1   8  -7    1.00    1.40
   1  -8   7   -2.30    3.50
   4   7  -7   -4.70    3.90
   4   7  -7   -1.00    3.00
   4   7  -7    2.30    3.20
  -4  -7   7    2.50    2.80
   3   7  -7   -4.60    3.20
   3   7  -7   -0.40    2.80
   3   7  -7    0.40    2.40
  -3  -7   7    0.90    2.10
   2   7  -7    0.50    3.10
   2   7  -7    0.40    2.20
   2   7  -7   -0.50    2.20
  -2  -7   7    2.10    3.10
  -2  -7   7    1.60    1.50
   1   7  -7    3.50    2.10
   1   7  -7   -0.50    2.60
   1   7  -7   -0.60    1.80
  -1  -7   7    0.10    2.80
   0   7  -7    6.80    2.80
   0   7  -7    7.60    4.10
   0   7  -7    5.30    2.10
   0   7  -7    4.00    1.60
   0  -7   7    6.00    3.00
  -1   7  -7   -2.40    2.40
  -1   7  -7    4.00    3.90
  -1   7  -7   -1.80    1.30
  -1   7  -7   -2.40    2.30
   1  -7   7    1.40    2.80
   1  -7   7    2.80    1.70
  -2   7  -7   12.40    4.60
  -2   7  -7    5.30    1.60
   2  -7   7    6.90    3.40
   2  -7   7    6.20    2.30
   4   6  -7    2.00    3.40
   4   6  -7   -3.60    3.60
   4   6  -7    3.10    3.60
  -4  -6   7    0.40    2.70
  -4  -6   7    5.40    3.10
  -4  -6   7   -0.50    2.90
   3   6  -7    1.60    2.60
   3   6  -7    0.80    3.20
   3   6  -7    8.70    2.70
  -3  -6   7    5.00    2.30
  -3  -6   7    7.70    2.40
   2   6  -7   32.70    3.30
   2   6  -7   30.00    4.30
   2   6  -7   28.10    3.10
  -2  -6   7   35.60    3.00
  -2  -6   7   29.40    2.90
   1   6  -7    3.70    2.00
   1   6  -7    0.20    2.70
   1   6  -7    2.40    1.80
  -1  -6   7    3.80    2.50
  -1  -6   7    2.70    1.50
   0   6  -7   57.79    4.80
   0   6  -7   48.50    3.30
   0   6  -7   45.20    3.40
   0   6  -7   43.80    5.10
   0  -6   7   46.60    3.10
   0  -6   7   55.99    4.60
  -1   6  -7   30.10    4.80
  -1   6  -7   21.10    2.10
  -1   6  -7   19.10    2.30
  -1   6  -7   19.50    3.00
   1  -6   7   21.10    2.30
   1  -6   7   21.00    3.30
  -2   6  -7    2.80    1.50
  -2   6  -7    4.00    1.70
  -2   6  -7    8.30    4.00
   2  -6   7    6.00    2.10
   2  -6   7    9.50    3.00
  -3   6  -7    2.20    4.40
  -3   6  -7    1.40    1.90
   3  -6   7    1.30    2.40
   4   5  -7    9.30    4.20
   4   5  -7   24.80    4.00
   4   5  -7   13.60    3.50
  -4  -5   7   18.40    3.20
  -4  -5   7   11.40    2.90
  -4  -5   7   18.40    3.50
   3   5  -7   84.79    5.20
   3   5  -7   69.39    6.90
   3   5  -7   81.69    5.20
  -3  -5   7   80.69    5.30
  -3  -5   7   74.69    4.90
  -3  -5   7   79.49    5.00
   2   5  -7    0.00    2.60
   2   5  -7    2.60    1.90
   2   5  -7    2.70    1.90
  -2  -5   7    1.70    1.80
  -2  -5   7    3.20    1.70
   1   5  -7    1.90    1.70
   1   5  -7    2.00    1.40
   1   5  -7    4.00    2.30
   1   5  -7    2.90    1.90
  -1  -5   7    3.00    1.00
  -1  -5   7    1.20    1.30
  -1  -5   7    3.40    1.50
   0   5  -7   -0.10    1.70
   0   5  -7   -2.30    1.50
   0   5  -7   -4.30    1.30
   0   5  -7   -2.90    1.10
   0   5  -7   -5.70    2.40
   0  -5   7   -2.50    1.10
   0  -5   7   -0.20    2.10
   0  -5   7   -0.80    0.70
   0  -5   7   -2.50    0.90
  -1   5  -7  166.38    7.90
  -1   5  -7  142.39    7.10
  -1   5  -7  160.08    6.60
  -1   5  -7  160.08    8.80
  -1   5  -7  163.38    6.80
   1  -5   7  144.49    6.50
   1  -5   7  162.68    6.80
   1  -5   7  172.58    7.80
  -2   5  -7   32.50    2.70
  -2   5  -7   34.20    3.00
  -2   5  -7   28.80    4.50
   2  -5   7   31.20    3.10
   2  -5   7   38.50    3.90
  -3   5  -7    4.60    2.00
  -3   5  -7    1.70    1.70
  -3   5  -7    6.90    4.30
   3  -5   7    3.90    2.30
   5   4  -7   -2.90    3.50
   5   4  -7   -0.30    3.50
   5   4  -7   -1.70    3.60
  -5  -4   7   -3.00    2.80
  -5  -4   7    2.10    3.60
  -5  -4   7   -1.60    2.80
   4   4  -7   11.80    3.20
   4   4  -7    4.40    3.40
   4   4  -7    8.70    3.10
  -4  -4   7    7.30    2.60
  -4  -4   7    8.40    2.70
  -4  -4   7   11.30    2.90
   3   4  -7   -0.50    2.20
   3   4  -7    0.60    2.70
   3   4  -7    2.50    2.20
  -3  -4   7    0.00    2.00
  -3  -4   7    0.80    2.10
  -3  -4   7    2.00    2.00
   2   4  -7    4.70    1.90
   2   4  -7    6.40    1.90
   2   4  -7    4.80    1.10
   2   4  -7    7.20    0.70
   2   4  -7    5.60    2.60
  -2  -4   7    8.20    1.90
  -2  -4   7    5.70    1.90
  -2  -4   7    4.00    1.80
   1   4  -7    4.50    1.70
   1   4  -7    5.90    1.60
   1   4  -7    3.20    1.30
   1   4  -7    7.30    2.20
  -1  -4   7    6.10    1.50
  -1  -4   7    4.50    1.40
  -1  -4   7    3.60    1.10
   0   4  -7  573.34   21.00
   0   4  -7  564.54   22.10
   0   4  -7  573.94   21.70
   0   4  -7  557.64   21.10
   0   4  -7  571.24   20.90
   0  -4   7  587.44   21.50
   0  -4   7  581.44   20.90
   0  -4   7  550.94   20.70
   0  -4   7  560.64   20.70
   0  -4   7  541.75   20.60
  -1   4  -7   11.60    1.70
  -1   4  -7   10.40    1.90
  -1   4  -7   11.40    1.60
  -1   4  -7    8.60    1.40
  -1   4  -7   17.00    3.20
  -1   4  -7   10.10    1.70
   1  -4   7   13.30    1.70
   1  -4   7   12.50    1.20
   1  -4   7   14.00    2.40
   1  -4   7   12.60    1.60
   1  -4   7   16.00    1.60
  -2   4  -7   -0.50    1.40
  -2   4  -7   -1.70    1.20
  -2   4  -7   -0.70    2.90
   2  -4   7    0.80    0.80
   2  -4   7   -0.70    1.10
   2  -4   7    0.90    1.70
   2  -4   7    0.30    2.00
  -3   4  -7   13.60    4.30
  -3   4  -7   11.30    2.10
  -3   4  -7   18.70    2.40
   3  -4   7   14.40    2.70
  -4   4  -7    2.30    2.20
  -4   4  -7    5.60    2.60
  -4   4  -7    7.40    4.80
   4  -4   7    7.50    3.00
   5   3  -7   11.60    3.90
   5   3  -7    4.70    3.60
   5   3  -7    3.50    3.30
  -5  -3   7    1.00    3.00
  -5  -3   7    4.90    3.70
  -5  -3   7    0.70    2.90
   4   3  -7   -3.00    2.80
   4   3  -7   -3.40    2.90
   4   3  -7    2.70    2.50
  -4  -3   7   -2.90    2.30
  -4  -3   7   -0.20    2.20
  -4  -3   7   -1.30    2.20
   3   3  -7   26.20    3.10
   3   3  -7   19.20    3.60
   3   3  -7   28.90    3.30
  -3  -3   7   21.30    2.60
  -3  -3   7   28.70    3.10
  -3  -3   7   21.70    2.70
   2   3  -7    0.00    1.60
   2   3  -7    1.50    1.40
   2   3  -7   -0.80    0.70
   2   3  -7   -3.40    1.90
  -2  -3   7    0.40    1.50
  -2  -3   7   -1.80    1.50
  -2  -3   7    0.00    1.50
   1   3  -7   47.90    2.80
   1   3  -7   45.20    2.60
   1   3  -7   42.70    2.90
   1   3  -7   47.60    3.80
   1   3  -7   51.19    3.00
  -1  -3   7   48.90    2.80
  -1  -3   7   48.50    2.90
  -1  -3   7   47.70    2.70
   0   3  -7    3.30    1.00
   0   3  -7    7.20    1.70
   0   3  -7    3.50    1.40
   0   3  -7    3.60    1.90
   0   3  -7    4.10    1.20
   0  -3   7    4.60    1.00
   0  -3   7    4.60    1.20
   0  -3   7    3.80    1.30
   0  -3   7    4.90    0.80
  -1   3  -7   -0.10    0.80
  -1   3  -7    1.00    1.00
  -1   3  -7    0.50    1.10
  -1   3  -7   -1.00    1.90
  -1   3  -7   -0.20    1.10
  -1   3  -7    1.40    1.00
   1  -3   7   -1.00    1.00
   1  -3   7    0.10    1.40
   1  -3   7    0.40    0.70
   1  -3   7    0.00    0.90
   1  -3   7   -0.90    1.00
   1  -3   7   -0.30    1.00
  -2   3  -7   24.90    2.30
  -2   3  -7   19.90    1.90
  -2   3  -7   19.40    3.20
  -2   3  -7   22.80    2.20
   2  -3   7   23.20    2.10
   2  -3   7   26.20    2.60
   2  -3   7   20.40    2.00
   2  -3   7   20.60    1.60
   2  -3   7   28.30    2.70
  -3   3  -7    3.50    1.80
  -3   3  -7    0.70    3.10
  -3   3  -7    1.20    1.60
   3  -3   7    2.10    1.20
   3  -3   7   -1.90    1.40
   3  -3   7   -0.70    2.00
   3  -3   7   -0.60    1.20
  -4   3  -7   14.50    2.80
  -4   3  -7   13.70    2.70
  -4   3  -7   11.40    4.50
   4  -3   7    9.60    2.90
   5   2  -7    2.90    3.10
   5   2  -7    8.00    3.60
  -5  -2   7    2.50    3.10
  -5  -2   7    8.00    3.40
  -5  -2   7    3.60    3.00
   4   2  -7   22.20    4.00
   4   2  -7   20.40    3.00
   4   2  -7   22.90    2.20
   4   2  -7   31.00    3.70
  -4  -2   7   23.00    3.30
  -4  -2   7   27.60    3.40
  -4  -2   7   21.80    3.10
   3   2  -7    0.70    1.00
   3   2  -7   -3.40    2.40
   3   2  -7   -1.60    2.00
   3   2  -7    0.00    1.70
  -3  -2   7    0.10    1.80
  -3  -2   7    0.60    2.00
  -3  -2   7    3.20    1.90
   2   2  -7    1.40    1.30
   2   2  -7    1.40    1.40
   2   2  -7    0.60    1.90
   2   2  -7    2.20    0.60
  -2  -2   7    2.30    1.40
  -2  -2   7    1.80    1.30
  -2  -2   7    1.00    1.40
   1   2  -7   37.60    2.40
   1   2  -7   38.70    2.60
   1   2  -7   37.40    3.40
   1   2  -7   37.60    2.70
  -1  -2   7   35.70    2.80
  -1  -2   7   38.50    2.40
  -1  -2   7   37.40    2.30
  -1  -2   7   38.90    2.50
   0   2  -7  248.58    9.40
   0   2  -7  242.18    9.90
   0   2  -7  232.58    9.40
   0   2  -7  238.88    9.50
   0   2  -7  245.18   10.10
   0  -2   7  246.68    9.40
   0  -2   7  243.08    9.40
   0  -2   7  244.38    9.40
   0  -2   7  246.48    9.90
   0  -2   7  240.78    9.00
  -1   2  -7    8.00    1.30
  -1   2  -7    5.80    1.10
  -1   2  -7    9.30    1.40
  -1   2  -7   10.80    1.30
  -1   2  -7   10.80    2.20
  -1   2  -7   10.60    1.30
   1  -2   7    8.30    1.30
   1  -2   7   10.50    1.40
   1  -2   7   10.20    1.20
   1  -2   7    8.30    1.10
   1  -2   7   10.30    1.50
  -2   2  -7    9.20    1.50
  -2   2  -7    8.10    1.20
  -2   2  -7    7.30    1.50
  -2   2  -7    8.70    2.70
   2  -2   7    7.90    1.50
   2  -2   7    7.70    1.20
   2  -2   7    8.60    1.50
   2  -2   7    9.90    1.70
  -3   2  -7    5.00    1.30
  -3   2  -7    8.00    3.40
  -3   2  -7    7.20    1.40
  -3   2  -7    8.50    2.00
  -3   2  -7    7.50    1.90
   3  -2   7    6.10    1.70
   3  -2   7    4.90    1.60
   3  -2   7    6.60    1.50
  -4   2  -7    1.80    2.20
  -4   2  -7    5.90    2.40
  -4   2  -7    2.90    4.00
   4  -2   7    3.90    2.70
   4  -2   7    4.40    1.70
   4  -2   7    7.00    1.90
  -5   2  -7    0.00    4.60
  -5   2  -7    2.50    2.90
  -5   2  -7   -1.60    2.60
   5  -2   7   -3.90    3.10
   5   1  -7    2.80    3.00
   5   1  -7   -0.70    2.70
   5   1  -7    2.50    3.00
  -5  -1   7   -2.60    2.80
  -5  -1   7    1.00    2.90
  -5  -1   7    1.80    3.10
   4   1  -7   21.90    2.30
   4   1  -7   21.50    3.70
   4   1  -7   20.10    3.10
   4   1  -7   25.70    3.10
  -4  -1   7   20.40    2.80
  -4  -1   7   20.80    3.20
  -4  -1   7   28.70    3.50
   3   1  -7  132.69    5.50
   3   1  -7  119.49    6.00
   3   1  -7  137.39    6.50
   3   1  -7  128.09    7.60
   3   1  -7  141.69    6.50
  -3  -1   7  137.19    6.70
  -3  -1   7  149.69    6.60
  -3  -1   7  142.69    6.40
   2   1  -7    5.40    1.40
   2   1  -7    5.20    2.00
   2   1  -7    6.40    1.70
   2   1  -7    5.70    0.70
  -2  -1   7    8.10    1.60
  -2  -1   7    7.60    1.70
  -2  -1   7    7.60    1.60
   1   1  -7  287.97   11.10
   1   1  -7  274.67   10.90
   1   1  -7  267.17   11.00
   1   1  -7  281.27   11.70
  -1  -1   7  290.77   11.00
  -1  -1   7  311.17   12.20
  -1  -1   7  286.97   11.00
  -1  -1   7  293.67   11.00
   0   1  -7   19.60    2.10
   0   1  -7   19.70    1.50
   0   1  -7   19.50    2.20
   0   1  -7   19.30    1.80
   0   1  -7   20.20    1.80
   0   1  -7   17.90    1.70
   0   1  -7   21.70    1.90
   0  -1   7   18.50    1.60
   0  -1   7   19.00    1.90
   0  -1   7   18.70    1.80
   0  -1   7   19.00    1.50
   0  -1   7   25.80    2.40
  -1   1  -7   14.40    1.50
  -1   1  -7   13.80    1.60
  -1   1  -7   12.50    1.40
  -1   1  -7   17.80    2.30
   1  -1   7   13.90    1.50
   1  -1   7   14.80    1.50
   1  -1   7   17.40    1.60
   1  -1   7   16.60    1.60
   1  -1   7   15.70    1.70
  -2   1  -7   10.70    1.40
  -2   1  -7   13.90    2.60
  -2   1  -7   12.00    1.60
  -2   1  -7    8.90    1.40
   2  -1   7   10.00    1.50
   2  -1   7    7.90    1.20
   2  -1   7   10.40    1.40
   2  -1   7    8.60    1.50
  -3   1  -7   24.20    1.90
  -3   1  -7   30.10    3.00
  -3   1  -7   30.10    4.00
  -3   1  -7   30.30    2.80
   3  -1   7   29.80    2.30
   3  -1   7   31.00    2.80
   3  -1   7   31.50    2.90
  -4   1  -7    2.40    3.50
  -4   1  -7    9.50    2.60
  -4   1  -7    4.50    2.30
   4  -1   7    6.70    2.30
   4  -1   7    8.80    2.30
   4  -1   7    5.00    1.70
  -5   1  -7    3.70    2.60
  -5   1  -7    3.10    4.40
  -5   1  -7    3.50    2.90
   5  -1   7    0.60    2.40
   5   0  -7    0.40    2.10
   5   0  -7   -3.00    3.00
   5   0  -7   -1.30    2.60
  -5   0   7    0.40    3.00
  -5   0   7    2.90    3.00
   4   0  -7   25.80    3.10
   4   0  -7   28.20    3.30
   4   0  -7   31.80    2.70
  -4   0   7   23.50    2.90
  -4   0   7   24.20    3.40
  -4   0   7   28.00    3.40
   3   0  -7    3.60    1.90
   3   0  -7    3.90    1.30
   3   0  -7    2.30    2.30
   3   0  -7    2.20    1.80
   3   0  -7    1.40    1.20
  -3   0   7    3.00    1.80
  -3   0   7    4.60    1.90
  -3   0   7    4.10    1.80
   2   0  -7   13.10    1.20
   2   0  -7   14.40    1.80
   2   0  -7   13.30    1.70
   2   0  -7   13.10    2.40
   2   0  -7   11.50    1.40
  -2   0   7   15.40    1.90
  -2   0   7   14.20    1.80
  -2   0   7   11.20    1.80
   1   0  -7   30.80    1.90
   1   0  -7   35.90    2.40
   1   0  -7   31.70    2.40
   1   0  -7   24.20    3.00
   1   0  -7   27.80    1.80
   1   0  -7   29.00    2.20
   1   0  -7   29.30    2.10
  -1   0   7   32.80    2.30
  -1   0   7   34.00    2.20
  -1   0   7   29.80    2.50
  -1   0   7   26.30    2.90
  -1   0   7   30.60    2.00
  -1   0   7   31.70    2.00
   0   0  -7  400.36   15.90
   0   0  -7  423.66   15.90
   0   0  -7  434.96   16.10
   0   0  -7  446.06   16.10
   0   0  -7  404.56   15.90
   0   0  -7  426.16   15.90
   0   0   7  425.66   15.90
   0   0   7  460.35   16.40
   0   0   7  430.76   16.00
   0   0   7  421.66   16.10
   0   0   7  428.66   15.90
   0   0   7  433.26   15.90
   0   0   7  435.86   15.90
  -1   0  -7   89.19    4.10
  -1   0  -7   91.89    4.10
  -1   0  -7   87.89    4.70
  -1   0  -7   90.19    4.20
  -1   0  -7   86.89    3.90
  -1   0  -7   91.69    4.00
   1   0   7   92.69    4.10
   1   0   7   88.89    3.80
   1   0   7   97.09    4.10
   1   0   7   88.99    4.50
   1   0   7   91.79    4.00
   1   0   7   86.49    3.90
   1   0   7   97.09    4.10
  -2   0  -7   77.69    3.80
  -2   0  -7   71.29    3.60
  -2   0  -7   82.99    4.00
  -2   0  -7   80.09    4.90
   2   0   7   81.89    3.20
   2   0   7   79.69    3.80
   2   0   7   79.39    3.40
   2   0   7   80.99    3.90
   2   0   7   71.49    4.00
   2   0   7   76.69    3.20
  -3   0  -7    9.40    1.80
  -3   0  -7   15.00    3.40
  -3   0  -7   10.20    1.20
  -3   0  -7    7.80    1.90
   3   0   7   10.60    1.90
   3   0   7    8.70    1.90
   3   0   7   13.80    1.60
  -4   0  -7   30.00    3.20
  -4   0  -7   21.30    4.20
  -4   0  -7   23.30    3.10
   4   0   7   15.40    2.20
   4   0   7   23.30    2.90
   4   0   7   21.30    2.80
  -5   0  -7   34.30    4.40
  -5   0  -7   31.30    5.60
  -5   0  -7   30.90    4.30
   5   0   7   32.50    3.90
   5   0   7   29.50    3.70
   5  -1  -7   -0.80    2.20
   5  -1  -7    2.20    2.70
  -5   1   7    3.90    2.80
  -5   1   7    0.90    2.90
  -5   1   7   -0.30    3.40
   4  -1  -7    2.20    1.80
   4  -1  -7    3.30    2.30
   4  -1  -7   -0.10    2.00
  -4   1   7    0.20    2.40
  -4   1   7    1.70    2.20
  -4   1   7    0.90    2.50
   3  -1  -7   13.40    2.10
   3  -1  -7   13.90    1.80
   3  -1  -7   10.00    1.30
   3  -1  -7   14.70    2.30
  -3   1   7   17.10    2.50
  -3   1   7   15.20    2.50
  -3   1   7    9.40    1.90
   2  -1  -7   33.50    1.50
   2  -1  -7   41.00    2.70
   2  -1  -7   34.00    2.00
   2  -1  -7   31.50    2.50
  -2   1   7   32.90    2.40
  -2   1   7   34.70    2.40
  -2   1   7   23.90    2.50
  -2   1   7   32.90    2.30
   1  -1  -7  159.08    6.50
   1  -1  -7  160.38    6.20
   1  -1  -7  155.08    6.50
   1  -1  -7  172.48    6.90
   1  -1  -7  161.78    6.60
   1  -1  -7  173.08    6.70
  -1   1   7  161.68    6.90
  -1   1   7  164.18    6.20
  -1   1   7  167.78    6.70
  -1   1   7  166.88    6.60
  -1   1   7  171.08    7.40
  -1   1   7  161.88    6.60
  -1   1   7  157.88    6.50
   0  -1  -7   86.09    3.90
   0  -1  -7   86.39    3.80
   0  -1  -7   86.29    4.00
   0  -1  -7   87.09    3.90
   0  -1  -7   93.89    4.00
   0  -1  -7   85.09    3.80
   0   1   7   85.99    4.10
   0   1   7   85.69    3.80
   0   1   7   83.59    4.30
   0   1   7   90.89    3.90
   0   1   7   88.39    3.90
   0   1   7   91.69    3.80
   0   1   7   89.19    3.90
  -1  -1  -7   76.89    3.50
  -1  -1  -7   77.09    4.20
  -1  -1  -7   75.59    3.60
  -1  -1  -7   83.89    3.70
  -1  -1  -7   77.79    3.60
  -1  -1  -7   77.89    3.70
   1   1   7   80.29    3.60
   1   1   7   80.89    3.70
   1   1   7   80.39    3.50
   1   1   7   80.99    4.00
   1   1   7   78.29    3.60
  -2  -1  -7    2.60    1.00
  -2  -1  -7    1.20    1.80
  -2  -1  -7    1.60    1.20
  -2  -1  -7    2.00    1.20
   2   1   7    0.30    1.10
   2   1   7    1.80    1.20
  -3  -1  -7    5.10    1.80
  -3  -1  -7    7.00    2.70
  -3  -1  -7    3.80    1.60
  -3  -1  -7    4.30    0.80
   3   1   7    2.70    1.60
   3   1   7    3.40    1.70
   3   1   7    5.30    1.10
  -4  -1  -7  261.37   10.80
  -4  -1  -7  247.18   10.60
  -4  -1  -7  248.58   12.10
   4   1   7  229.88   10.70
   4   1   7  242.98   10.60
  -5  -1  -7    3.70    4.30
  -5  -1  -7    8.90    3.00
  -5  -1  -7   10.80    3.10
   5   1   7    3.70    2.60
   5   1   7   12.30    3.00
   5  -2  -7   -3.20    2.30
  -5   2   7   -6.20    3.10
  -5   2   7    0.20    3.30
  -5   2   7   -2.60    3.10
   4  -2  -7   27.80    2.90
   4  -2  -7   27.40    2.90
   4  -2  -7   24.80    2.90
   4  -2  -7   27.00    3.00
  -4   2   7   31.60    3.60
  -4   2   7   20.90    3.00
  -4   2   7   21.90    3.60
   3  -2  -7   27.00    2.70
   3  -2  -7   25.80    2.50
   3  -2  -7   25.90    2.50
  -3   2   7   20.20    2.90
  -3   2   7   25.30    2.50
  -3   2   7   29.70    2.90
   2  -2  -7   29.30    2.20
   2  -2  -7   28.50    1.70
   2  -2  -7   29.10    2.10
   2  -2  -7   29.30    2.40
   2  -2  -7   25.70    1.80
  -2   2   7   29.50    2.40
  -2   2   7   29.50    3.00
  -2   2   7   27.80    2.20
  -2   2   7   28.70    2.40
   1  -2  -7   17.90    2.10
   1  -2  -7   14.00    1.50
   1  -2  -7   11.60    1.20
   1  -2  -7   13.10    1.40
  -1   2   7   12.80    1.70
  -1   2   7   14.50    1.30
  -1   2   7   13.20    1.50
  -1   2   7   13.10    1.40
  -1   2   7   15.60    1.40
  -1   2   7   15.70    1.50
   0  -2  -7   97.59    4.10
   0  -2  -7   93.79    4.20
   0  -2  -7  102.69    4.40
   0  -2  -7   99.19    4.30
   0  -2  -7   97.89    4.30
   0  -2  -7  100.19    4.30
   0  -2  -7  116.49    4.40
   0   2   7   95.59    4.20
   0   2   7   97.69    4.20
   0   2   7  101.79    4.50
   0   2   7   98.09    4.30
   0   2   7   99.29    4.30
   0   2   7  102.39    4.20
  -1  -2  -7   12.20    1.30
  -1  -2  -7   13.90    2.00
  -1  -2  -7   14.40    1.50
  -1  -2  -7   17.30    1.60
  -1  -2  -7   17.20    1.50
  -1  -2  -7   16.50    1.50
   1   2   7   14.70    1.90
   1   2   7   12.80    1.10
   1   2   7   12.80    1.40
   1   2   7   16.30    1.60
   1   2   7   12.90    1.40
   1   2   7   14.50    1.50
  -2  -2  -7   37.70    2.20
  -2  -2  -7   39.30    2.70
  -2  -2  -7   37.70    3.30
  -2  -2  -7   40.20    2.60
   2   2   7   36.60    2.50
   2   2   7   35.80    2.60
  -3  -2  -7   31.50    2.70
  -3  -2  -7   32.80    4.00
  -3  -2  -7   32.90    2.90
   3   2   7   36.80    3.00
   3   2   7   34.60    2.90
   3   2   7   29.80    2.60
  -4  -2  -7  155.68    7.20
  -4  -2  -7  139.59    8.40
  -4  -2  -7  139.69    6.90
   4   2   7  139.89    7.00
   4   2   7  131.49    6.90
   4   2   7  117.89    6.20
  -5  -2  -7    5.40    4.10
  -5  -2  -7    5.20    3.40
  -5  -2  -7    2.10    2.80
  -5  -2  -7    7.90    2.30
   5   2   7    6.90    2.90
   5   2   7    4.60    2.70
   4  -3  -7   29.50    3.40
   4  -3  -7   31.50    2.90
   4  -3  -7   34.50    4.60
   4  -3  -7   29.50    3.20
  -4   3   7   33.40    3.60
  -4   3   7   31.80    3.40
  -4   3   7   29.00    3.90
   3  -3  -7  152.98    7.90
   3  -3  -7  141.79    6.10
   3  -3  -7  140.79    6.50
   3  -3  -7  141.39    6.90
   3  -3  -7  140.29    6.40
  -3   3   7  142.49    7.50
  -3   3   7  148.39    6.70
  -3   3   7  140.09    6.50
   2  -3  -7    4.90    1.00
   2  -3  -7    4.20    1.30
   2  -3  -7    4.40    2.00
   2  -3  -7    3.70    0.80
   2  -3  -7    6.10    1.20
   2  -3  -7    5.60    1.40
  -2   3   7    4.60    1.20
  -2   3   7    4.20    1.60
  -2   3   7    5.60    1.40
  -2   3   7    4.70    1.30
   1  -3  -7   17.30    2.00
   1  -3  -7   17.00    1.50
   1  -3  -7   12.20    1.30
   1  -3  -7   12.00    1.10
   1  -3  -7   14.20    1.40
  -1   3   7   13.50    1.80
  -1   3   7   11.80    1.30
  -1   3   7   10.00    1.30
  -1   3   7   10.30    1.30
  -1   3   7   12.70    1.30
  -1   3   7   14.20    1.40
   0  -3  -7   50.89    2.60
   0  -3  -7   53.29    3.00
   0  -3  -7   47.30    2.50
   0  -3  -7   52.89    2.60
   0  -3  -7   53.99    2.80
   0  -3  -7   50.49    2.40
   0   3   7   52.89    2.60
   0   3   7   54.49    2.60
   0   3   7   50.39    2.60
   0   3   7   50.29    2.60
   0   3   7   54.69    2.70
   0   3   7   56.49    2.90
  -1  -3  -7   67.99    3.10
  -1  -3  -7   63.29    3.00
  -1  -3  -7   67.39    3.00
  -1  -3  -7   68.99    3.80
  -1  -3  -7   61.39    3.10
  -1  -3  -7   67.59    3.20
   1   3   7   62.99    3.00
   1   3   7   62.09    3.10
   1   3   7   70.99    3.20
   1   3   7   65.59    3.20
   1   3   7   65.19    3.10
   1   3   7   64.29    3.50
   1   3   7   64.79    3.20
  -2  -3  -7  126.89    6.30
  -2  -3  -7  116.59    5.40
  -2  -3  -7  120.79    5.10
  -2  -3  -7  120.99    5.40
  -2  -3  -7  123.49    5.00
   2   3   7  127.79    5.50
   2   3   7  123.89    5.70
   2   3   7  127.69    5.50
  -3  -3  -7    3.60    1.90
  -3  -3  -7    5.20    0.80
  -3  -3  -7    5.60    1.80
  -3  -3  -7    6.90    2.70
   3   3   7    9.00    2.00
   3   3   7    7.70    1.90
   3   3   7    5.40    1.60
  -4  -3  -7   11.60    2.60
  -4  -3  -7   15.00    2.80
  -4  -3  -7    6.60    3.20
   4   3   7   12.30    2.20
   4   3   7   14.60    2.60
   4   3   7   13.80    2.80
  -5  -3  -7   -2.40    2.40
  -5  -3  -7   -0.10    1.70
  -5  -3  -7   -5.80    2.70
  -5  -3  -7    2.00    3.60
   5   3   7   -0.20    2.50
   5   3   7    0.60    2.50
   4  -4  -7  161.08    8.10
   4  -4  -7  162.38    8.00
   4  -4  -7  176.78    9.70
  -4   4   7  167.28    9.60
  -4   4   7  182.98    8.00
  -4   4   7  147.09    7.70
   3  -4  -7    2.50    2.00
   3  -4  -7    2.10    0.90
   3  -4  -7    4.40    2.80
   3  -4  -7    5.10    1.60
   3  -4  -7    1.00    1.90
  -3   4   7    2.90    2.20
  -3   4   7    2.70    1.90
  -3   4   7    4.10    1.70
   2  -4  -7    2.60    0.70
   2  -4  -7    4.30    2.20
   2  -4  -7    1.90    1.20
   2  -4  -7    2.30    1.80
   2  -4  -7    3.30    1.10
   2  -4  -7    2.40    1.40
   2  -4  -7    1.80    0.70
  -2   4   7    1.20    1.10
  -2   4   7    1.00    1.40
  -2   4   7    5.50    1.90
  -2   4   7    1.80    1.30
   1  -4  -7   74.39    3.10
   1  -4  -7   76.29    3.10
   1  -4  -7   78.89    4.30
   1  -4  -7   79.39    3.70
   1  -4  -7   77.59    3.40
   1  -4  -7   78.99    4.30
  -1   4   7   68.19    3.00
  -1   4   7   75.09    4.10
  -1   4   7   74.39    3.40
  -1   4   7   76.09    3.40
  -1   4   7   74.39    3.50
  -1   4   7   70.39    3.30
   0  -4  -7  184.08    7.30
   0  -4  -7  177.18    6.80
   0  -4  -7  180.08    7.40
   0  -4  -7  182.58    7.20
   0  -4  -7  187.38    7.60
   0  -4  -7  184.88    6.90
   0  -4  -7  166.48    6.90
   0  -4  -7  172.68    6.70
   0   4   7  174.38    7.00
   0   4   7  172.58    7.30
   0   4   7  181.18    7.00
   0   4   7  171.08    7.10
   0   4   7  175.38    7.20
   0   4   7  180.18    7.00
   0   4   7  182.48    6.90
   0   4   7  177.28    7.20
  -1  -4  -7  443.66   16.60
  -1  -4  -7  421.96   16.20
  -1  -4  -7  414.56   16.30
  -1  -4  -7  433.36   16.30
  -1  -4  -7  443.76   16.20
   1   4   7  431.86   16.50
   1   4   7  423.56   16.80
   1   4   7  498.05   16.80
   1   4   7  433.46   16.00
   1   4   7  456.65   16.40
   1   4   7  454.75   16.20
   1   4   7  443.76   16.30
   1   4   7  436.46   16.40
  -2  -4  -7   76.69    4.70
  -2  -4  -7   74.09    3.20
  -2  -4  -7   70.79    3.80
  -2  -4  -7   74.89    3.60
  -2  -4  -7   76.99    3.90
   2   4   7   77.19    3.70
   2   4   7   73.29    3.80
   2   4   7   75.29    3.80
  -3  -4  -7    2.70    1.60
  -3  -4  -7   -0.20    0.70
  -3  -4  -7   -1.50    2.10
  -3  -4  -7   -1.30    0.80
  -3  -4  -7   -0.20    1.70
   3   4   7   -2.30    1.40
   3   4   7   -0.60    1.40
   3   4   7   -0.30    1.50
  -4  -4  -7   -2.00    2.70
  -4  -4  -7   -0.30    1.10
  -4  -4  -7   -2.20    2.30
  -4  -4  -7   -0.50    2.10
   4   4   7   -0.50    2.20
   4   4   7   -3.60    1.90
   4   4   7   -0.30    1.70
  -5  -4  -7   19.10    4.70
  -5  -4  -7   10.60    3.30
  -5  -4  -7   10.10    3.10
   5   4   7   13.70    3.10
   5   4   7   10.20    3.50
   4  -5  -7   18.40    3.30
   4  -5  -7   23.40    3.40
   4  -5  -7   23.10    4.40
  -4   5   7   20.60    3.10
  -4   5   7   19.30    4.20
  -4   5   7   18.40    3.10
   3  -5  -7   -1.10    2.80
   3  -5  -7    1.10    2.10
   3  -5  -7    4.00    2.20
  -3   5   7    2.70    2.60
  -3   5   7   -1.40    1.80
  -3   5   7   -0.40    1.60
   2  -5  -7   65.19    3.10
   2  -5  -7   73.39    4.60
   2  -5  -7   68.59    3.70
   2  -5  -7   70.49    4.00
   2  -5  -7   73.39    5.10
  -2   5   7   58.39    3.40
  -2   5   7   64.29    3.50
  -2   5   7   68.69    4.70
  -2   5   7   62.29    3.00
  -2   5   7   67.49    3.50
   1  -5  -7   40.40    2.10
   1  -5  -7   39.90    2.80
   1  -5  -7   43.40    3.40
   1  -5  -7   39.20    3.50
  -1   5   7   38.50    2.40
  -1   5   7   42.30    2.30
  -1   5   7   43.20    3.20
  -1   5   7   36.00    2.20
  -1   5   7   35.20    2.20
   0  -5  -7   92.89    4.60
   0  -5  -7   87.59    4.60
   0  -5  -7   93.19    4.10
   0  -5  -7   86.59    3.70
   0  -5  -7   91.99    4.30
   0  -5  -7   72.29    3.30
   0  -5  -7   87.09    3.30
   0   5   7   86.89    4.00
   0   5   7   88.79    3.80
   0   5   7   88.29    3.80
   0   5   7   93.19    4.20
   0   5   7   84.09    3.70
   0   5   7   82.89    4.00
   0   5   7   87.79    3.80
  -1  -5  -7   33.60    2.10
  -1  -5  -7   39.30    2.30
  -1  -5  -7   38.30    2.80
  -1  -5  -7   40.70    2.00
  -1  -5  -7   33.70    2.00
   1   5   7   35.10    2.80
   1   5   7   31.80    2.90
   1   5   7   38.90    2.30
   1   5   7   42.20    2.10
   1   5   7   38.80    2.20
   1   5   7   37.20    2.00
   1   5   7   36.60    2.20
  -2  -5  -7  229.88    8.50
  -2  -5  -7  222.48    9.20
  -2  -5  -7  230.68    9.30
  -2  -5  -7  239.98    9.30
   2   5   7  235.18    9.30
   2   5   7  225.88    9.10
   2   5   7  227.28   10.10
   2   5   7  236.58    9.30
  -3  -5  -7   10.60    2.10
  -3  -5  -7   11.80    2.30
   3   5   7   14.10    2.30
   3   5   7   15.30    2.40
   3   5   7   13.50    2.50
  -4  -5  -7   29.00    3.70
  -4  -5  -7   28.70    3.50
   4   5   7   24.50    3.20
   4   5   7   21.00    3.20
   4   5   7   34.70    3.60
  -5  -5  -7   -2.10    3.30
  -5  -5  -7   -3.50    2.70
   5   5   7   -2.30    2.30
   5   5   7   -1.50    2.30
   5   5   7   -0.80    2.70
   4  -6  -7    2.90    3.90
   4  -6  -7    2.90    2.90
   4  -6  -7   -0.80    2.60
  -4   6   7    0.80    2.30
  -4   6   7    2.40    3.60
   3  -6  -7    1.10    3.00
   3  -6  -7   -1.70    2.20
   3  -6  -7    5.20    2.30
  -3   6   7   -2.50    1.60
  -3   6   7   -0.30    2.60
  -3   6   7   -0.20    1.90
   2  -6  -7    7.10    2.50
   2  -6  -7    4.70    1.60
   2  -6  -7    3.70    2.60
  -2   6   7    5.00    2.30
  -2   6   7    5.10    1.30
  -2   6   7    5.50    1.50
  -2   6   7    4.60    1.30
   1  -6  -7   -0.60    1.90
   1  -6  -7    1.70    1.30
   1  -6  -7   -0.50    0.60
   1  -6  -7    2.70    2.10
  -1   6   7   -1.00    0.80
  -1   6   7   -1.40    0.90
  -1   6   7    0.40    1.60
  -1   6   7    0.60    0.90
  -1   6   7    1.80    1.10
   0  -6  -7   31.80    3.20
   0  -6  -7   30.40    2.80
   0  -6  -7   37.10    3.60
   0   6   7   27.70    2.70
   0   6   7   36.60    2.00
   0   6   7   29.90    2.40
   0   6   7   33.30    2.10
   0   6   7   33.00    1.90
   0   6   7   31.50    1.90
  -1  -6  -7   47.50    2.60
  -1  -6  -7   52.09    3.40
  -1  -6  -7   45.70    2.20
  -1  -6  -7   43.90    2.10
  -1  -6  -7   47.30    3.20
   1   6   7   45.50    2.40
   1   6   7   46.50    2.50
   1   6   7   38.70    2.30
   1   6   7   47.40    2.60
   1   6   7   46.20    2.60
  -2  -6  -7    0.10    1.30
  -2  -6  -7    1.40    1.40
  -2  -6  -7   -1.00    1.20
  -2  -6  -7    0.80    0.80
   2   6   7    1.80    1.80
   2   6   7    1.80    1.30
   2   6   7   -1.20    1.10
   2   6   7    1.50    1.30
  -3  -6  -7    0.10    1.80
  -3  -6  -7    0.20    1.80
   3   6   7    2.80    1.80
   3   6   7    3.10    2.10
   3   6   7    1.40    1.80
  -4  -6  -7   -3.90    2.10
  -4  -6  -7    0.10    2.10
   4   6   7    1.60    2.00
   4   6   7    1.10    2.00
   4   6   7    2.50    2.40
  -5  -6  -7    0.60    3.00
  -5  -6  -7    5.70    3.00
   5   6   7    2.90    2.80
   5   6   7    2.40    2.60
   5   6   7    3.60    2.50
   3  -7  -7    3.10    2.80
   3  -7  -7    5.00    3.70
   3  -7  -7    7.80    2.70
  -3   7   7    1.70    1.60
  -3   7   7    4.90    3.40
   2  -7  -7    2.50    3.10
   2  -7  -7    8.50    2.90
  -2   7   7    6.10    1.20
  -2   7   7    7.80    2.80
   1  -7  -7   57.29    3.90
   1  -7  -7   61.79    5.00
   1  -7  -7   54.39    4.80
  -1   7   7   51.29    2.70
  -1   7   7   52.19    2.90
  -1   7   7   54.79    2.60
  -1   7   7   49.50    4.40
   0  -7  -7   -0.10    1.50
   0  -7  -7   -0.30    0.60
   0  -7  -7   -0.40    1.90
   0   7   7    0.80    1.20
   0   7   7   -0.70    0.80
   0   7   7   -1.80    1.40
   0   7   7    0.90    0.80
   0   7   7   -0.90    0.90
  -1  -7  -7   27.60    2.00
  -1  -7  -7   29.60    3.10
  -1  -7  -7   31.10    3.00
   1   7   7   24.30    1.90
   1   7   7   26.40    1.90
   1   7   7   24.90    2.10
   1   7   7   23.70    2.00
  -2  -7  -7   93.79    4.50
  -2  -7  -7   79.49    3.80
  -2  -7  -7   83.29    4.90
  -2  -7  -7   96.39    5.00
  -2  -7  -7   93.59    4.20
   2   7   7   88.09    6.00
   2   7   7   86.59    4.30
   2   7   7   90.89    4.60
   2   7   7   88.59    4.50
  -3  -7  -7    3.40    1.80
  -3  -7  -7    2.30    1.70
  -3  -7  -7    0.00    1.60
   3   7   7    1.00    1.80
   3   7   7    1.20    2.20
   3   7   7    1.60    1.90
  -4  -7  -7    8.80    2.60
  -4  -7  -7    6.00    2.40
   4   7   7    8.10    2.50
   4   7   7    6.90    2.70
   4   7   7    6.20    2.40
  -5  -7  -7    1.10    3.10
  -5  -7  -7    1.80    2.80
   5   7   7   -0.70    2.50
   5   7   7    1.60    3.10
   5   7   7    1.20    2.40
   3  -8  -7    2.50    3.00
   3  -8  -7    2.20    3.60
  -3   8   7    1.00    4.30
   2  -8  -7    0.90    3.30
   2  -8  -7    3.10    3.00
  -2   8   7    4.80    2.90
   1  -8  -7    2.50    2.80
   1  -8  -7    1.10    2.80
   1  -8  -7    5.10    2.00
  -1   8   7    2.60    0.70
  -1   8   7    7.30    1.90
  -1   8   7    1.90    2.20
   0  -8  -7   22.00    2.70
   0  -8  -7   20.50    3.30
   0   8   7   16.40    2.60
   0   8   7   18.70    1.60
  -1  -8  -7   12.20    2.60
  -1  -8  -7   20.50    2.70
   1   8   7   13.90    1.70
   1   8   7   19.50    3.20
   1   8   7   16.60    1.80
   1   8   7    8.10    1.60
  -2  -8  -7    4.40    2.00
  -2  -8  -7    2.00    2.00
  -2  -8  -7    4.80    1.40
  -2  -8  -7    2.20    0.80
   2   8   7    0.10    2.00
   2   8   7    2.10    1.50
   2   8   7    3.30    1.70
  -3  -8  -7    4.40    1.60
  -3  -8  -7    3.40    1.80
  -3  -8  -7    3.10    1.90
  -3  -8  -7    2.70    1.80
   3   8   7    0.80    1.90
   3   8   7    5.00    2.10
   3   8   7    1.90    2.30
  -4  -8  -7    2.30    2.10
  -4  -8  -7    3.40    2.30
  -4  -8  -7    6.70    2.60
   4   8   7    1.60    2.20
   4   8   7   -0.40    2.10
   4   8   7    2.80    2.50
   2  -9  -7    4.70    3.60
   2  -9  -7    3.40    3.80
  -2   9   7    5.40    3.70
   1  -9  -7   62.09    6.40
   1  -9  -7   68.79    5.00
  -1   9   7   64.49    6.30
  -1   9   7   73.39    5.10
   0  -9  -7  163.58    8.80
   0  -9  -7  137.89    7.40
   0   9   7  131.69    5.60
   0   9   7  155.38    7.40
  -1  -9  -7    4.10    2.00
  -1  -9  -7    2.70    2.50
   1   9   7    1.10    1.20
   1   9   7    1.80    1.40
   1   9   7    2.10    2.30
  -2  -9  -7    7.70    2.30
   2   9   7    7.90    2.80
   2   9   7    6.00    1.70
   2   9   7    5.60    1.80
  -3  -9  -7    0.90    2.10
   3   9   7    1.50    2.00
   3   9   7    3.00    2.60
   3   9   7    2.70    2.00
  -4  -9  -7    2.60    2.30
  -4  -9  -7    1.50    2.10
   4   9   7    1.10    2.50
   4   9   7    2.00    2.80
   4   9   7    3.30    2.30
   1 -10  -7   14.60    4.50
   1 -10  -7   12.30    2.90
  -1  10   7   10.70    3.60
   0 -10  -7   61.59    5.10
   0 -10  -7   60.79    6.20
   0  10   7   61.89    5.70
  -1 -10  -7    0.40    2.20
   1  10   7    1.00    2.60
  -2 -10  -7   -0.10    2.10
   2  10   7    2.20    2.50
   2  10   7   -0.30    1.60
   2  10   7    0.50    1.70
  -3 -10  -7   18.50    3.10
   3  10   7   15.50    2.90
   3  10   7   28.80    3.10
   3  10   7   17.80    3.90
   0 -11  -7    4.10    2.70
   0  11   7    5.70    3.10
  -1 -11  -7   12.90    3.30
   1  11   7   10.80    3.60
  -2 -11  -7    0.80    2.50
   2  11   7    3.40    3.10
   3   8  -8   -0.80    2.90
   3   8  -8   -2.90    3.00
   3   8  -8   -4.30    4.90
  -3  -8   8    1.80    3.80
   2   8  -8   -3.00    2.70
   2   8  -8   -2.30    2.40
   2   8  -8   -6.20    3.60
  -2  -8   8   -5.00    3.40
   1   8  -8   -1.70    2.70
   1   8  -8    1.00    2.00
   1   8  -8    3.40    4.30
   1   8  -8   -5.30    3.50
  -1  -8   8    3.80    3.50
   0   8  -8   28.90    5.80
   0   8  -8   13.10    2.10
   0  -8   8   15.70    4.10
  -1   8  -8   15.10    2.00
  -1   8  -8   33.20    6.50
   1  -8   8   14.30    4.10
   3   7  -8   17.50    3.40
   3   7  -8    8.50    4.50
   3   7  -8   16.00    3.30
  -3  -7   8   19.50    2.90
   2   7  -8    0.10    2.30
   2   7  -8   -0.90    2.40
   2   7  -8   -7.40    2.90
  -2  -7   8    1.50    1.60
  -2  -7   8   -1.10    3.00
   1   7  -8    4.00    3.50
   1   7  -8    0.60    2.20
   1   7  -8   -0.30    1.90
   1   7  -8   -2.90    2.70
  -1  -7   8   -1.60    2.80
   0   7  -8    6.10    2.40
   0   7  -8    7.30    1.80
   0   7  -8    5.80    3.00
   0   7  -8    8.50    3.90
   0  -7   8    7.90    3.10
  -1   7  -8    1.70    1.50
  -1   7  -8    4.10    4.00
   1  -7   8    2.10    3.00
   1  -7   8    4.00    1.80
  -2   7  -8    2.40    1.60
  -2   7  -8    2.10    4.30
   2  -7   8    1.80    3.30
   2  -7   8    3.70    2.20
   4   6  -8   -3.00    4.00
   4   6  -8    3.20    3.80
   4   6  -8    2.30    3.50
  -4  -6   8    0.40    3.30
  -4  -6   8    2.30    3.00
  -4  -6   8    1.50    2.80
   3   6  -8    9.30    3.00
   3   6  -8    3.40    3.70
   3   6  -8    7.30    2.80
  -3  -6   8   10.90    2.80
  -3  -6   8    9.20    2.60
   2   6  -8    0.50    2.30
   2   6  -8   -2.20    2.80
   2   6  -8   -0.60    2.00
  -2  -6   8   -1.10    1.70
  -2  -6   8    0.60    1.90
   1   6  -8    3.00    2.10
   1   6  -8    2.80    2.00
   1   6  -8    1.40    2.60
  -1  -6   8    2.40    1.50
  -1  -6   8    6.50    2.80
   0   6  -8   18.50    3.20
   0   6  -8   18.70    2.20
   0   6  -8   16.40    2.50
   0   6  -8   23.50    4.70
   0  -6   8   18.80    3.30
  -1   6  -8   -3.40    1.90
  -1   6  -8   -1.10    1.60
  -1   6  -8    1.50    3.50
  -1   6  -8   -1.00    1.40
   1  -6   8    1.90    2.50
   1  -6   8    1.50    1.50
  -2   6  -8   -1.70    1.40
  -2   6  -8    0.40    1.80
  -2   6  -8   -1.00    3.50
   2  -6   8    1.80    2.70
   2  -6   8   -1.30    1.80
  -3   6  -8   -1.10    4.20
  -3   6  -8    1.60    2.10
   3  -6   8   -1.80    2.30
   4   5  -8   -0.20    3.00
   4   5  -8    2.80    3.30
   4   5  -8   -4.40    3.30
  -4  -5   8   -2.90    2.60
  -4  -5   8   -2.20    2.60
  -4  -5   8    6.40    3.10
   3   5  -8   23.90    3.30
   3   5  -8   19.80    4.10
   3   5  -8   20.90    3.10
  -3  -5   8   14.00    3.00
  -3  -5   8   22.20    3.10
  -3  -5   8   16.20    2.90
   2   5  -8   38.40    3.80
   2   5  -8   23.00    3.10
   2   5  -8   30.00    4.20
  -2  -5   8   35.20    3.20
  -2  -5   8   39.50    3.30
   1   5  -8   53.99    4.70
   1   5  -8   57.39    3.90
   1   5  -8   59.59    5.00
   1   5  -8   50.49    3.70
  -1  -5   8   51.89    3.20
  -1  -5   8   58.89    3.50
  -1  -5   8   49.70    3.10
   0   5  -8   72.39    4.20
   0   5  -8   78.99    4.40
   0   5  -8   83.79    5.20
   0   5  -8   76.99    6.10
   0   5  -8   73.49    4.00
   0  -5   8   78.79    5.20
   0  -5   8   76.19    3.70
   0  -5   8   79.29    4.00
  -1   5  -8   42.10    5.00
  -1   5  -8   31.60    2.70
  -1   5  -8   32.70    3.60
  -1   5  -8   37.10    3.00
   1  -5   8   40.80    3.90
   1  -5   8   31.60    2.50
   1  -5   8   34.50    2.60
   1  -5   8   32.60    1.80
  -2   5  -8   31.40    3.10
  -2   5  -8   34.10    4.90
  -2   5  -8   34.10    2.90
   2  -5   8   36.10    3.90
   2  -5   8   31.50    3.10
  -3   5  -8    1.10    1.90
  -3   5  -8    0.80    1.90
  -3   5  -8    1.40    4.10
   3  -5   8   -0.10    2.10
   4   4  -8   58.99    5.10
   4   4  -8   44.60    5.90
   4   4  -8   67.39    5.20
  -4  -4   8   65.19    4.80
  -4  -4   8   51.99    5.00
  -4  -4   8   63.09    5.50
   3   4  -8   -0.50    2.30
   3   4  -8   -1.30    2.40
   3   4  -8   -2.10    2.80
  -3  -4   8   -1.00    2.20
  -3  -4   8   -0.70    2.20
  -3  -4   8    0.00    2.20
   2   4  -8    3.40    2.00
   2   4  -8    1.90    2.60
   2   4  -8    1.90    1.00
   2   4  -8    2.30    2.20
  -2  -4   8    4.30    1.90
  -2  -4   8    2.30    1.80
  -2  -4   8    3.90    2.10
   1   4  -8   28.90    2.80
   1   4  -8   36.70    4.10
   1   4  -8   32.00    2.90
  -1  -4   8   31.20    2.70
  -1  -4   8   32.00    2.60
   0   4  -8   59.99    5.10
   0   4  -8   59.79    3.30
   0   4  -8   58.69    3.70
   0   4  -8   60.59    3.60
   0   4  -8   69.19    4.50
   0  -4   8   50.99    2.80
   0  -4   8   58.49    3.40
   0  -4   8   53.39    2.90
   0  -4   8   55.29    4.10
   0  -4   8   62.29    3.30
  -1   4  -8  516.45   20.80
  -1   4  -8  544.35   20.60
  -1   4  -8  594.14   22.30
  -1   4  -8  562.94   20.60
  -1   4  -8  574.64   20.70
  -1   4  -8  550.04   20.50
   1  -4   8  571.64   20.30
   1  -4   8  566.74   21.20
   1  -4   8  547.95   20.50
   1  -4   8  522.85   20.70
   1  -4   8  530.25   20.20
   1  -4   8  541.05   20.50
  -2   4  -8    1.40    3.20
  -2   4  -8    2.10    1.40
  -2   4  -8    1.70    1.60
   2  -4   8    1.70    1.00
   2  -4   8    3.90    1.40
   2  -4   8    3.30    2.20
   2  -4   8    3.50    1.90
  -3   4  -8    7.90    3.90
  -3   4  -8    6.50    2.10
  -3   4  -8    3.90    2.00
   3  -4   8    4.90    2.30
  -4   4  -8   18.10    3.00
  -4   4  -8   21.60    3.20
  -4   4  -8   11.50    5.10
   4  -4   8   11.80    3.30
   5   3  -8    6.70    3.70
   5   3  -8    6.10    3.80
   5   3  -8    4.00    3.70
  -5  -3   8    0.30    3.00
  -5  -3   8    7.80    3.30
  -5  -3   8    5.60    3.90
   4   3  -8    1.10    2.70
   4   3  -8   -1.20    2.90
   4   3  -8   -1.00    3.00
  -4  -3   8   -1.30    2.60
  -4  -3   8   -0.70    2.50
  -4  -3   8    0.20    2.40
   3   3  -8    0.70    2.70
   3   3  -8   -2.40    2.10
   3   3  -8    3.20    2.20
   3   3  -8    0.20    0.90
  -3  -3   8   -2.00    1.90
  -3  -3   8   -1.00    2.10
  -3  -3   8   -0.30    2.00
   2   3  -8    0.60    1.70
   2   3  -8   -1.30    1.70
   2   3  -8   -0.40    2.30
   2   3  -8    0.80    0.80
  -2  -3   8    0.80    1.50
  -2  -3   8   -0.90    1.60
  -2  -3   8    1.00    1.80
   1   3  -8  102.99    5.90
   1   3  -8  105.39    5.00
   1   3  -8   93.79    4.80
  -1  -3   8   97.39    4.60
  -1  -3   8  103.39    4.80
   0   3  -8  243.58    9.60
   0   3  -8  242.98    9.70
   0   3  -8  234.48    9.40
   0   3  -8  240.08   10.50
   0   3  -8  239.88   10.10
   0  -3   8  233.58    9.30
   0  -3   8  248.08    9.50
   0  -3   8  247.68   10.20
   0  -3   8  237.68    9.00
  -1   3  -8   29.70    2.10
  -1   3  -8   24.20    3.30
  -1   3  -8   26.70    2.50
  -1   3  -8   26.50    2.20
  -1   3  -8   30.60    2.40
  -1   3  -8   30.30    2.60
   1  -3   8   27.90    2.40
   1  -3   8   24.60    1.90
   1  -3   8   26.50    2.20
   1  -3   8   31.40    2.90
   1  -3   8   31.10    2.30
   1  -3   8   26.70    2.30
  -2   3  -8   36.70    2.80
  -2   3  -8   31.20    2.50
  -2   3  -8   39.40    3.00
  -2   3  -8   37.50    4.70
   2  -3   8   38.70    2.60
   2  -3   8   36.40    3.10
   2  -3   8   34.50    2.20
   2  -3   8   36.60    2.70
   2  -3   8   42.10    3.40
  -3   3  -8    0.70    1.80
  -3   3  -8   -1.90    3.30
  -3   3  -8    0.30    1.60
   3  -3   8   -0.10    2.10
   3  -3   8    0.50    1.80
   3  -3   8    0.00    1.30
  -4   3  -8   25.50    3.40
  -4   3  -8   21.00    3.20
  -4   3  -8   22.40    5.20
   4  -3   8   13.30    3.20
   5   2  -8    2.40    3.30
   5   2  -8    1.30    3.40
   5   2  -8   -0.20    3.20
  -5  -2   8    0.10    3.20
  -5  -2   8    1.50    3.10
  -5  -2   8   -4.30    2.80
   4   2  -8   -1.00    2.40
   4   2  -8   -0.10    2.70
   4   2  -8    2.50    2.90
  -4  -2   8    0.70    2.40
  -4  -2   8    1.50    2.60
  -4  -2   8   -2.00    2.30
   3   2  -8   -1.40    2.00
   3   2  -8   -0.40    2.00
   3   2  -8    1.50    2.70
   3   2  -8   -0.30    0.80
  -3  -2   8   -0.30    2.00
  -3  -2   8    2.10    2.00
  -3  -2   8   -1.60    1.90
   2   2  -8    9.00    2.00
   2   2  -8    7.40    1.80
   2   2  -8    3.30    2.20
   2   2  -8    6.00    0.80
  -2  -2   8    7.00    1.80
  -2  -2   8    4.30    1.50
  -2  -2   8    7.60    1.70
   1   2  -8  165.08    7.10
   1   2  -8  166.28    7.80
   1   2  -8  162.98    7.00
  -1  -2   8  169.58    6.90
  -1  -2   8  171.68    7.00
  -1  -2   8  162.98    7.30
   0   2  -8   80.89    3.70
   0   2  -8   75.79    3.80
   0   2  -8   79.89    3.90
   0   2  -8   72.59    4.50
   0   2  -8   78.09    4.30
   0  -2   8   71.69    3.50
   0  -2   8   76.79    3.80
   0  -2   8   76.19    4.20
   0  -2   8   78.79    3.20
   0  -2   8   76.19    3.70
  -1   2  -8   31.20    2.10
  -1   2  -8   28.70    3.40
  -1   2  -8   30.00    2.50
  -1   2  -8   33.00    2.40
  -1   2  -8   33.40    1.90
   1  -2   8   29.40    2.00
   1  -2   8   32.80    2.30
   1  -2   8   35.70    2.50
   1  -2   8   31.50    2.30
   1  -2   8   34.30    2.40
  -2   2  -8    6.80    1.30
  -2   2  -8    9.20    1.70
  -2   2  -8    4.90    1.40
  -2   2  -8   10.60    2.90
   2  -2   8    6.90    1.50
   2  -2   8    9.90    1.80
   2  -2   8    6.90    1.20
   2  -2   8    8.60    1.60
  -3   2  -8   55.19    3.90
  -3   2  -8   55.49    3.80
  -3   2  -8   52.89    5.70
   3  -2   8   46.10    3.60
   3  -2   8   52.29    3.50
   3  -2   8   41.40    2.90
  -4   2  -8   -0.60    4.20
  -4   2  -8    0.00    2.20
  -4   2  -8    0.80    2.40
   4  -2   8   -1.20    2.50
   4  -2   8    4.40    1.90
   5   1  -8   20.80    3.90
   5   1  -8   22.90    3.90
  -5  -1   8   19.90    3.80
  -5  -1   8   10.60    3.80
  -5  -1   8   10.10    3.50
   4   1  -8    0.70    1.40
   4   1  -8    0.00    2.60
   4   1  -8   -0.60    2.30
   4   1  -8    1.80    2.50
  -4  -1   8    1.20    2.80
  -4  -1   8   -0.60    2.30
  -4  -1   8   -0.90    2.20
   3   1  -8    3.70    1.40
   3   1  -8    4.70    1.10
   3   1  -8    3.80    2.20
   3   1  -8    7.00    2.10
   3   1  -8   -1.00    2.30
  -3  -1   8    4.20    2.00
  -3  -1   8    3.30    1.90
  -3  -1   8    3.10    2.00
   2   1  -8   33.10    3.80
   2   1  -8   28.50    2.80
   2   1  -8   28.40    2.60
  -2  -1   8   30.10    2.60
  -2  -1   8   21.10    2.40
  -2  -1   8   36.20    2.70
   1   1  -8  189.28    7.60
   1   1  -8  183.18    7.50
   1   1  -8  185.08    7.70
   1   1  -8  188.68    8.30
  -1  -1   8  177.58    7.50
  -1  -1   8  174.28    7.80
  -1  -1   8  189.78    7.60
   0   1  -8    9.80    1.40
   0   1  -8   15.50    2.10
   0   1  -8   12.30    1.80
   0   1  -8   12.00    1.50
   0   1  -8    8.60    1.20
   0  -1   8   11.00    1.50
   0  -1   8   13.60    1.90
   0  -1   8   12.90    1.30
   0  -1   8   12.30    1.50
  -1   1  -8   12.20    2.30
  -1   1  -8    7.00    1.20
  -1   1  -8    9.30    1.50
  -1   1  -8    9.80    1.50
   1  -1   8    8.40    1.40
   1  -1   8    9.70    1.40
   1  -1   8    8.70    1.20
   1  -1   8    7.70    1.40
   1  -1   8    8.70    1.30
  -2   1  -8   15.40    1.90
  -2   1  -8    9.60    1.40
  -2   1  -8   14.40    2.80
  -2   1  -8   15.20    1.80
   2  -1   8   13.90    1.80
   2  -1   8   15.90    1.80
   2  -1   8   17.40    1.70
  -3   1  -8   13.70    3.30
  -3   1  -8   13.70    2.20
  -3   1  -8   10.70    2.10
   3  -1   8   13.30    2.10
   3  -1   8   12.10    1.50
   3  -1   8   11.50    2.10
  -4   1  -8   -2.60    3.60
  -4   1  -8   -0.50    2.10
  -4   1  -8   -1.20    2.30
   4  -1   8   -2.10    1.80
   4  -1   8   -0.60    2.00
  -5   1  -8    3.20    2.80
  -5   1  -8    4.70    3.20
  -5   1  -8    2.70    4.70
   5  -1   8    0.50    2.40
   5   0  -8   -3.80    3.50
   5   0  -8    2.30    3.00
  -5   0   8   -1.60    3.20
  -5   0   8    1.10    3.10
   4   0  -8   20.20    3.10
   4   0  -8   19.00    2.30
   4   0  -8   14.00    2.90
  -4   0   8   25.50    3.50
  -4   0   8   17.50    2.90
  -4   0   8   17.90    3.20
   3   0  -8   15.90    2.50
   3   0  -8   17.70    1.70
   3   0  -8   10.30    1.60
   3   0  -8    6.90    2.70
   3   0  -8   14.70    2.40
  -3   0   8   17.50    2.60
  -3   0   8   10.40    2.30
  -3   0   8   14.20    2.20
   2   0  -8   14.50    2.00
   2   0  -8   11.20    2.40
   2   0  -8   13.30    1.90
  -2   0   8   11.80    1.90
  -2   0   8   12.40    1.70
  -2   0   8    9.00    1.80
   1   0  -8   35.20    2.50
   1   0  -8   34.60    3.20
   1   0  -8   38.80    2.60
   1   0  -8   40.10    2.40
  -1   0   8   36.90    2.40
  -1   0   8   39.00    2.50
  -1   0   8   38.50    2.80
   0   0  -8    1.30    1.10
   0   0  -8    1.50    1.00
   0   0  -8    1.30    1.40
   0   0  -8    1.40    0.90
   0   0  -8    5.00    1.40
   0   0   8    1.80    1.00
   0   0   8    2.80    0.80
   0   0   8    0.70    0.70
   0   0   8    1.90    1.10
   0   0   8    1.50    1.30
  -1   0  -8  118.59    5.40
  -1   0  -8  128.19    6.10
  -1   0  -8  135.69    5.60
  -1   0  -8  125.99    5.50
   1   0   8  136.69    5.60
   1   0   8  129.79    5.50
   1   0   8  132.79    6.00
   1   0   8  130.29    5.60
   1   0   8  127.79    5.50
  -2   0  -8   72.19    4.70
  -2   0  -8   64.99    3.60
  -2   0  -8   68.79    3.60
   2   0   8   68.99    3.20
   2   0   8   65.99    3.10
   2   0   8   70.19    3.60
   2   0   8   68.69    3.70
  -3   0  -8   16.70    3.50
  -3   0  -8   23.40    2.70
  -3   0  -8   22.10    2.50
   3   0   8   19.70    2.40
   3   0   8   19.80    2.50
   3   0   8   17.50    1.70
  -4   0  -8   45.10    4.00
  -4   0  -8   47.40    4.30
  -4   0  -8   50.19    5.90
   4   0   8   35.70    3.00
   4   0   8   44.50    4.00
   4   0   8   48.60    4.00
  -5   0  -8    5.10    3.00
  -5   0  -8    6.20    3.40
  -5   0  -8    9.70    5.00
   5   0   8    6.80    2.80
   5  -1  -8   10.00    3.00
  -5   1   8   11.20    3.20
  -5   1   8    4.40    3.70
  -5   1   8    7.50    3.50
   4  -1  -8    7.30    2.60
   4  -1  -8    7.00    1.90
   4  -1  -8    9.10    2.60
  -4   1   8   12.90    3.10
  -4   1   8    7.00    2.80
  -4   1   8    7.30    2.50
   3  -1  -8   22.50    1.90
   3  -1  -8   25.70    2.80
   3  -1  -8   25.20    2.30
   3  -1  -8   29.10    2.80
  -3   1   8   29.50    2.90
  -3   1   8   23.10    2.90
  -3   1   8   30.90    3.00
   2  -1  -8    8.80    1.70
   2  -1  -8   11.20    1.20
   2  -1  -8   11.00    1.90
   2  -1  -8    8.40    0.80
  -2   1   8    8.80    1.70
  -2   1   8    7.20    1.60
  -2   1   8    5.80    1.70
   1  -1  -8   13.60    1.30
   1  -1  -8   13.40    1.30
   1  -1  -8   16.10    1.80
   1  -1  -8   13.40    1.70
  -1   1   8   11.20    1.70
  -1   1   8   14.40    1.00
  -1   1   8   12.60    1.40
  -1   1   8    9.10    1.30
  -1   1   8   13.50    1.50
   0  -1  -8  587.24   21.50
   0  -1  -8  589.44   21.40
   0  -1  -8  581.64   21.40
   0  -1  -8  544.45   21.30
   0  -1  -8  555.24   21.30
   0  -1  -8  565.54   21.40
   0   1   8  593.54   21.90
   0   1   8  586.84   21.40
   0   1   8  581.24   21.40
   0   1   8  602.34   21.60
   0   1   8  583.94   21.40
   0   1   8  586.84   21.40
   0   1   8  597.84   21.40
  -1  -1  -8   51.09    2.70
  -1  -1  -8   51.79    2.80
  -1  -1  -8   49.10    2.80
  -1  -1  -8   49.10    3.40
  -1  -1  -8   51.99    2.80
   1   1   8   51.29    2.70
   1   1   8   51.29    3.50
   1   1   8   50.19    3.00
   1   1   8   51.39    2.90
   1   1   8   47.70    2.70
  -2  -1  -8    0.40    1.20
  -2  -1  -8    2.40    1.20
  -2  -1  -8    1.20    1.90
   2   1   8   -2.80    1.20
   2   1   8    1.40    1.20
  -3  -1  -8    3.00    2.50
  -3  -1  -8    1.00    1.50
  -3  -1  -8    0.40    1.50
   3   1   8    2.70    1.80
   3   1   8    0.00    1.60
   3   1   8    1.20    0.90
  -4  -1  -8   11.30    2.60
  -4  -1  -8   13.30    3.90
  -4  -1  -8   10.00    2.50
   4   1   8   11.60    2.60
   4   1   8   16.50    2.80
  -5  -1  -8   49.80    4.90
  -5  -1  -8   56.79    6.80
  -5  -1  -8   57.19    5.70
   5   1   8   52.89    5.00
   5   1   8   47.10    4.80
   5  -2  -8   -0.50    2.40
  -5   2   8   -0.90    3.90
  -5   2   8    1.20    3.60
  -5   2   8    2.90    3.30
   4  -2  -8    3.40    2.00
   4  -2  -8    5.40    2.00
   4  -2  -8    7.90    2.30
   4  -2  -8    6.90    2.20
  -4   2   8    5.10    2.60
  -4   2   8    7.90    2.50
  -4   2   8    4.70    2.80
   3  -2  -8   15.20    2.10
   3  -2  -8   15.40    2.00
   3  -2  -8   15.60    2.30
  -3   2   8   11.90    2.10
  -3   2   8   20.00    2.60
  -3   2   8   11.50    2.70
   2  -2  -8   -0.80    0.60
   2  -2  -8    1.20    0.80
   2  -2  -8    1.20    1.00
   2  -2  -8   -0.60    1.40
   2  -2  -8    0.90    1.30
  -2   2   8    0.30    1.20
  -2   2   8    2.40    1.30
  -2   2   8   -0.80    1.00
  -2   2   8    0.10    1.60
   1  -2  -8   53.99    2.90
   1  -2  -8   48.00    2.60
   1  -2  -8   54.29    2.90
  -1   2   8   55.29    3.00
  -1   2   8   51.09    2.50
  -1   2   8   54.39    2.80
  -1   2   8   51.49    3.30
  -1   2   8   50.79    2.80
   0  -2  -8   90.99    4.10
   0  -2  -8   96.29    4.10
   0  -2  -8   90.49    4.10
   0  -2  -8   86.69    3.90
   0  -2  -8   91.59    4.10
   0  -2  -8   90.79    4.10
   0  -2  -8   88.39    4.00
   0   2   8   91.59    4.30
   0   2   8   88.49    3.90
   0   2   8   89.39    4.00
   0   2   8   90.79    4.00
   0   2   8   87.89    4.00
   0   2   8   90.79    4.10
  -1  -2  -8    2.30    0.80
  -1  -2  -8    0.30    1.00
  -1  -2  -8    1.70    0.90
  -1  -2  -8    0.70    1.10
  -1  -2  -8    1.50    1.40
   1   2   8    2.50    1.00
   1   2   8    2.20    1.00
   1   2   8    1.70    1.10
   1   2   8    2.50    1.10
  -2  -2  -8   52.29    3.10
  -2  -2  -8   53.49    3.30
  -2  -2  -8   52.89    3.80
  -2  -2  -8   50.69    2.80
   2   2   8   49.50    3.10
   2   2   8   54.69    3.20
  -3  -2  -8  383.76   14.90
  -3  -2  -8  366.46   15.90
  -3  -2  -8  390.86   15.10
   3   2   8  370.26   14.60
   3   2   8  398.86   15.10
   3   2   8  381.96   15.00
  -4  -2  -8  171.18    8.00
  -4  -2  -8  182.28    9.70
  -4  -2  -8  174.78    8.10
   4   2   8  171.18    8.00
   4   2   8  176.58    8.20
   4   2   8  148.19    7.50
  -5  -2  -8    7.10    2.90
  -5  -2  -8   10.20    4.50
  -5  -2  -8    7.60    3.20
   5   2   8    5.00    2.70
   5   2   8    9.60    3.10
   4  -3  -8   14.30    2.70
   4  -3  -8   10.70    3.90
   4  -3  -8   15.20    2.70
   4  -3  -8   14.10    2.30
  -4   3   8   11.10    3.20
  -4   3   8   19.00    2.90
  -4   3   8   19.00    3.20
   3  -3  -8   10.50    1.80
   3  -3  -8   13.00    2.00
   3  -3  -8   11.80    2.40
   3  -3  -8   17.40    3.40
   3  -3  -8   12.10    2.10
  -3   3   8    9.60    2.50
  -3   3   8   13.10    2.20
  -3   3   8   11.70    2.40
   2  -3  -8   65.09    4.50
   2  -3  -8   61.99    3.30
   2  -3  -8   73.49    3.60
   2  -3  -8   63.49    3.40
   2  -3  -8   59.29    3.00
   2  -3  -8   62.29    3.10
  -2   3   8   63.09    3.50
  -2   3   8   64.39    3.50
  -2   3   8   64.89    3.60
  -2   3   8   60.59    4.30
   1  -3  -8    3.20    1.50
   1  -3  -8    1.40    1.00
   1  -3  -8    2.00    0.70
   1  -3  -8    2.90    1.10
   1  -3  -8    0.70    0.90
  -1   3   8    0.60    0.80
  -1   3   8    1.60    0.90
  -1   3   8    1.90    0.90
  -1   3   8    2.60    1.00
  -1   3   8    0.10    1.20
   0  -3  -8   41.00    2.40
   0  -3  -8   43.00    2.40
   0  -3  -8   39.50    2.10
   0  -3  -8   43.90    2.50
   0  -3  -8   44.10    2.70
   0   3   8   39.50    2.30
   0   3   8   44.10    2.80
   0   3   8   42.90    2.40
   0   3   8   44.20    2.40
   0   3   8   41.70    2.50
   0   3   8   44.10    2.30
  -1  -3  -8   32.80    2.00
  -1  -3  -8   30.90    2.30
  -1  -3  -8   33.80    2.80
  -1  -3  -8   34.40    2.30
  -1  -3  -8   31.30    2.00
   1   3   8   33.80    2.20
   1   3   8   33.80    1.90
   1   3   8   31.30    2.10
   1   3   8   32.10    2.10
   1   3   8   32.80    2.50
   1   3   8   31.90    2.20
  -2  -3  -8    3.60    1.40
  -2  -3  -8    1.10    0.80
  -2  -3  -8    5.50    2.00
  -2  -3  -8    2.60    1.30
   2   3   8    2.30    1.30
   2   3   8    1.10    1.20
  -3  -3  -8   12.50    3.20
  -3  -3  -8   11.20    2.30
  -3  -3  -8    7.40    1.10
  -3  -3  -8   10.20    2.10
   3   3   8   12.50    2.30
   3   3   8    7.50    1.80
   3   3   8   12.70    2.20
  -4  -3  -8   10.80    3.40
  -4  -3  -8    7.80    2.60
  -4  -3  -8   16.30    2.90
   4   3   8   10.10    2.50
   4   3   8    8.90    2.40
   4   3   8    6.80    1.90
  -5  -3  -8    1.80    1.90
  -5  -3  -8    1.00    2.70
  -5  -3  -8    1.00    3.40
  -5  -3  -8    4.40    3.90
   5   3   8   -0.20    2.90
   5   3   8    2.80    2.70
   4  -4  -8   44.40    4.50
   4  -4  -8   48.50    4.20
   4  -4  -8   55.29    6.20
  -4   4   8   34.50    4.90
  -4   4   8   44.30    4.30
  -4   4   8   59.59    4.60
   3  -4  -8  119.19    5.20
   3  -4  -8  129.29    6.50
   3  -4  -8  118.29    7.30
   3  -4  -8  127.19    6.10
   3  -4  -8  124.69    6.70
  -3   4   8  120.49    6.00
  -3   4   8  126.39    7.10
  -3   4   8  124.99    6.00
   2  -4  -8    3.10    0.80
   2  -4  -8    3.20    1.90
   2  -4  -8    3.60    1.00
   2  -4  -8    3.80    1.20
   2  -4  -8    5.60    2.30
   2  -4  -8    4.50    1.40
   2  -4  -8    4.60    1.60
  -2   4   8    2.80    1.20
  -2   4   8    2.60    1.40
  -2   4   8    5.50    1.60
  -2   4   8    5.50    2.10
   1  -4  -8   29.70    2.80
   1  -4  -8   26.50    1.80
   1  -4  -8   23.60    2.00
   1  -4  -8   26.80    3.00
   1  -4  -8   27.30    2.20
   1  -4  -8   25.90    1.60
  -1   4   8   28.10    2.00
  -1   4   8   30.10    2.80
  -1   4   8   24.50    2.10
  -1   4   8   25.60    1.90
   0  -4  -8   25.90    2.00
   0  -4  -8   26.20    2.50
   0  -4  -8   29.60    2.00
   0  -4  -8   23.60    1.70
   0  -4  -8   28.30    2.60
   0  -4  -8   26.80    1.50
   0   4   8   24.00    2.20
   0   4   8   25.80    2.00
   0   4   8   25.70    1.90
   0   4   8   26.00    1.80
   0   4   8   30.40    2.00
   0   4   8   32.80    2.40
   0   4   8   28.10    2.10
  -1  -4  -8   19.80    1.80
  -1  -4  -8   18.30    1.50
  -1  -4  -8   16.90    1.60
  -1  -4  -8   22.00    1.80
  -1  -4  -8   21.80    2.00
   1   4   8   18.00    1.60
   1   4   8   20.80    1.80
   1   4   8   20.10    1.80
   1   4   8   19.10    1.30
   1   4   8   20.10    1.80
   1   4   8   23.90    1.90
   1   4   8   17.30    2.10
  -2  -4  -8   67.79    4.40
  -2  -4  -8   63.19    3.00
  -2  -4  -8   62.39    3.30
  -2  -4  -8   65.49    3.60
  -2  -4  -8   64.29    3.50
   2   4   8   69.69    3.70
   2   4   8   67.89    3.60
   2   4   8   58.29    3.20
  -3  -4  -8   39.50    2.30
  -3  -4  -8   43.60    3.50
  -3  -4  -8   39.70    3.30
  -3  -4  -8   39.00    4.60
  -3  -4  -8   33.90    2.30
   3   4   8   39.40    3.50
   3   4   8   40.80    3.50
   3   4   8   36.80    3.20
  -4  -4  -8   -4.90    2.60
  -4  -4  -8   -0.70    2.20
  -4  -4  -8    0.50    2.20
   4   4   8    0.80    1.70
   4   4   8    1.90    2.20
   4   4   8   -1.70    2.30
  -5  -4  -8    1.80    3.50
  -5  -4  -8    6.00    4.00
  -5  -4  -8    2.50    3.00
   5   4   8    0.90    2.60
   5   4   8   -3.00    2.70
   4  -5  -8   26.70    4.60
   4  -5  -8   29.80    3.80
   4  -5  -8   29.00    3.90
  -4   5   8   23.50    3.20
  -4   5   8   33.70    3.60
  -4   5   8   32.50    5.00
   3  -5  -8    3.90    3.00
   3  -5  -8    1.10    2.20
   3  -5  -8    0.20    2.00
  -3   5   8    1.00    1.80
  -3   5   8    2.60    2.50
  -3   5   8   -1.00    1.90
   2  -5  -8   62.69    5.10
   2  -5  -8   53.49    3.00
   2  -5  -8   58.49    3.40
   2  -5  -8   57.39    4.40
  -2   5   8   54.39    3.30
  -2   5   8   55.59    3.50
  -2   5   8   58.19    4.60
  -2   5   8   52.19    3.30
   1  -5  -8   66.89    4.40
   1  -5  -8   65.59    3.60
   1  -5  -8   65.29    4.40
   1  -5  -8   63.89    3.10
  -1   5   8   60.09    3.10
  -1   5   8   66.99    3.20
  -1   5   8   62.59    3.30
  -1   5   8   58.69    2.80
  -1   5   8   69.89    4.10
   0  -5  -8  222.58    8.30
   0  -5  -8  225.78    8.60
   0  -5  -8  236.08    9.40
   0  -5  -8  214.08    8.30
   0  -5  -8  213.98    8.80
   0  -5  -8  226.18    9.40
   0  -5  -8  234.08    9.10
   0   5   8  218.68    8.80
   0   5   8  210.58    8.70
   0   5   8  213.08    8.60
   0   5   8  230.38    8.70
   0   5   8  221.08    8.70
   0   5   8  229.88    8.90
  -1  -5  -8   11.20    1.20
  -1  -5  -8    9.60    1.40
  -1  -5  -8    9.40    1.70
  -1  -5  -8    8.80    1.10
  -1  -5  -8   11.60    1.40
   1   5   8   13.90    1.50
   1   5   8    8.50    1.20
   1   5   8   10.20    1.00
   1   5   8    9.90    1.50
   1   5   8    8.70    1.70
   1   5   8   10.20    1.80
   1   5   8   13.30    1.30
  -2  -5  -8   14.50    1.80
  -2  -5  -8   16.20    1.90
  -2  -5  -8   15.20    1.90
  -2  -5  -8   12.50    1.20
   2   5   8   15.50    1.90
   2   5   8   13.20    1.60
   2   5   8    8.80    1.80
   2   5   8   11.70    1.70
  -3  -5  -8   11.70    3.30
  -3  -5  -8    7.80    1.00
  -3  -5  -8    9.80    2.10
  -3  -5  -8    6.10    1.30
  -3  -5  -8   10.70    2.30
   3   5   8   10.60    2.30
   3   5   8    7.30    2.10
   3   5   8    9.80    2.10
  -4  -5  -8   -2.50    2.30
  -4  -5  -8   -2.50    2.50
  -4  -5  -8   -0.70    3.10
   4   5   8   -0.40    2.00
   4   5   8   -3.20    2.30
   4   5   8    1.50    1.90
  -5  -5  -8    2.50    3.10
  -5  -5  -8    1.20    2.90
   5   5   8    5.10    2.80
   5   5   8   -2.20    3.00
   3  -6  -8    5.10    2.60
   3  -6  -8    1.60    3.30
   3  -6  -8    0.70    2.40
  -3   6   8    3.10    1.90
  -3   6   8    0.20    1.90
  -3   6   8    0.90    2.90
   2  -6  -8    8.90    2.60
   2  -6  -8   10.80    1.90
   2  -6  -8   10.30    3.00
  -2   6   8    7.30    1.50
  -2   6   8    8.60    1.80
  -2   6   8    5.30    2.60
   1  -6  -8   76.09    4.30
   1  -6  -8   77.59    5.10
   1  -6  -8   83.19    5.20
  -1   6   8   78.49    3.80
  -1   6   8   83.19    3.70
  -1   6   8   70.59    4.80
  -1   6   8   69.49    3.60
   0  -6  -8    7.30    1.70
   0  -6  -8    5.30    1.00
   0  -6  -8    7.70    2.20
   0  -6  -8    4.40    1.90
   0   6   8    4.00    1.10
   0   6   8    2.90    0.90
   0   6   8    4.60    1.40
   0   6   8    3.60    1.30
   0   6   8    3.10    1.20
  -1  -6  -8   71.09    4.20
  -1  -6  -8   64.39    3.40
  -1  -6  -8   73.39    4.00
  -1  -6  -8   69.69    3.20
  -1  -6  -8   70.59    3.20
  -1  -6  -8   66.29    3.00
   1   6   8   65.79    3.40
   1   6   8   63.69    3.30
   1   6   8   71.49    3.50
   1   6   8   65.79    3.20
   1   6   8   69.49    3.30
  -2  -6  -8    0.90    0.90
  -2  -6  -8   -0.50    1.30
  -2  -6  -8   -0.20    1.40
  -2  -6  -8   -1.40    1.40
   2   6   8   -1.40    1.30
   2   6   8   -0.80    1.10
   2   6   8   -1.30    1.20
   2   6   8    0.90    1.80
  -3  -6  -8   81.99    4.70
  -3  -6  -8   76.89    4.60
  -3  -6  -8   73.09    4.00
   3   6   8   78.19    4.80
   3   6   8   73.79    5.40
   3   6   8   80.49    4.60
  -4  -6  -8    5.50    2.50
  -4  -6  -8    3.70    2.30
   4   6   8    6.40    2.30
   4   6   8    6.20    2.30
   4   6   8    1.80    2.30
  -5  -6  -8   -1.60    3.10
  -5  -6  -8    1.10    2.80
   5   6   8   -0.50    2.50
   5   6   8   -0.40    2.40
   5   6   8   -1.20    3.10
   3  -7  -8    1.60    3.50
   3  -7  -8    0.20    2.80
  -3   7   8    2.00    3.20
  -3   7   8    0.50    1.60
   2  -7  -8    0.40    1.70
   2  -7  -8    3.00    2.70
   2  -7  -8    3.90    3.00
  -2   7   8    1.10    1.20
  -2   7   8    1.80    2.50
   1  -7  -8   29.40    2.90
   1  -7  -8   28.70    3.60
   1  -7  -8   29.70    3.70
  -1   7   8   25.90    2.30
  -1   7   8   26.60    2.00
  -1   7   8   26.10    3.10
   0  -7  -8   -0.10    0.50
   0  -7  -8   -1.00    2.00
   0  -7  -8    0.30    1.50
   0   7   8   -1.00    1.00
   0   7   8   -2.80    1.40
   0   7   8   -2.00    1.20
   0   7   8   -2.00    0.90
  -1  -7  -8   44.80    3.40
  -1  -7  -8   39.60    3.70
  -1  -7  -8   41.50    2.50
   1   7   8   33.80    2.60
   1   7   8   37.20    2.60
   1   7   8   42.90    2.70
   1   7   8   39.20    2.30
  -2  -7  -8    5.60    1.40
  -2  -7  -8    6.60    1.60
  -2  -7  -8    4.70    1.90
  -2  -7  -8    4.00    1.10
  -2  -7  -8    4.60    1.90
   2   7   8    2.70    1.60
   2   7   8    5.50    1.60
   2   7   8    3.20    1.30
   2   7   8    3.00    2.30
  -3  -7  -8   46.10    3.50
  -3  -7  -8   43.00    3.40
   3   7   8   34.00    4.40
   3   7   8   40.30    3.70
   3   7   8   45.80    3.60
  -4  -7  -8    2.90    2.40
  -4  -7  -8    1.20    2.30
   4   7   8    0.60    2.50
   4   7   8    2.20    2.20
   4   7   8    0.20    2.10
  -5  -7  -8    1.80    3.10
  -5  -7  -8    4.30    3.00
   5   7   8    5.30    2.90
   5   7   8    0.60    2.70
   5   7   8    2.20    2.90
   3  -8  -8    1.60    3.70
   3  -8  -8    4.30    3.20
  -3   8   8    4.00    4.60
   2  -8  -8   13.60    3.50
   2  -8  -8    6.90    3.50
  -2   8   8    7.70    1.30
  -2   8   8   10.30    3.20
   1  -8  -8   -0.40    2.70
   1  -8  -8    5.30    3.10
   1  -8  -8    3.00    1.90
  -1   8   8    3.80    2.30
  -1   8   8    7.40    1.70
  -1   8   8    3.00    0.90
   0  -8  -8   13.20    3.10
   0  -8  -8   10.70    2.20
   0   8   8   10.80    1.40
   0   8   8    6.80    2.10
  -1  -8  -8    9.20    2.60
  -1  -8  -8    2.50    1.90
   1   8   8   11.60    1.70
   1   8   8    7.90    1.40
  -2  -8  -8    7.30    1.10
  -2  -8  -8    6.10    1.60
  -2  -8  -8    6.30    2.20
  -2  -8  -8    7.00    2.10
   2   8   8    8.60    1.80
   2   8   8   11.70    2.80
   2   8   8   11.80    2.00
  -3  -8  -8    2.60    1.80
  -3  -8  -8    4.40    2.20
  -3  -8  -8    5.80    1.80
   3   8   8    4.20    2.00
   3   8   8    5.30    2.60
   3   8   8    6.40    2.20
  -4  -8  -8    1.40    2.00
  -4  -8  -8    2.70    2.30
  -4  -8  -8    3.30    2.60
   4   8   8    1.20    2.20
   4   8   8    3.00    2.40
   4   8   8    5.30    2.60
   2  -9  -8   -0.20    3.40
   2  -9  -8    4.60    3.30
  -2   9   8    5.50    3.20
   1  -9  -8   11.70    3.70
   1  -9  -8    9.30    2.40
  -1   9   8    8.20    2.80
   0  -9  -8   70.89    6.20
   0  -9  -8   64.69    4.70
   0   9   8   65.29    5.10
   0   9   8   60.69    3.10
  -1  -9  -8   16.10    2.80
  -1  -9  -8   19.00    3.30
   1   9   8   13.40    1.80
   1   9   8   16.20    3.30
   1   9   8   21.50    2.10
  -2  -9  -8   -1.40    2.20
  -2  -9  -8   -0.70    1.90
   2   9   8    2.60    1.70
   2   9   8    1.60    2.40
   2   9   8    3.80    1.60
  -3  -9  -8    5.70    2.40
   3   9   8    8.10    2.30
   3   9   8   10.00    3.20
   3   9   8   10.80    2.40
  -4  -9  -8    5.10    2.50
  -4  -9  -8    6.00    2.20
   4   9   8    5.80    2.60
   4   9   8    8.40    2.90
   4   9   8    6.20    2.90
   1 -10  -8  121.69    7.70
   1 -10  -8  142.59    9.40
  -1  10   8  149.69    9.00
   0 -10  -8   50.79    4.80
   0 -10  -8   48.70    5.70
  -1 -10  -8   -1.40    2.90
  -1 -10  -8    0.90    2.20
   1  10   8   -1.20    1.40
   1  10   8    2.30    2.60
  -2 -10  -8    5.50    2.40
   2  10   8    3.10    1.90
   2  10   8    3.10    1.70
   2  10   8    2.30    2.60
  -3 -10  -8    4.10    2.60
   3  10   8    0.30    2.10
   3  10   8    2.00    2.80
   3  10   8    0.90    2.10
   0 -11  -8    4.50    2.70
   0  11   8    9.20    3.30
  -1 -11  -8    0.50    2.40
   1  11   8    5.10    3.10
  -2 -11  -8   12.60    3.20
   2  11   8   14.50    3.90
   2   8  -9   -1.50    2.60
   2   8  -9   -3.20    2.90
   2   8  -9   -5.50    3.80
  -2  -8   9   -0.60    3.60
   1   8  -9   -5.80    3.10
   1   8  -9    2.20    4.30
   1   8  -9   -1.90    2.00
  -1  -8   9   -0.50    3.40
   0   8  -9   25.20    5.00
   0   8  -9   39.50    6.60
   0   8  -9   32.30    3.30
   0  -8   9   26.70    4.70
   3   7  -9    2.60    2.90
   3   7  -9   -4.10    4.20
   3   7  -9    2.80    2.90
  -3  -7   9    4.00    2.50
   2   7  -9   -1.30    2.50
   2   7  -9   -4.40    3.30
   2   7  -9   -2.90    2.60
  -2  -7   9    4.90    3.40
  -2  -7   9    0.80    1.80
   1   7  -9   -0.30    2.00
   1   7  -9   -1.30    2.70
   1   7  -9    4.80    4.40
   1   7  -9   -2.40    3.00
  -1  -7   9    0.20    3.10
   0   7  -9    1.10    1.70
   0   7  -9    6.10    3.90
   0   7  -9    0.30    2.50
   0   7  -9    2.00    3.40
   0  -7   9   -0.20    3.00
  -1   7  -9    0.20    1.60
  -1   7  -9    2.20    4.20
   1  -7   9    2.00    1.70
   1  -7   9   -3.60    2.80
  -2   7  -9   -0.50    1.60
  -2   7  -9    0.70    4.60
   2  -7   9    1.20    2.10
   2  -7   9   -1.20    3.10
   4   6  -9    3.70    4.10
   4   6  -9    1.90    4.40
   4   6  -9   12.70    3.90
  -4  -6   9    4.40    3.10
  -4  -6   9   12.80    3.70
   3   6  -9    1.20    2.90
   3   6  -9   -3.20    3.60
   3   6  -9   -3.10    2.60
  -3  -6   9    0.80    2.30
  -3  -6   9   -3.00    2.40
   2   6  -9    4.10    2.40
   2   6  -9    0.10    2.30
   2   6  -9   -3.20    3.00
  -2  -6   9    4.00    1.90
  -2  -6   9    0.40    2.00
   1   6  -9    2.70    3.10
   1   6  -9    4.20    3.40
   1   6  -9    5.40    2.50
   1   6  -9    1.10    2.00
  -1  -6   9    1.50    2.00
  -1  -6   9    3.20    2.80
   0   6  -9    3.20    1.80
   0   6  -9    0.50    2.60
   0   6  -9    3.40    3.30
   0   6  -9    3.20    2.20
   0  -6   9    2.50    2.70
  -1   6  -9   -0.80    1.90
  -1   6  -9   -0.40    1.60
  -1   6  -9    4.50    3.80
   1  -6   9    0.40    1.50
   1  -6   9    2.10    2.50
  -2   6  -9    5.50    2.70
  -2   6  -9    4.80    4.20
  -2   6  -9    5.50    1.80
   2  -6   9    6.80    2.20
   2  -6   9    2.90    2.80
   4   5  -9    0.70    3.70
   4   5  -9    3.20    3.20
   4   5  -9   11.00    3.80
  -4  -5   9    5.30    3.00
  -4  -5   9    7.00    3.30
  -4  -5   9    3.90    3.00
   3   5  -9    0.80    3.40
   3   5  -9    8.00    3.00
   3   5  -9    5.90    2.80
  -3  -5   9    4.80    2.60
  -3  -5   9   -1.50    2.50
  -3  -5   9    4.40    2.70
   2   5  -9    0.90    2.20
   2   5  -9   -1.50    2.70
   2   5  -9    0.00    2.30
  -2  -5   9    1.90    1.90
  -2  -5   9   -1.60    1.90
   1   5  -9   30.60    4.30
   1   5  -9   21.10    3.50
   1   5  -9   25.90    2.80
   1   5  -9   22.30    2.70
  -1  -5   9   20.70    2.20
  -1  -5   9   23.10    2.50
   0   5  -9   -1.30    1.80
   0   5  -9    3.30    2.20
   0   5  -9    1.10    1.70
   0   5  -9    2.90    3.00
   0  -5   9    0.40    1.30
   0  -5   9   -1.50    2.30
   0  -5   9    1.10    1.40
  -1   5  -9    5.20    2.00
  -1   5  -9    5.40    1.70
  -1   5  -9    4.00    1.90
  -1   5  -9    5.80    3.50
   1  -5   9    6.40    2.40
   1  -5   9    6.20    1.40
   1  -5   9    7.30    1.60
  -2   5  -9    9.80    4.30
  -2   5  -9   11.10    2.00
  -2   5  -9   10.70    2.30
   2  -5   9   12.40    2.90
   2  -5   9    7.60    2.10
  -3   5  -9    1.60    2.00
  -3   5  -9    0.30    3.90
  -3   5  -9    2.80    2.20
   3  -5   9    2.60    2.30
   4   4  -9    6.30    3.10
   4   4  -9    7.40    3.10
   4   4  -9    5.30    3.60
  -4  -4   9    2.40    2.90
  -4  -4   9    8.70    3.10
  -4  -4   9   12.30    3.00
   3   4  -9   16.40    4.00
   3   4  -9   23.30    3.40
   3   4  -9   23.30    3.60
  -3  -4   9   25.50    3.30
  -3  -4   9   25.10    3.30
  -3  -4   9   19.50    3.10
   2   4  -9   -0.90    2.70
   2   4  -9   -1.70    2.00
   2   4  -9    0.50    2.10
  -2  -4   9   -1.70    1.80
  -2  -4   9   -2.00    1.90
  -2  -4   9    1.80    2.20
   1   4  -9   14.90    3.20
   1   4  -9   12.60    2.20
   1   4  -9   11.00    2.80
   1   4  -9   12.90    2.40
  -1  -4   9    9.80    1.90
  -1  -4   9   12.10    1.90
   0   4  -9  287.17   12.70
   0   4  -9  270.57   11.10
   0   4  -9  286.07   12.00
   0   4  -9  295.27   11.40
   0   4  -9  266.87   11.20
   0  -4   9  276.27   10.90
   0  -4   9  282.67   11.10
   0  -4   9  269.47   10.60
   0  -4   9  291.17   11.00
   0  -4   9  290.07   11.90
  -1   4  -9   -0.50    1.50
  -1   4  -9    2.00    3.00
  -1   4  -9   -0.10    1.50
  -1   4  -9    2.00    1.40
  -1   4  -9    2.50    1.50
  -1   4  -9    0.50    1.60
   1  -4   9    0.00    1.30
   1  -4   9    0.50    1.20
   1  -4   9    2.00    1.30
   1  -4   9    1.20    2.00
  -2   4  -9   58.49    3.90
  -2   4  -9   51.99    5.90
  -2   4  -9   53.99    3.60
   2  -4   9   49.40    3.70
   2  -4   9   50.19    4.40
   2  -4   9   50.79    3.00
  -3   4  -9   -2.30    3.50
  -3   4  -9    0.90    1.80
  -3   4  -9   -0.90    1.80
   3  -4   9    0.70    2.20
   4   3  -9   -2.80    2.70
   4   3  -9    0.80    3.20
   4   3  -9   -0.50    3.10
  -4  -3   9    1.50    2.70
  -4  -3   9    2.60    2.80
  -4  -3   9    1.30    2.70
   3   3  -9   -2.40    2.30
   3   3  -9   -1.20    2.70
   3   3  -9   -0.20    2.00
  -3  -3   9   -0.70    2.40
  -3  -3   9   -0.40    2.20
  -3  -3   9   -3.60    2.10
   2   3  -9   17.90    2.70
   2   3  -9   11.00    1.20
   2   3  -9   10.80    3.00
   2   3  -9   11.40    2.40
  -2  -3   9   11.30    2.20
  -2  -3   9   12.60    2.30
  -2  -3   9   14.30    2.20
   1   3  -9  116.89    6.50
   1   3  -9  105.69    6.10
   1   3  -9  111.99    5.50
   1   3  -9  107.49    5.40
  -1  -3   9  116.49    5.30
  -1  -3   9  113.39    5.30
   0   3  -9   58.89    4.20
   0   3  -9   57.49    3.20
   0   3  -9   61.09    3.50
   0   3  -9   58.79    3.50
   0   3  -9   54.79    4.50
   0  -3   9   52.39    2.60
   0  -3   9   57.89    3.40
  -1   3  -9    0.70    1.60
  -1   3  -9    2.30    1.10
  -1   3  -9   -0.60    1.10
  -1   3  -9   -1.80    2.40
  -1   3  -9    0.30    1.40
  -1   3  -9   -0.90    1.40
   1  -3   9    1.10    1.40
   1  -3   9   -0.90    1.30
   1  -3   9   -0.40    1.20
   1  -3   9   -0.10    1.20
   1  -3   9    0.50    1.60
   1  -3   9    0.50    0.90
  -2   3  -9    0.00    2.80
  -2   3  -9    1.60    1.50
  -2   3  -9    0.00    1.60
   2  -3   9   -0.20    1.40
   2  -3   9   -0.10    1.80
   2  -3   9   -0.60    1.60
   2  -3   9    0.80    1.40
  -3   3  -9   38.10    5.50
  -3   3  -9   33.30    3.30
  -3   3  -9   34.10    3.20
   3  -3   9   31.20    2.80
   3  -3   9   31.90    3.60
  -4   3  -9   23.60    3.40
  -4   3  -9   24.80    5.50
  -4   3  -9   25.80    3.40
   4  -3   9   16.50    3.30
   5   2  -9    3.00    3.20
   5   2  -9   -0.30    3.40
  -5  -2   9   -0.60    3.40
  -5  -2   9    0.60    3.20
   4   2  -9   -3.60    2.60
   4   2  -9    3.00    2.90
   4   2  -9    3.90    3.10
  -4  -2   9    2.90    2.70
  -4  -2   9    1.40    2.70
  -4  -2   9    2.20    3.10
   3   2  -9    1.60    2.20
   3   2  -9   -0.30    2.50
   3   2  -9    0.70    2.20
  -3  -2   9    0.60    2.30
  -3  -2   9    1.40    2.00
  -3  -2   9   -2.40    1.90
   2   2  -9   46.60    2.40
   2   2  -9   54.39    3.80
   2   2  -9   52.39    4.80
   2   2  -9   55.79    4.00
  -2  -2   9   54.29    3.60
  -2  -2   9   51.49    4.20
  -2  -2   9   54.39    3.70
   1   2  -9   56.49    3.50
   1   2  -9   55.69    4.40
   1   2  -9   58.79    3.90
   1   2  -9   54.99    3.50
  -1  -2   9   57.39    3.40
  -1  -2   9   54.39    3.90
  -1  -2   9   57.39    3.30
   0   2  -9    2.40    1.50
   0   2  -9    0.70    1.20
   0   2  -9   -0.10    1.20
   0   2  -9   -0.70    1.40
   0   2  -9   -0.50    1.80
   0  -2   9    0.50    1.20
   0  -2   9   -0.40    0.60
   0  -2   9   -1.20    1.40
   0  -2   9   -0.90    1.20
  -1   2  -9    4.60    1.40
  -1   2  -9    7.40    2.50
  -1   2  -9    9.00    1.10
  -1   2  -9    5.20    1.20
  -1   2  -9    6.50    1.60
   1  -2   9    5.80    1.50
   1  -2   9    7.80    2.10
   1  -2   9    6.90    1.50
   1  -2   9    9.00    1.50
   1  -2   9    9.20    1.70
  -2   2  -9   -2.20    2.40
  -2   2  -9    3.20    1.50
  -2   2  -9    0.30    1.50
   2  -2   9    1.10    1.40
   2  -2   9   -1.00    1.40
   2  -2   9   -1.20    1.40
  -3   2  -9   19.10    2.50
  -3   2  -9   14.50    2.50
  -3   2  -9   18.20    4.30
   3  -2   9   18.20    2.30
   3  -2   9   14.20    2.30
  -4   2  -9   38.90    3.90
  -4   2  -9   52.49    6.70
  -4   2  -9   40.50    4.20
   4  -2   9   39.00    3.80
   4  -2   9   28.70    4.10
   5   1  -9    1.90    3.40
  -5  -1   9    3.10    3.60
  -5  -1   9    5.40    3.30
  -5  -1   9   10.10    3.60
   4   1  -9    7.60    3.20
   4   1  -9   13.10    3.10
   4   1  -9    8.90    2.80
  -4  -1   9    9.40    2.90
  -4  -1   9    7.20    2.90
  -4  -1   9    8.70    2.80
   3   1  -9    1.60    2.10
   3   1  -9    0.10    2.00
   3   1  -9    0.40    2.40
   3   1  -9    2.20    0.90
  -3  -1   9    4.60    2.10
  -3  -1   9    0.60    2.10
  -3  -1   9    0.50    2.20
   2   1  -9  110.89    5.50
   2   1  -9  110.39    6.70
   2   1  -9  119.39    5.70
  -2  -1   9  114.09    6.00
  -2  -1   9  120.89    5.70
  -2  -1   9  114.69    5.50
   1   1  -9  106.69    5.00
   1   1  -9  108.29    5.00
   1   1  -9  100.39    5.10
   1   1  -9  107.39    5.90
  -1  -1   9  107.29    5.00
  -1  -1   9  100.39    5.30
  -1  -1   9  103.09    4.90
   0   1  -9    0.30    1.60
   0   1  -9   -0.60    1.20
   0   1  -9   -2.10    1.20
   0   1  -9    1.60    1.40
   0  -1   9    0.10    1.10
   0  -1   9    1.20    1.10
   0  -1   9    3.20    1.50
  -1   1  -9    0.00    1.30
  -1   1  -9    0.70    1.20
  -1   1  -9    0.00    0.90
  -1   1  -9    0.30    1.80
   1  -1   9   -1.10    1.10
   1  -1   9   -1.20    1.10
   1  -1   9    0.50    1.00
   1  -1   9   -0.70    1.10
  -2   1  -9   38.30    2.90
  -2   1  -9   35.30    4.30
  -2   1  -9   40.50    2.90
   2  -1   9   37.70    3.00
   2  -1   9   43.20    2.70
   2  -1   9   41.50    3.00
  -3   1  -9   10.50    2.20
  -3   1  -9    8.00    3.40
  -3   1  -9    9.00    2.30
   3  -1   9    7.30    1.90
   3  -1   9    5.30    2.00
  -4   1  -9   -2.90    4.00
  -4   1  -9   -1.80    2.10
  -4   1  -9    0.50    2.30
   4  -1   9    1.10    2.10
   4  -1   9   -1.70    2.00
   5   0  -9    5.10    3.00
   5   0  -9    0.20    3.10
  -5   0   9    3.20    3.30
  -5   0   9   -1.90    3.40
   4   0  -9   52.99    3.40
   4   0  -9   48.60    4.20
   4   0  -9   53.49    4.90
  -4   0   9   50.19    4.40
  -4   0   9   55.99    4.50
  -4   0   9   37.30    4.30
   3   0  -9    2.70    1.10
   3   0  -9    2.00    1.90
   3   0  -9    1.90    2.10
   3   0  -9   -2.10    2.30
  -3   0   9    4.10    2.20
  -3   0   9    1.70    2.00
  -3   0   9    0.80    1.90
   2   0  -9   58.29    3.70
   2   0  -9   57.99    4.70
   2   0  -9   56.19    3.70
  -2   0   9   57.39    3.50
  -2   0   9   52.79    3.50
  -2   0   9   51.69    4.10
   1   0  -9   10.40    1.80
   1   0  -9    8.00    1.70
   1   0  -9   14.70    1.70
  -1   0   9   11.70    1.60
  -1   0   9    9.70    1.50
  -1   0   9    8.20    1.70
   0   0  -9  124.39    5.60
   0   0  -9  121.19    5.30
   0   0  -9  118.99    5.30
   0   0   9  118.19    5.80
   0   0   9  121.39    5.30
   0   0   9  120.89    5.60
   0   0   9  117.59    5.30
  -1   0  -9   -1.60    1.00
  -1   0  -9   -0.40    1.60
  -1   0  -9    0.30    1.10
   1   0   9   -2.10    1.10
   1   0   9   -1.80    1.00
   1   0   9   -0.30    1.00
  -2   0  -9    4.40    1.40
  -2   0  -9    0.30    2.30
  -2   0  -9    1.30    1.30
   2   0   9    2.40    1.30
   2   0   9    2.00    1.00
   2   0   9    3.10    1.00
   2   0   9    1.60    1.50
  -3   0  -9   10.90    2.30
  -3   0  -9   11.30    2.10
  -3   0  -9   11.00    3.50
   3   0   9    9.40    2.30
   3   0   9   12.60    2.30
   3   0   9   10.00    1.10
  -4   0  -9    9.60    2.50
  -4   0  -9    7.40    2.60
  -4   0  -9    1.80    3.70
   4   0   9    9.60    2.50
   4   0   9    3.30    2.40
  -5   0  -9    7.30    4.80
  -5   0  -9    4.80    3.10
  -5   0  -9    7.60    3.40
   5   0   9    8.20    2.90
   4  -1  -9   11.80    2.80
   4  -1  -9   15.80    3.00
   4  -1  -9   13.10    2.30
  -4   1   9   16.30    3.00
  -4   1   9    9.60    2.70
  -4   1   9   10.60    2.90
   3  -1  -9    2.20    2.10
   3  -1  -9    4.70    1.30
   3  -1  -9    0.70    2.00
  -3   1   9    3.20    1.90
  -3   1   9    2.10    2.20
  -3   1   9    4.40    2.10
   2  -1  -9    5.50    0.80
   2  -1  -9    4.80    1.70
   2  -1  -9    6.60    1.90
  -2   1   9    4.90    1.80
  -2   1   9    4.60    1.80
  -2   1   9    5.00    1.50
   1  -1  -9   52.29    3.10
   1  -1  -9   47.30    2.90
   1  -1  -9   49.80    2.50
  -1   1   9   48.90    3.40
  -1   1   9   47.70    2.20
  -1   1   9   55.49    3.20
  -1   1   9   50.59    2.90
   0  -1  -9    1.50    1.30
   0  -1  -9    1.20    1.20
   0  -1  -9    0.70    1.10
   0   1   9    1.40    1.20
   0   1   9    0.80    0.80
   0   1   9    0.20    1.10
   0   1   9    1.90    1.10
   0   1   9    0.10    0.80
   0   1   9    1.60    1.10
  -1  -1  -9   89.49    4.20
  -1  -1  -9   92.19    4.80
  -1  -1  -9   83.19    4.10
   1   1   9   82.99    4.30
   1   1   9   86.79    4.30
   1   1   9   87.99    4.20
   1   1   9   86.49    4.20
  -2  -1  -9   33.30    3.80
  -2  -1  -9   27.50    2.50
  -2  -1  -9   28.80    2.60
   2   1   9   32.40    2.60
   2   1   9   27.20    2.50
   2   1   9   31.50    1.70
  -3  -1  -9   76.09    4.40
  -3  -1  -9   79.39    4.60
  -3  -1  -9   69.79    5.60
   3   1   9   64.79    3.10
   3   1   9   71.29    4.30
   3   1   9   68.79    3.20
   3   1   9   69.49    4.30
  -4  -1  -9   33.80    5.00
  -4  -1  -9   27.00    3.50
  -4  -1  -9   23.30    3.50
   4   1   9   29.00    3.20
   4   1   9   21.80    3.00
  -5  -1  -9    7.80    2.90
  -5  -1  -9    3.80    3.30
  -5  -1  -9    0.50    4.50
   5   1   9    4.80    2.80
   5   1   9    8.10    3.00
   4  -2  -9    7.40    2.50
   4  -2  -9    9.20    2.20
   4  -2  -9    6.30    2.50
  -4   2   9   12.20    3.20
  -4   2   9    7.30    2.60
  -4   2   9    3.70    2.90
   3  -2  -9   -1.40    1.70
   3  -2  -9    0.30    1.90
   3  -2  -9    0.50    1.40
  -3   2   9   -3.30    2.10
  -3   2   9   -0.30    2.20
  -3   2   9    1.20    1.80
   2  -2  -9   65.49    3.00
   2  -2  -9   63.49    3.80
   2  -2  -9   68.69    3.80
  -2   2   9   68.79    4.50
  -2   2   9   68.29    3.80
  -2   2   9   69.99    3.80
   1  -2  -9   56.69    3.10
   1  -2  -9   55.79    3.00
   1  -2  -9   50.19    2.70
  -1   2   9   57.19    3.60
  -1   2   9   57.79    3.20
  -1   2   9   50.99    2.90
  -1   2   9   50.69    2.50
  -1   2   9   49.50    2.80
   0  -2  -9   43.50    2.60
   0  -2  -9   43.40    2.50
   0  -2  -9   38.40    2.50
   0  -2  -9   42.50    2.60
   0  -2  -9   37.80    2.30
   0   2   9   38.70    2.60
   0   2   9   40.40    2.50
   0   2   9   42.00    2.30
   0   2   9   44.40    2.90
   0   2   9   38.20    2.30
  -1  -2  -9   68.09    3.60
  -1  -2  -9   71.89    4.10
  -1  -2  -9   69.39    3.60
  -1  -2  -9   72.69    3.60
   1   2   9   76.29    3.80
   1   2   9   71.79    3.60
   1   2   9   72.39    3.60
  -2  -2  -9    8.30    1.50
  -2  -2  -9    7.20    1.60
  -2  -2  -9    9.50    2.20
   2   2   9    6.70    1.60
   2   2   9    9.20    1.50
  -3  -2  -9  173.68    8.90
  -3  -2  -9  169.88    7.70
  -3  -2  -9  182.68    7.80
   3   2   9  166.18    7.30
   3   2   9  179.18    7.80
   3   2   9  172.48    7.80
  -4  -2  -9  105.29    6.10
  -4  -2  -9   81.29    5.30
  -4  -2  -9  101.99    7.60
   4   2   9   87.89    5.60
   4   2   9  100.49    5.90
  -5  -2  -9   11.40    4.50
  -5  -2  -9    7.40    3.10
  -5  -2  -9   10.70    3.70
   5   2   9    7.50    3.00
   5   2   9   10.80    3.30
   4  -3  -9    1.10    2.30
   4  -3  -9    2.50    2.10
   4  -3  -9    2.80    1.90
   4  -3  -9   -2.40    3.50
  -4   3   9   -0.50    2.80
  -4   3   9   -1.40    2.70
  -4   3   9    5.60    2.70
   3  -3  -9    9.70    1.90
   3  -3  -9   14.10    2.20
   3  -3  -9   11.10    3.30
   3  -3  -9   12.60    2.00
  -3   3   9   13.20    3.00
  -3   3   9   11.00    2.30
  -3   3   9   13.50    2.40
   2  -3  -9   10.30    1.30
   2  -3  -9   15.20    1.40
   2  -3  -9   13.60    2.80
   2  -3  -9   12.70    1.90
   2  -3  -9   13.60    1.80
  -2   3   9   11.00    1.80
  -2   3   9   13.30    2.40
  -2   3   9   13.20    1.80
  -2   3   9   16.40    2.20
   1  -3  -9   23.40    2.00
   1  -3  -9   30.70    2.80
   1  -3  -9   25.90    2.20
   1  -3  -9   24.00    2.00
   1  -3  -9   24.30    1.70
  -1   3   9   25.40    2.50
  -1   3   9   24.00    1.80
  -1   3   9   24.60    1.90
  -1   3   9   28.10    2.30
  -1   3   9   25.20    2.10
   0  -3  -9    0.00    0.60
   0  -3  -9    1.60    1.20
   0  -3  -9    0.20    1.00
   0  -3  -9    1.10    1.10
   0  -3  -9    0.30    1.00
   0   3   9   -0.30    0.80
   0   3   9   -0.80    1.00
   0   3   9    0.80    1.10
   0   3   9    1.70    1.00
   0   3   9   -0.30    0.70
  -1  -3  -9   23.70    1.90
  -1  -3  -9   25.50    2.10
  -1  -3  -9   26.00    2.60
  -1  -3  -9   23.30    2.00
   1   3   9   23.30    2.20
   1   3   9   22.20    1.90
   1   3   9   24.70    2.10
   1   3   9   19.90    2.10
   1   3   9   25.30    2.10
   1   3   9   21.00    1.60
  -2  -3  -9    6.90    1.50
  -2  -3  -9    8.20    2.40
  -2  -3  -9    6.80    1.20
  -2  -3  -9    7.70    1.60
   2   3   9    7.20    1.60
   2   3   9    9.90    1.70
   2   3   9    9.60    1.10
  -3  -3  -9  158.58    7.40
  -3  -3  -9  153.38    8.40
  -3  -3  -9  153.68    6.30
  -3  -3  -9  155.68    7.10
   3   3   9  166.68    7.30
   3   3   9  156.68    7.10
   3   3   9  166.58    7.30
  -4  -3  -9    1.10    3.30
  -4  -3  -9    0.30    2.00
  -4  -3  -9    3.30    2.30
   4   3   9    2.00    2.30
   4   3   9    1.20    2.50
   4   3   9    2.90    1.70
  -5  -3  -9    9.80    3.70
  -5  -3  -9   12.60    4.50
  -5  -3  -9    9.90    3.20
   5   3   9    2.10    2.60
   5   3   9    7.20    3.30
   4  -4  -9   38.40    5.40
   4  -4  -9   43.30    4.00
   4  -4  -9   27.80    3.60
  -4   4   9   28.10    4.70
  -4   4   9   35.30    3.90
  -4   4   9   40.30    4.00
   3  -4  -9    8.80    3.30
   3  -4  -9    8.10    2.10
   3  -4  -9    7.40    2.50
   3  -4  -9    6.50    1.40
  -3   4   9    6.10    2.80
  -3   4   9    5.60    2.20
  -3   4   9    4.40    2.00
   2  -4  -9    4.60    1.50
   2  -4  -9    4.80    1.20
   2  -4  -9    3.50    0.90
   2  -4  -9    5.50    2.10
   2  -4  -9    2.70    2.30
   2  -4  -9    2.20    1.10
  -2   4   9    1.70    1.50
  -2   4   9    1.80    1.30
  -2   4   9    3.60    2.10
  -2   4   9    4.90    1.80
   1  -4  -9    6.40    1.40
   1  -4  -9    4.80    1.90
   1  -4  -9    5.20    0.80
   1  -4  -9    5.10    1.30
   1  -4  -9    4.20    1.10
  -1   4   9    5.30    1.20
  -1   4   9    4.30    1.40
  -1   4   9    6.80    1.20
  -1   4   9    6.00    1.70
   0  -4  -9   47.00    2.50
   0  -4  -9   56.69    3.00
   0  -4  -9   53.99    2.90
   0  -4  -9   53.59    3.30
   0   4   9   50.69    2.70
   0   4   9   56.19    3.30
   0   4   9   55.69    3.10
   0   4   9   58.89    2.90
   0   4   9   53.59    2.80
  -1  -4  -9   83.19    4.00
  -1  -4  -9   79.99    3.80
  -1  -4  -9   83.99    4.00
  -1  -4  -9   85.59    4.60
  -1  -4  -9   81.69    3.80
   1   4   9   81.69    3.90
   1   4   9   85.49    4.00
   1   4   9   83.49    3.90
   1   4   9   81.49    4.30
   1   4   9   83.59    4.00
   1   4   9   85.59    4.00
  -2  -4  -9    1.10    0.90
  -2  -4  -9    1.30    1.50
  -2  -4  -9    1.30    1.30
  -2  -4  -9    2.00    1.20
  -2  -4  -9    2.90    2.10
   2   4   9    2.70    1.30
   2   4   9    2.00    0.90
   2   4   9    1.70    1.30
  -3  -4  -9   84.39    4.70
  -3  -4  -9   80.79    5.90
  -3  -4  -9   77.59    3.70
  -3  -4  -9   69.09    3.70
  -3  -4  -9   83.79    4.60
   3   4   9   83.89    4.60
   3   4   9   78.09    4.50
   3   4   9   76.49    4.70
  -4  -4  -9   -1.20    2.30
  -4  -4  -9   -4.70    2.80
  -4  -4  -9   -1.00    2.20
   4   4   9   -0.30    2.00
   4   4   9   -0.10    1.60
   4   4   9    0.00    2.20
  -5  -4  -9   -1.00    2.70
  -5  -4  -9   -0.40    3.50
  -5  -4  -9    8.60    4.10
   5   4   9    6.00    3.00
   5   4   9    1.00    3.20
   4  -5  -9   13.60    3.10
   4  -5  -9    7.20    2.90
   4  -5  -9   11.70    4.20
  -4   5   9    9.90    2.90
  -4   5   9    5.60    3.70
  -4   5   9    8.80    2.80
   3  -5  -9    6.20    3.30
   3  -5  -9    3.60    2.10
   3  -5  -9    4.10    2.50
  -3   5   9    4.70    2.80
  -3   5   9    1.80    1.90
  -3   5   9    5.30    2.20
   2  -5  -9    1.70    2.50
   2  -5  -9    1.50    1.30
   2  -5  -9    0.60    0.90
   2  -5  -9   -0.10    1.20
   2  -5  -9   -0.10    2.10
  -2   5   9    1.40    1.70
  -2   5   9    0.50    1.50
  -2   5   9    2.00    2.20
   1  -5  -9  103.19    4.50
   1  -5  -9   96.29    4.00
   1  -5  -9  115.49    5.80
   1  -5  -9  101.49    4.10
   1  -5  -9  106.59    5.80
   1  -5  -9  101.19    4.90
  -1   5   9  110.09    4.70
  -1   5   9  102.19    5.40
  -1   5   9  101.89    4.70
  -1   5   9   88.79    4.50
   0  -5  -9   21.00    1.70
   0  -5  -9   24.20    2.40
   0  -5  -9   22.10    1.90
   0  -5  -9   21.10    2.50
   0  -5  -9   23.60    2.60
   0  -5  -9   21.40    1.40
   0   5   9   19.90    1.80
   0   5   9   18.70    1.90
   0   5   9   26.80    2.60
   0   5   9   21.90    2.10
   0   5   9   27.20    2.00
  -1  -5  -9   79.89    3.90
  -1  -5  -9   82.29    3.70
  -1  -5  -9   88.89    4.50
  -1  -5  -9   79.99    3.60
  -1  -5  -9   83.99    4.00
   1   5   9   77.49    4.50
   1   5   9   78.39    3.50
   1   5   9   84.29    4.00
   1   5   9   82.39    4.00
   1   5   9   73.59    4.70
   1   5   9   84.29    3.90
   1   5   9   78.39    3.80
  -2  -5  -9   60.49    3.60
  -2  -5  -9   62.39    3.60
  -2  -5  -9   58.79    2.90
  -2  -5  -9   65.39    3.60
   2   5   9   60.69    3.70
   2   5   9   65.39    3.60
   2   5   9   56.29    3.30
  -3  -5  -9    0.60    1.80
  -3  -5  -9   -0.60    2.70
  -3  -5  -9    0.70    1.20
  -3  -5  -9   -0.40    2.00
   3   5   9    0.00    1.60
   3   5   9    0.70    1.80
   3   5   9    0.30    1.80
  -4  -5  -9    1.00    2.30
  -4  -5  -9    2.60    3.40
  -4  -5  -9   -0.70    2.30
   4   5   9    2.00    1.90
   4   5   9    2.30    2.20
   4   5   9    4.10    2.40
  -5  -5  -9   15.90    3.70
  -5  -5  -9   18.00    4.00
  -5  -5  -9   21.10    5.00
   5   5   9   11.70    3.30
   5   5   9   11.20    3.60
   3  -6  -9   21.70    4.50
   3  -6  -9   21.60    3.50
  -3   6   9   18.90    2.80
  -3   6   9   17.10    2.60
  -3   6   9   16.70    3.80
   2  -6  -9    2.70    2.40
   2  -6  -9    3.20    2.90
   2  -6  -9    1.10    1.50
  -2   6   9    3.30    2.40
  -2   6   9    1.80    1.50
  -2   6   9    0.50    1.70
   1  -6  -9   24.50    2.40
   1  -6  -9   27.70    3.20
   1  -6  -9   24.90    1.90
   1  -6  -9   35.20    4.00
  -1   6   9   22.80    2.10
  -1   6   9   18.40    1.80
  -1   6   9   28.10    2.20
  -1   6   9   26.80    3.00
  -1   6   9   27.90    2.50
   0  -6  -9   69.39    3.90
   0  -6  -9   55.59    2.50
   0  -6  -9   64.99    3.10
   0  -6  -9   68.79    4.60
   0  -6  -9   65.99    4.40
   0   6   9   70.69    3.90
   0   6   9   63.29    3.30
   0   6   9   60.49    3.20
   0   6   9   60.59    3.40
   0   6   9   65.59    3.50
  -1  -6  -9   39.10    2.30
  -1  -6  -9   39.50    3.10
  -1  -6  -9   43.50    3.40
  -1  -6  -9   35.40    2.40
  -1  -6  -9   37.40    2.10
  -1  -6  -9   41.20    2.60
   1   6   9   40.30    2.60
   1   6   9   38.70    2.60
   1   6   9   36.80    2.20
   1   6   9   36.00    2.40
   1   6   9   40.70    2.70
  -2  -6  -9    0.70    1.50
  -2  -6  -9    2.50    1.70
  -2  -6  -9    1.90    1.50
  -2  -6  -9    3.40    0.70
   2   6   9    0.70    1.60
   2   6   9    3.30    1.60
  -3  -6  -9   25.00    2.50
  -3  -6  -9   34.10    3.30
  -3  -6  -9   28.40    3.00
   3   6   9   25.40    3.20
   3   6   9   37.40    3.50
   3   6   9   37.40    3.40
  -4  -6  -9    6.00    2.60
  -4  -6  -9    8.70    2.80
   4   6   9   12.00    2.70
   4   6   9   11.40    3.00
   4   6   9    7.90    2.50
  -5  -6  -9    5.90    3.30
  -5  -6  -9    3.00    2.90
   5   6   9    5.40    3.10
   5   6   9    5.10    2.70
   5   6   9    3.40    3.80
   3  -7  -9    1.70    3.60
   3  -7  -9    1.20    2.80
  -3   7   9   -0.90    3.20
  -3   7   9   -0.10    1.70
   2  -7  -9    5.00    1.90
   2  -7  -9    3.10    2.70
   2  -7  -9    6.80    3.30
  -2   7   9    6.70    1.60
  -2   7   9    4.00    2.70
   1  -7  -9    2.40    2.40
   1  -7  -9   -0.90    1.50
   1  -7  -9   -0.90    2.60
  -1   7   9    1.30    1.20
  -1   7   9    0.50    2.00
  -1   7   9    0.50    1.40
   0  -7  -9    8.80    2.10
   0  -7  -9    6.30    2.40
   0  -7  -9    6.40    1.10
   0   7   9    8.50    1.50
   0   7   9    5.40    1.20
   0   7   9    9.40    2.00
   0   7   9    7.90    1.70
   0   7   9    6.50    1.80
  -1  -7  -9   13.00    2.10
  -1  -7  -9    6.20    0.70
  -1  -7  -9    9.90    1.00
  -1  -7  -9    9.90    1.60
  -1  -7  -9   13.80    2.60
   1   7   9    7.20    1.50
   1   7   9   12.20    1.50
   1   7   9    6.30    1.30
   1   7   9    8.90    1.70
  -2  -7  -9    1.20    1.50
  -2  -7  -9    4.80    1.50
  -2  -7  -9    3.60    1.90
  -2  -7  -9    4.10    1.80
   2   7   9    5.30    1.60
   2   7   9    4.10    1.50
   2   7   9    1.60    2.30
   2   7   9    4.60    1.70
  -3  -7  -9    0.10    1.50
  -3  -7  -9    0.10    1.90
  -3  -7  -9    0.70    1.70
   3   7   9   -1.00    2.00
   3   7   9    2.30    1.80
   3   7   9   -0.20    1.90
  -4  -7  -9    3.10    2.50
  -4  -7  -9    7.50    2.60
   4   7   9    4.80    2.30
   4   7   9    3.80    2.30
   4   7   9    4.90    2.50
  -5  -7  -9    4.60    3.20
  -5  -7  -9   -0.80    2.60
   5   7   9    3.90    2.70
   5   7   9    2.60    3.30
   5   7   9    1.40    2.70
   2  -8  -9    9.40    3.70
   2  -8  -9    8.80    3.40
  -2   8   9    6.20    3.60
  -2   8   9    5.50    1.20
   1  -8  -9   -2.90    2.90
   1  -8  -9   -4.80    2.50
   1  -8  -9   -0.40    1.70
  -1   8   9   -1.20    2.20
  -1   8   9    0.50    1.00
   0  -8  -9   53.19    4.00
   0  -8  -9   48.50    5.00
   0   8   9   42.00    4.10
   0   8   9   50.09    2.80
  -1  -8  -9   37.50    3.70
  -1  -8  -9   40.30    3.90
   1   8   9   33.00    2.70
   1   8   9   41.30    2.80
   1   8   9   36.00    2.70
  -2  -8  -9   11.90    2.60
  -2  -8  -9   12.90    1.40
  -2  -8  -9   14.60    2.00
  -2  -8  -9   15.00    2.50
   2   8   9   14.90    2.20
   2   8   9   17.30    3.20
   2   8   9   14.00    2.10
  -3  -8  -9    0.40    1.90
  -3  -8  -9   -0.60    1.60
  -3  -8  -9    2.40    1.70
   3   8   9    1.70    1.90
   3   8   9   -2.50    1.60
   3   8   9    2.40    2.30
  -4  -8  -9    7.30    2.30
  -4  -8  -9    8.80    2.60
  -4  -8  -9    7.30    2.70
   4   8   9    9.70    2.90
   4   8   9    5.70    2.70
   4   8   9    6.60    2.50
   2  -9  -9    1.60    3.40
   2  -9  -9    1.00    3.90
  -2   9   9    4.60    3.90
   1  -9  -9   10.80    2.50
   1  -9  -9   13.10    3.90
  -1   9   9   12.20    3.00
   0  -9  -9    3.20    2.10
   0  -9  -9    0.90    3.00
   0   9   9   -2.10    2.20
   0   9   9    2.10    1.20
  -1  -9  -9   14.60    3.20
  -1  -9  -9   13.30    2.60
   1   9   9   18.00    2.00
   1   9   9   14.10    1.80
  -2  -9  -9    0.90    2.10
  -2  -9  -9    2.10    2.30
   2   9   9    0.20    1.60
   2   9   9    1.00    1.70
   2   9   9    0.70    2.20
  -3  -9  -9    2.50    2.10
   3   9   9    2.10    2.50
   3   9   9    0.50    1.90
   3   9   9    1.50    2.10
  -4  -9  -9   13.60    3.00
  -4  -9  -9   10.50    2.40
   4   9   9   11.50    3.20
   4   9   9   11.90    2.80
   4   9   9   10.20    2.90
   1 -10  -9   12.70    2.90
   1 -10  -9   24.20    4.80
  -1  10   9   16.70    3.80
   0 -10  -9   12.70    2.80
   0 -10  -9   12.20    4.00
  -1 -10  -9   -0.30    2.90
  -1 -10  -9    1.30    2.20
   1  10   9    1.30    2.50
   1  10   9   -1.30    1.40
  -2 -10  -9    1.80    2.30
   2  10   9   -1.70    2.40
   2  10   9    0.40    1.70
   2  10   9   -0.90    1.70
  -3 -10  -9    5.40    2.60
   3  10   9    6.90    3.10
   3  10   9    4.70    2.30
   3  10   9    6.80    2.50
   0 -11  -9    0.90    2.50
   0 -11  -9   -1.40    4.00
   0  11   9    3.50    2.90
  -1 -11  -9    9.70    2.90
   1  11   9    9.50    3.40
  -2 -11  -9    5.80    2.70
   2  11   9    4.80    3.20
   2  11   9    2.80    2.00
   1   8 -10    0.70    3.60
   1   8 -10   -0.80    3.70
   1   8 -10    3.90    5.10
   1   8 -10   -0.80    2.30
  -1  -8  10   10.30    4.10
   2   7 -10    0.20    2.90
   2   7 -10    2.20    3.00
   2   7 -10   -5.80    3.30
  -2  -7  10    3.40    3.50
   1   7 -10   43.20    4.20
   1   7 -10   49.40    6.40
   1   7 -10   42.40    5.90
   1   7 -10   57.79    5.30
  -1  -7  10   60.09    6.00
   0   7 -10   14.00    2.40
   0   7 -10   20.00    3.30
   0   7 -10   32.60    6.00
   0  -7  10   23.10    4.20
  -1   7 -10    6.60    2.10
  -1   7 -10   11.80    4.90
   1  -7  10   12.80    3.70
   3   6 -10   -3.50    3.90
   3   6 -10    3.00    3.30
   3   6 -10   -1.30    2.90
  -3  -6  10   -3.80    2.60
  -3  -6  10   -0.10    2.40
   2   6 -10   -0.90    2.40
   2   6 -10   -1.30    2.40
   2   6 -10   -5.50    3.00
  -2  -6  10   -2.80    1.90
  -2  -6  10   -1.00    2.00
   1   6 -10   -0.20    2.00
   1   6 -10   -1.30    2.40
   1   6 -10   -1.40    2.80
   1   6 -10   -0.20    3.70
  -1  -6  10    0.60    2.80
   0   6 -10    2.30    3.80
   0   6 -10    2.60    2.30
   0   6 -10    0.80    1.80
   0   6 -10    1.60    2.60
   0  -6  10    2.40    2.80
  -1   6 -10    2.90    4.10
  -1   6 -10   -0.40    1.70
  -1   6 -10   -2.20    2.00
   1  -6  10    1.70    2.70
   1  -6  10    2.20    1.60
  -2   6 -10   -0.10    4.30
  -2   6 -10    1.80    1.80
   2  -6  10    2.50    2.00
   2  -6  10    3.50    3.00
   4   5 -10   -6.90    3.70
   4   5 -10    0.50    3.60
   4   5 -10    1.80    3.30
  -4  -5  10   -2.60    3.10
  -4  -5  10    3.60    3.20
  -4  -5  10    5.60    3.30
   3   5 -10   -1.40    2.70
   3   5 -10   -2.30    3.50
   3   5 -10   -1.00    3.00
  -3  -5  10   -4.40    2.60
  -3  -5  10   -1.10    2.70
  -3  -5  10    1.10    2.60
   2   5 -10   -1.30    2.80
   2   5 -10   -2.80    2.30
   2   5 -10   -2.40    2.20
  -2  -5  10   -0.10    2.00
  -2  -5  10    0.50    2.10
   1   5 -10    0.00    2.00
   1   5 -10    3.20    3.30
   1   5 -10   -1.50    2.20
   1   5 -10   -0.90    2.50
  -1  -5  10    1.60    1.70
  -1  -5  10   -0.90    1.60
   0   5 -10   -0.60    1.80
   0   5 -10    2.70    3.30
   0   5 -10   -0.10    2.10
   0   5 -10    0.20    2.20
   0  -5  10    1.30    1.50
   0  -5  10    0.70    1.60
   0  -5  10   -0.60    2.40
  -1   5 -10   -1.00    3.10
  -1   5 -10   -0.30    1.60
  -1   5 -10    1.20    2.00
  -1   5 -10    0.20    1.80
   1  -5  10    0.40    1.30
   1  -5  10    1.70    2.30
  -2   5 -10    3.10    2.10
  -2   5 -10   -0.80    3.30
  -2   5 -10    3.80    1.80
   2  -5  10    1.40    2.60
   2  -5  10    4.30    1.90
  -3   5 -10    6.20    2.30
  -3   5 -10    4.60    4.80
  -3   5 -10    4.70    2.60
   3  -5  10    5.40    2.50
   4   4 -10   22.40    4.00
   4   4 -10   25.10    4.00
   4   4 -10   18.30    4.60
  -4  -4  10   17.80    3.60
  -4  -4  10   21.40    3.60
  -4  -4  10   19.20    3.70
   3   4 -10   15.20    3.10
   3   4 -10   12.60    3.10
   3   4 -10    7.20    3.50
  -3  -4  10   15.20    3.10
  -3  -4  10   15.80    3.20
  -3  -4  10   14.10    3.30
   2   4 -10   20.00    3.80
   2   4 -10   24.00    3.20
   2   4 -10   27.10    3.20
  -2  -4  10   21.90    2.70
  -2  -4  10   25.60    3.00
  -2  -4  10   25.20    3.30
   1   4 -10   66.79    4.80
   1   4 -10   83.59    6.50
   1   4 -10   82.39    5.90
   1   4 -10   85.39    5.00
  -1  -4  10   77.19    4.40
  -1  -4  10   84.99    4.60
   0   4 -10   32.50    3.70
   0   4 -10   29.40    3.00
   0   4 -10   26.30    3.90
   0   4 -10   19.20    2.50
   0  -4  10   25.50    1.80
   0  -4  10   27.70    2.70
   0  -4  10   24.40    3.20
   0  -4  10   30.00    2.80
  -1   4 -10    9.60    2.20
  -1   4 -10   17.00    4.00
  -1   4 -10   13.80    2.10
  -1   4 -10   12.20    2.00
   1  -4  10   10.50    1.80
   1  -4  10   13.90    2.60
   1  -4  10    9.90    1.90
   1  -4  10   11.20    1.70
  -2   4 -10    1.90    3.10
  -2   4 -10    1.30    1.90
  -2   4 -10    0.30    1.60
   2  -4  10    2.10    2.10
   2  -4  10    2.00    1.30
   2  -4  10    0.80    1.70
  -3   4 -10   -1.90    4.10
  -3   4 -10   -2.70    2.10
  -3   4 -10    1.60    2.00
   3  -4  10   -2.60    2.10
   4   3 -10   -2.50    3.00
   4   3 -10    0.60    3.30
   4   3 -10    0.90    3.10
  -4  -3  10    0.40    2.80
  -4  -3  10   -2.30    2.60
  -4  -3  10    0.60    2.90
   3   3 -10   -1.20    2.70
   3   3 -10   -4.30    2.60
   3   3 -10   -0.60    2.40
  -3  -3  10   -2.40    2.50
  -3  -3  10    2.30    2.40
  -3  -3  10   -0.50    2.40
   2   3 -10   -0.10    2.30
   2   3 -10   -0.90    2.10
   2   3 -10   -0.10    2.60
  -2  -3  10    1.60    2.10
  -2  -3  10   -0.70    1.80
  -2  -3  10   -1.30    1.90
   1   3 -10  288.77   12.50
   1   3 -10  314.87   13.50
   1   3 -10  322.47   12.60
   1   3 -10  313.97   13.30
  -1  -3  10  320.37   12.50
  -1  -3  10  317.27   12.40
   0   3 -10  404.86   14.80
   0   3 -10  352.76   14.50
   0   3 -10  388.56   15.30
   0   3 -10  373.56   15.70
   0  -3  10  381.96   14.50
   0  -3  10  356.06   13.80
  -1   3 -10    2.70    1.10
  -1   3 -10    4.80    2.80
  -1   3 -10    2.30    1.60
  -1   3 -10   -0.20    1.50
   1  -3  10    5.20    1.90
   1  -3  10    0.40    1.50
   1  -3  10    2.80    1.30
   1  -3  10    3.10    1.60
   1  -3  10    0.00    1.20
  -2   3 -10   50.29    5.70
  -2   3 -10   57.29    3.90
  -2   3 -10   49.10    3.60
   2  -3  10   47.90    4.00
   2  -3  10   51.79    3.60
   2  -3  10   48.30    3.40
   2  -3  10   48.40    3.50
  -3   3 -10    6.80    2.30
  -3   3 -10    8.00    2.30
  -3   3 -10    8.90    3.90
   3  -3  10    7.20    1.80
   3  -3  10    6.10    2.40
  -4   3 -10   -0.50    2.50
  -4   3 -10    0.90    4.30
  -4   3 -10    0.80    2.50
   4  -3  10   -0.30    2.60
   4   2 -10   -3.40    2.90
   4   2 -10   -0.50    2.80
   4   2 -10    2.10    3.20
  -4  -2  10    0.00    3.10
  -4  -2  10   -2.40    2.70
  -4  -2  10   -3.20    2.60
   3   2 -10    1.70    2.80
   3   2 -10   -3.40    2.20
   3   2 -10   -1.00    2.50
  -3  -2  10   -2.10    2.40
  -3  -2  10   -3.40    1.90
  -3  -2  10   -0.80    2.30
   2   2 -10   98.19    6.60
   2   2 -10   96.49    5.50
   2   2 -10   87.29    4.00
   2   2 -10   92.19    5.30
  -2  -2  10  101.19    5.90
  -2  -2  10  100.59    5.30
  -2  -2  10   96.99    5.10
   1   2 -10  215.18   10.00
   1   2 -10  217.88    9.50
   1   2 -10  220.58    9.10
   1   2 -10  209.48    9.10
  -1  -2  10  228.38    9.10
  -1  -2  10  212.88    8.90
  -1  -2  10  207.18    9.40
   0   2 -10    5.80    1.90
   0   2 -10    3.30    1.60
   0   2 -10    2.50    1.50
   0   2 -10    5.00    2.30
   0  -2  10    4.40    0.80
   0  -2  10    5.30    1.50
   0  -2  10    2.30    1.40
  -1   2 -10   19.20    2.20
  -1   2 -10   26.90    1.70
  -1   2 -10   23.80    3.50
  -1   2 -10   26.70    2.60
   1  -2  10   25.30    2.40
   1  -2  10   23.40    2.50
   1  -2  10   26.20    2.70
   1  -2  10   20.10    2.00
   1  -2  10   26.50    2.60
  -2   2 -10   -1.90    2.90
  -2   2 -10    0.70    1.50
  -2   2 -10    0.70    1.70
   2  -2  10    0.20    1.50
   2  -2  10   -0.80    1.50
   2  -2  10    1.80    1.60
  -3   2 -10   51.49    4.20
  -3   2 -10   53.59    6.00
  -3   2 -10   48.50    3.80
   3  -2  10   54.49    3.80
   3  -2  10   41.90    3.80
  -4   2 -10    9.60    5.00
  -4   2 -10   16.40    3.10
  -4   2 -10   12.10    2.90
   4  -2  10   14.50    2.50
   4  -2  10   15.00    3.40
   4   1 -10    1.20    2.80
   4   1 -10    0.50    2.60
   4   1 -10    1.90    2.80
  -4  -1  10    1.60    2.90
  -4  -1  10    0.90    2.70
  -4  -1  10    0.90    2.80
   3   1 -10   -1.70    2.40
   3   1 -10   -2.80    2.20
   3   1 -10   -1.60    2.10
  -3  -1  10   -1.70    2.20
  -3  -1  10    0.40    2.10
  -3  -1  10    0.30    2.20
   2   1 -10   74.69    5.70
   2   1 -10   77.29    4.60
   2   1 -10   73.49    4.50
  -2  -1  10   80.19    4.40
  -2  -1  10   71.29    5.00
  -2  -1  10   78.89    4.40
   1   1 -10    0.30    1.60
   1   1 -10   -0.40    1.40
   1   1 -10    2.20    1.70
   1   1 -10    0.60    1.90
  -1  -1  10    1.90    1.70
  -1  -1  10   -0.80    1.20
  -1  -1  10    1.20    1.50
   0   1 -10   14.40    1.90
   0   1 -10   15.10    2.00
   0   1 -10   19.50    2.60
   0  -1  10   18.20    2.10
   0  -1  10   13.10    1.80
  -1   1 -10    3.40    1.40
  -1   1 -10    3.00    1.40
  -1   1 -10    1.90    2.20
   1  -1  10    4.80    1.40
   1  -1  10    2.90    1.40
   1  -1  10    3.00    1.50
   1  -1  10    1.10    1.40
  -2   1 -10   36.10    3.00
  -2   1 -10   37.30    3.40
  -2   1 -10   33.90    4.00
   2  -1  10   40.40    2.80
   2  -1  10   39.30    3.20
   2  -1  10   43.20    3.20
   2  -1  10   38.50    2.20
  -3   1 -10   41.40    3.90
  -3   1 -10   40.10    4.90
  -3   1 -10   37.60    3.40
   3  -1  10   37.90    3.70
   3  -1  10   42.60    3.60
  -4   1 -10    3.50    2.40
  -4   1 -10    5.00    4.30
  -4   1 -10    3.00    2.50
   4  -1  10    4.90    2.50
   4  -1  10    2.60    2.20
   4   0 -10    4.10    2.90
   4   0 -10    1.90    2.60
  -4   0  10    5.60    3.10
  -4   0  10    2.60    2.60
  -4   0  10    4.60    2.90
   3   0 -10    2.20    2.30
   3   0 -10    7.00    2.50
  -3   0  10   -0.10    2.30
  -3   0  10    6.90    2.60
  -3   0  10    3.40    2.20
   2   0 -10   36.80    2.50
   2   0 -10   34.30    3.30
   2   0 -10   37.00    3.40
   2   0 -10   33.30    4.10
  -2   0  10   34.20    3.00
  -2   0  10   38.60    3.30
  -2   0  10   28.00    3.00
   1   0 -10    4.40    1.50
   1   0 -10    7.10    1.80
   1   0 -10    4.30    1.50
  -1   0  10    2.30    1.40
  -1   0  10    2.50    1.20
  -1   0  10    2.40    1.50
   0   0 -10   37.10    2.60
   0   0 -10   33.50    2.60
   0   0 -10   37.10    3.10
   0   0  10   37.10    3.10
   0   0  10   32.90    2.60
   0   0  10   34.90    2.40
  -1   0 -10    3.60    2.00
  -1   0 -10    1.50    1.20
  -1   0 -10    3.10    1.40
   1   0  10    3.00    1.40
   1   0  10    4.00    1.40
   1   0  10    2.50    1.30
  -2   0 -10   -3.20    2.40
  -2   0 -10    0.20    1.40
  -2   0 -10   -0.30    1.60
   2   0  10   -1.90    1.00
   2   0  10   -0.80    1.40
   2   0  10   -2.10    1.50
   2   0  10    0.60    1.00
  -3   0 -10   -3.10    2.00
  -3   0 -10   -0.50    1.80
  -3   0 -10    2.80    3.50
   3   0  10   -1.50    1.80
   3   0  10   -2.40    2.00
  -4   0 -10    9.90    4.40
  -4   0 -10    8.20    2.70
  -4   0 -10   10.40    2.90
   4   0  10    7.60    2.60
   4   0  10    5.90    2.50
  -5   0 -10    0.70    4.70
  -5   0 -10   -0.90    2.90
  -5   0 -10   -0.70    2.90
   5   0  10   -0.20    2.80
   4  -1 -10    3.30    2.60
   4  -1 -10    3.80    2.80
  -4   1  10    2.60    3.00
  -4   1  10    6.10    2.60
  -4   1  10    1.30    2.80
   3  -1 -10    1.70    2.10
   3  -1 -10    1.70    2.10
  -3   1  10    3.40    2.00
  -3   1  10    5.90    2.60
  -3   1  10    2.90    2.40
   2  -1 -10   -1.70    1.40
   2  -1 -10    0.50    0.70
   2  -1 -10    0.90    1.80
  -2   1  10    0.90    1.60
  -2   1  10   -1.70    1.30
  -2   1  10    1.50    1.90
   1  -1 -10   45.90    3.00
   1  -1 -10   49.10    2.60
   1  -1 -10   45.40    3.10
  -1   1  10   44.50    3.50
  -1   1  10   49.40    3.00
  -1   1  10   49.40    3.30
  -1   1  10   43.90    2.10
   0  -1 -10   34.80    2.60
   0  -1 -10   39.40    2.80
   0  -1 -10   34.30    2.60
   0   1  10   36.20    3.00
   0   1  10   34.20    2.30
   0   1  10   41.60    2.60
   0   1  10   35.70    2.60
  -1  -1 -10   33.60    2.60
  -1  -1 -10   32.80    2.50
  -1  -1 -10   31.00    3.20
   1   1  10   31.10    2.50
   1   1  10   36.20    2.50
   1   1  10   32.60    2.60
  -2  -1 -10   92.39    4.80
  -2  -1 -10   99.09    6.00
  -2  -1 -10  104.49    5.00
   2   1  10   95.89    4.60
   2   1  10  102.99    5.00
   2   1  10   95.29    4.00
   2   1  10   98.69    4.90
  -3  -1 -10   30.20    3.20
  -3  -1 -10   32.40    3.30
  -3  -1 -10   27.90    4.10
   3   1  10   30.00    2.00
   3   1  10   36.90    3.40
   3   1  10   31.20    3.20
  -4  -1 -10    1.40    2.70
  -4  -1 -10   -1.20    3.60
  -4  -1 -10   -1.30    2.20
   4   1  10    2.20    2.50
   4   1  10    2.80    2.40
  -5  -1 -10   -1.80    2.70
  -5  -1 -10    2.40    3.10
  -5  -1 -10   -2.00    4.60
   5   1  10   -1.30    2.80
   5   1  10    3.30    2.70
   4  -2 -10    3.40    2.50
   4  -2 -10    3.10    3.10
   4  -2 -10    5.70    2.00
  -4   2  10    8.50    3.10
  -4   2  10    2.50    3.10
  -4   2  10    7.00    2.60
   3  -2 -10    2.20    1.90
   3  -2 -10    3.70    1.50
   3  -2 -10    0.90    2.10
  -3   2  10    2.40    2.40
  -3   2  10    1.00    2.00
  -3   2  10    3.20    2.20
   2  -2 -10   52.69    2.70
   2  -2 -10   54.69    3.50
   2  -2 -10   53.59    3.60
  -2   2  10   56.49    3.80
  -2   2  10   52.09    4.20
  -2   2  10   52.99    3.50
   1  -2 -10  294.17   11.40
   1  -2 -10  298.67   11.60
   1  -2 -10  293.87   11.40
  -1   2  10  284.47   11.30
  -1   2  10  298.27   11.80
  -1   2  10  263.37   10.80
  -1   2  10  303.57   11.40
   0  -2 -10    5.90    1.40
   0  -2 -10    5.40    1.40
   0  -2 -10    6.70    1.30
   0  -2 -10    5.40    1.50
   0   2  10    5.60    1.10
   0   2  10    5.50    1.30
   0   2  10    3.20    1.40
   0   2  10    4.60    1.60
  -1  -2 -10   15.00    1.90
  -1  -2 -10   20.20    2.50
  -1  -2 -10   13.30    1.70
   1   2  10   18.60    2.00
   1   2  10   15.80    2.20
   1   2  10   14.50    1.80
  -2  -2 -10   -0.30    1.50
  -2  -2 -10   -0.30    1.40
  -2  -2 -10   -2.50    2.10
   2   2  10   -0.10    1.40
   2   2  10    1.00    1.40
  -3  -2 -10  104.19    5.50
  -3  -2 -10   93.09    5.30
  -3  -2 -10   97.09    6.50
   3   2  10   95.49    5.30
   3   2  10  101.79    5.50
   3   2  10   90.89    4.60
  -4  -2 -10   72.79    6.90
  -4  -2 -10   71.19    5.40
  -4  -2 -10   68.69    5.00
   4   2  10   72.29    5.20
   4   2  10   81.89    5.40
  -5  -2 -10    1.60    2.80
  -5  -2 -10   -0.80    4.30
  -5  -2 -10    2.80    3.40
   5   2  10    3.90    2.90
   5   2  10    0.70    2.90
   4  -3 -10   -0.10    2.10
   4  -3 -10   -2.20    2.10
   4  -3 -10   -2.70    2.20
   4  -3 -10   -1.70    3.70
  -4   3  10    3.70    3.00
  -4   3  10   -1.30    2.90
  -4   3  10   -0.70    2.70
   3  -3 -10    5.20    3.10
   3  -3 -10    6.10    1.70
   3  -3 -10    1.60    2.00
   3  -3 -10    2.70    1.80
  -3   3  10    3.40    2.50
  -3   3  10    5.90    2.20
  -3   3  10    3.40    2.60
   2  -3 -10    3.80    1.60
   2  -3 -10    5.00    2.50
   2  -3 -10    3.30    1.70
   2  -3 -10    5.10    1.10
  -2   3  10    6.80    2.20
  -2   3  10    2.80    1.60
  -2   3  10    4.60    1.80
   1  -3 -10    1.00    0.80
   1  -3 -10    1.80    1.40
   1  -3 -10    1.80    1.70
   1  -3 -10    4.10    1.40
  -1   3  10    1.70    1.40
  -1   3  10   -0.40    0.90
  -1   3  10    2.00    1.20
  -1   3  10    1.50    0.90
  -1   3  10    0.80    1.50
   0  -3 -10   13.10    1.70
   0  -3 -10   10.70    1.60
   0  -3 -10   11.40    1.60
   0  -3 -10    7.10    1.40
   0   3  10    7.80    1.70
   0   3  10    6.90    1.30
   0   3  10    5.70    1.10
   0   3  10    8.20    1.60
   0   3  10    9.80    1.20
  -1  -3 -10    0.40    1.60
  -1  -3 -10    1.00    1.30
  -1  -3 -10    0.90    1.30
   1   3  10    1.70    1.20
   1   3  10    1.20    1.20
   1   3  10    0.00    1.10
   1   3  10    1.20    1.20
  -2  -3 -10  477.65   18.70
  -2  -3 -10  455.65   17.80
  -2  -3 -10  466.45   17.80
   2   3  10  444.56   17.10
   2   3  10  481.75   17.90
   2   3  10  490.35   17.90
  -3  -3 -10   42.70    3.60
  -3  -3 -10   40.80    3.50
  -3  -3 -10   41.70    5.00
   3   3  10   42.80    3.60
   3   3  10   34.90    3.20
   3   3  10   42.40    3.50
  -4  -3 -10   11.00    2.90
  -4  -3 -10    7.10    2.90
  -4  -3 -10    8.00    3.90
   4   3  10   11.90    2.90
   4   3  10    6.50    2.20
  -5  -3 -10   10.70    3.50
  -5  -3 -10   10.70    3.10
  -5  -3 -10   12.80    4.50
   5   3  10   13.60    3.40
   5   3  10   13.20    3.30
   4  -4 -10    2.80    3.90
   4  -4 -10    4.90    2.70
   4  -4 -10    3.70    2.50
  -4   4  10    6.70    3.00
  -4   4  10    6.90    3.60
  -4   4  10    7.80    3.00
   3  -4 -10    8.50    3.40
   3  -4 -10    5.20    1.60
   3  -4 -10    3.80    2.50
  -3   4  10    4.60    2.40
  -3   4  10    4.70    2.80
  -3   4  10    6.30    2.20
   2  -4 -10    7.90    1.50
   2  -4 -10    7.30    1.40
   2  -4 -10   10.90    2.70
   2  -4 -10    8.30    2.50
   2  -4 -10    8.30    1.70
  -2   4  10    5.30    2.40
  -2   4  10    8.40    1.60
  -2   4  10    8.60    2.10
  -2   4  10    5.90    1.80
   1  -4 -10    6.20    2.00
   1  -4 -10    4.00    0.90
   1  -4 -10    4.20    1.30
   1  -4 -10    5.00    1.40
   1  -4 -10    5.80    1.50
  -1   4  10    2.70    1.10
  -1   4  10    6.30    1.90
  -1   4  10    3.90    1.30
  -1   4  10    4.30    1.60
   0  -4 -10    1.80    1.50
   0  -4 -10    0.50    0.70
   0  -4 -10    1.10    1.20
   0  -4 -10    2.20    1.20
   0   4  10    1.30    1.20
   0   4  10    1.10    1.00
   0   4  10    1.00    0.90
   0   4  10    3.70    1.50
   0   4  10    1.40    1.10
  -1  -4 -10   42.90    3.40
  -1  -4 -10   38.30    2.70
  -1  -4 -10   37.20    2.50
  -1  -4 -10   41.90    2.80
   1   4  10   35.30    2.40
   1   4  10   40.30    2.70
   1   4  10   40.00    2.70
   1   4  10   38.90    2.70
   1   4  10   35.30    2.80
   1   4  10   36.80    2.40
  -2  -4 -10   11.70    1.50
  -2  -4 -10   18.80    3.00
  -2  -4 -10   13.10    2.00
  -2  -4 -10   13.50    2.00
   2   4  10   15.20    1.60
   2   4  10   14.90    2.00
   2   4  10   16.10    2.20
  -3  -4 -10   40.40    3.50
  -3  -4 -10   42.00    5.00
  -3  -4 -10   43.60    3.60
  -3  -4 -10   39.90    2.60
  -3  -4 -10   30.90    2.80
   3   4  10   44.10    3.60
   3   4  10   39.80    3.60
   3   4  10   49.10    3.90
  -4  -4 -10   -0.10    3.00
  -4  -4 -10    0.10    2.30
  -4  -4 -10    1.10    2.40
   4   4  10   -0.30    2.10
   4   4  10    0.80    2.30
   4   4  10   -0.30    1.50
  -5  -4 -10   -0.20    2.90
  -5  -4 -10    3.50    3.80
  -5  -4 -10   -1.10    3.00
   5   4  10   -0.30    3.20
   5   4  10   -1.10    2.50
   4  -5 -10   14.10    3.40
   4  -5 -10   21.00    4.90
   4  -5 -10   20.40    3.50
  -4   5  10   15.50    5.40
  -4   5  10   16.90    3.30
  -4   5  10   16.50    3.70
   3  -5 -10    4.90    3.30
   3  -5 -10    2.40    2.50
  -3   5  10    4.20    3.10
  -3   5  10    2.00    2.20
  -3   5  10    2.40    2.40
   2  -5 -10   38.20    4.10
   2  -5 -10   41.50    4.00
   2  -5 -10   34.00    2.00
   2  -5 -10   33.90    2.80
   2  -5 -10   33.00    2.90
  -2   5  10   37.30    3.20
  -2   5  10   37.00    3.00
  -2   5  10   33.10    3.60
   1  -5 -10    1.90    2.00
   1  -5 -10    1.10    0.70
   1  -5 -10    1.10    1.40
   1  -5 -10   -0.30    0.90
   1  -5 -10    2.90    2.10
   1  -5 -10    2.60    1.30
  -1   5  10    0.10    1.10
  -1   5  10    4.20    1.90
  -1   5  10    2.00    1.40
  -1   5  10    1.10    1.50
   0  -5 -10   -0.30    1.20
   0  -5 -10   -1.40    1.70
   0  -5 -10    0.00    1.70
   0  -5 -10   -0.70    0.60
   0  -5 -10   -1.00    1.00
   0  -5 -10    1.00    1.30
   0   5  10    3.30    1.50
   0   5  10    1.80    1.20
   0   5  10    0.50    1.00
   0   5  10    0.70    1.00
   0   5  10    0.30    1.40
  -1  -5 -10    6.90    1.20
  -1  -5 -10    8.10    1.50
  -1  -5 -10    8.50    1.90
  -1  -5 -10    6.40    1.40
  -1  -5 -10    6.50    1.20
   1   5  10    5.80    1.60
   1   5  10    8.80    1.50
   1   5  10    8.60    1.60
   1   5  10    6.60    1.30
   1   5  10    6.60    1.50
   1   5  10    6.70    1.00
  -2  -5 -10  142.69    7.30
  -2  -5 -10  127.29    6.10
  -2  -5 -10  138.49    6.20
  -2  -5 -10  132.59    5.60
  -2  -5 -10  142.59    6.30
   2   5  10  136.09    6.20
   2   5  10  129.09    5.90
   2   5  10  144.89    6.30
  -3  -5 -10    9.80    3.40
  -3  -5 -10    9.90    1.70
  -3  -5 -10    5.40    2.30
  -3  -5 -10    9.90    2.40
   3   5  10    8.00    2.10
   3   5  10    9.10    2.40
   3   5  10    7.10    2.00
  -4  -5 -10   -3.20    2.50
  -4  -5 -10   -2.40    2.40
  -4  -5 -10   -0.60    3.10
   4   5  10    0.80    1.80
   4   5  10   -0.90    2.30
   4   5  10    2.80    2.30
  -5  -5 -10    2.60    3.20
  -5  -5 -10    3.70    3.10
  -5  -5 -10   10.60    4.00
   5   5  10   -2.10    2.70
[truncated: 124,072 more chars]
