# Supplementary material for: Crystal structure of the monoglycidyl ether of isoeugenol
Source: Acta Crystallogr E Crystallogr Commun. 2022 Sep 27;78(Pt 10):1052–5. doi: 10.1107/S2056989022009264 (PMC9535827; doi:10.1107/S2056989022009264)
Supplement: Supplementary file 2 [file e-78-01052-Isup2.hkl]

data_I                                                                          
_shelx_title ' 1710lp72_0m_a.res in P-1'                                        
_shelx_refln_list_code          4                                               
_shelx_F_calc_maximum      121.17                                               
_exptl_crystal_F_000       236.00                                               
_reflns_d_resolution_high  0.7693                                               
                                                                                
loop_                                                                           
 _space_group_symop_operation_xyz                                               
 'x, y, z'                                                                      
 '-x, -y, -z'                                                                   
                                                                                
_cell_length_a     4.5931                                                       
_cell_length_b     8.9134                                                       
_cell_length_c    15.0764                                                       
_cell_angle_alpha  74.808                                                       
_cell_angle_beta   85.309                                                       
_cell_angle_gamma  77.430                                                       
                                                                                
_shelx_F_squared_multiplier     1.000                                           
                                                                                
loop_                                                                           
 _refln_index_h                                                                 
 _refln_index_k                                                                 
 _refln_index_l                                                                 
 _refln_F_squared_calc                                                          
 _refln_F_squared_meas                                                          
 _refln_F_squared_sigma                                                         
 _refln_observed_status                                                         
   1   0   0        315.48        298.54         3.09 o                         
   2   0   0         85.86         91.08         1.21 o                         
   3   0   0         76.28         72.13         1.38 o                         
   4   0   0          3.95          5.51         1.07 o                         
   5   0   0         63.76         65.60         2.68 o                         
  -5   1   0         22.18         25.65         1.99 o                         
  -4   1   0          1.67          2.11         0.95 o                         
  -3   1   0         43.80         39.61         1.13 o                         
  -2   1   0          0.88         -0.44         0.60 o                         
  -1   1   0        757.89        733.29         7.08 o                         
   0   1   0          3.70          0.10         0.14 o                         
   1   1   0        216.94        218.84         2.33 o                         
   2   1   0          0.01          0.02         0.42 o                         
   3   1   0        380.73        356.22         5.46 o                         
   4   1   0         57.88         65.75         3.05 o                         
   5   1   0          3.04          6.34         1.52 o                         
  -5   2   0          0.96         -0.22         1.74 o                         
  -4   2   0          8.94          6.80         1.16 o                         
  -3   2   0         41.66         39.20         1.51 o                         
  -2   2   0        151.64        142.13         1.60 o                         
  -1   2   0        159.34        163.83         1.70 o                         
   0   2   0        466.32        460.88         4.85 o                         
   1   2   0          6.43          6.86         0.42 o                         
   2   2   0        244.42        260.35         3.02 o                         
   3   2   0          8.99         11.88         0.97 o                         
   4   2   0        118.08        113.52         2.83 o                         
   5   2   0          0.79         -0.40         1.49 o                         
  -5   3   0          0.38         -0.14         1.80 o                         
  -4   3   0         54.73         55.03         2.10 o                         
  -3   3   0         74.42         70.04         1.49 o                         
  -2   3   0        161.93        151.64         1.93 o                         
  -1   3   0          0.31          0.50         0.27 o                         
   0   3   0         65.37         51.80         0.64 o                         
   1   3   0        139.08        130.89         1.58 o                         
   2   3   0         37.77         37.76         0.80 o                         
   3   3   0        158.56        150.39         3.30 o                         
   4   3   0          0.27         -1.06         1.06 o                         
   5   3   0          1.05          0.02         1.88 o                         
  -5   4   0          4.38          3.34         5.07 o                         
  -4   4   0         55.35         54.28         2.40 o                         
  -3   4   0          4.99          2.79         0.72 o                         
  -2   4   0         77.01         72.02         1.37 o                         
  -1   4   0         61.87         60.88         0.99 o                         
   0   4   0       1269.36       1380.09        14.38 o                         
   1   4   0        143.19        170.12         1.81 o                         
   2   4   0          0.43          0.34         0.40 o                         
   3   4   0         82.16         77.62         1.96 o                         
   4   4   0         17.38         16.31         1.90 o                         
   5   4   0          0.18         -0.58         1.47 o                         
  -4   5   0          2.59          0.75         1.79 o                         
  -3   5   0          2.21          2.48         1.10 o                         
  -2   5   0          0.00         -0.63         0.63 o                         
  -1   5   0        151.79        166.23         2.77 o                         
   0   5   0        274.71        252.02         3.52 o                         
   1   5   0        114.57        125.84         1.55 o                         
   2   5   0        189.39        187.17         2.55 o                         
   3   5   0         90.38         89.41         1.85 o                         
   4   5   0        425.98        405.87         6.41 o                         
   5   5   0          0.87          7.62         2.88 o                         
  -4   6   0          1.39          2.06         1.81 o                         
  -3   6   0          0.00          2.09         1.34 o                         
  -2   6   0         19.00         14.16         0.87 o                         
  -1   6   0        183.73        175.10         3.18 o                         
   0   6   0          7.06         11.55         0.67 o                         
   1   6   0          0.01         -0.03         0.43 o                         
   2   6   0         80.51         87.54         1.54 o                         
   3   6   0        375.65        408.12         6.85 o                         
   4   6   0        121.53        128.57         3.37 o                         
   5   6   0          0.35         -1.97         1.97 o                         
  -3   7   0         19.83         21.41         2.67 o                         
  -2   7   0          0.89          0.49         1.58 o                         
  -1   7   0         16.24         15.43         1.07 o                         
   0   7   0          0.02         -0.20         0.41 o                         
   1   7   0         43.93         44.48         1.45 o                         
   2   7   0          7.51          6.34         0.70 o                         
   3   7   0          1.73         -0.13         1.03 o                         
   4   7   0         54.28         55.79         2.45 o                         
   5   7   0          0.00         -2.05         2.05 o                         
  -3   8   0          3.44          8.05         2.55 o                         
  -2   8   0          1.82          1.20         1.78 o                         
  -1   8   0         11.09         11.07         2.42 o                         
   0   8   0          0.88          4.15         2.53 o                         
   1   8   0         83.73         75.82         3.63 o                         
   2   8   0         18.33         19.33         1.42 o                         
   3   8   0         25.99         28.99         1.52 o                         
   4   8   0          2.61          3.46         1.41 o                         
  -2   9   0          4.16          5.16         3.18 o                         
  -1   9   0         94.59         84.69         6.41 o                         
   0   9   0         21.07         14.41         3.37 o                         
   1   9   0          1.12          1.44         1.35 o                         
   2   9   0         62.48         63.83         2.70 o                         
   3   9   0          2.67          1.86         1.56 o                         
   4   9   0          1.87          2.94         2.00 o                         
  -1  10   0          0.02         -0.13         2.85 o                         
   0  10   0         10.75          9.96         3.61 o                         
   1  10   0          0.64          1.13         1.56 o                         
   2  10   0          8.99         14.61         2.55 o                         
   3  10   0         13.36         16.47         2.06 o                         
   1  11   0          0.93          3.67         3.84 o                         
   2  11   0          2.30          1.71         2.21 o                         
  -1 -11   1         38.53         52.54         8.81 o                         
  -3 -10   1          6.15          5.37         2.84 o                         
  -2 -10   1          3.54          5.22         2.28 o                         
  -1 -10   1          0.16         -0.70         1.57 o                         
   0 -10   1          2.95          8.40         3.13 o                         
   1 -10   1          9.71         10.07         4.25 o                         
  -4  -9   1          0.26          1.44         2.93 o                         
  -3  -9   1          1.28          1.88         1.66 o                         
  -2  -9   1         15.16         20.71         2.04 o                         
  -1  -9   1          2.40          1.91         1.64 o                         
   0  -9   1         31.85         28.73         4.70 o                         
   1  -9   1          3.39          2.79         2.63 o                         
   2  -9   1         11.35          9.15         3.53 o                         
  -4  -8   1         10.71         11.07         1.93 o                         
  -3  -8   1         31.56         31.08         1.79 o                         
  -2  -8   1          2.72          2.25         1.29 o                         
  -1  -8   1          8.43         10.25         1.40 o                         
   0  -8   1        184.57        163.50         5.96 o                         
   1  -8   1          5.55          5.50         2.29 o                         
   2  -8   1          0.36         -1.36         4.43 o                         
   3  -8   1         28.80         34.24         3.67 o                         
  -5  -7   1          0.56         -2.14         2.14 o                         
  -4  -7   1         35.59         35.47         1.98 o                         
  -3  -7   1         14.87         15.02         1.33 o                         
  -2  -7   1          6.79          5.45         0.64 o                         
  -1  -7   1         41.74         39.50         2.35 o                         
   0  -7   1          4.14          3.90         0.56 o                         
   1  -7   1         40.17         38.52         1.69 o                         
   2  -7   1          8.76          8.00         1.89 o                         
   3  -7   1         24.76         38.19         2.91 o                         
  -5  -6   1          3.81          2.52         2.45 o                         
  -4  -6   1          0.08          1.40         1.26 o                         
  -3  -6   1        210.97        216.57         3.77 o                         
  -2  -6   1        444.19        434.07         5.38 o                         
  -1  -6   1         20.39         21.66         0.77 o                         
   0  -6   1          2.35          3.00         0.60 o                         
   1  -6   1         75.48         75.37         2.80 o                         
   2  -6   1          1.13          1.74         0.66 o                         
   3  -6   1          0.50          1.33         1.50 o                         
   4  -6   1          3.59          5.19         1.94 o                         
  -5  -5   1         85.73         88.87         6.75 o                         
  -4  -5   1         15.84         49.99         7.91 o                         
  -3  -5   1         33.41         35.30         1.54 o                         
  -2  -5   1         64.48         65.60         1.31 o                         
  -1  -5   1          2.11          1.17         0.31 o                         
   0  -5   1        310.27        304.05         3.87 o                         
   1  -5   1        196.20        187.22         2.63 o                         
   2  -5   1         73.94         69.34         1.52 o                         
   3  -5   1          0.70          1.42         1.13 o                         
   4  -5   1          5.48          5.71         1.86 o                         
  -5  -4   1         34.71         39.27         4.00 o                         
  -4  -4   1         83.83         80.32         2.22 o                         
  -3  -4   1         39.08         37.89         1.25 o                         
  -2  -4   1          0.40          0.60         0.41 o                         
  -1  -4   1        183.23        194.92         2.13 o                         
   1  -4   1        104.18        108.56         1.50 o                         
   2  -4   1         34.91         32.43         0.92 o                         
   3  -4   1         21.94         17.93         1.28 o                         
   4  -4   1         14.51         22.47         1.84 o                         
  -5  -3   1         24.74         29.64         3.82 o                         
  -4  -3   1          0.14         -0.23         1.14 o                         
  -3  -3   1         12.17         13.42         0.85 o                         
  -2  -3   1          6.66          9.77         0.50 o                         
  -1  -3   1        167.14        176.14         1.98 o                         
   0  -3   1         38.23         42.78         0.69 o                         
   1  -3   1        328.80        328.51         3.35 o                         
   2  -3   1         88.67         83.70         1.31 o                         
   3  -3   1          4.43          3.01         0.72 o                         
   4  -3   1         51.52         48.00         2.07 o                         
   5  -3   1          9.24          9.86         1.96 o                         
  -5  -2   1          0.92          1.84         1.51 o                         
  -4  -2   1         56.95         54.30         2.69 o                         
  -3  -2   1         31.54         34.69         1.42 o                         
  -2  -2   1         14.51         13.25         0.83 o                         
  -1  -2   1          1.98          4.49         0.30 o                         
   0  -2   1        265.55        278.76         2.88 o                         
   1  -2   1        374.98        360.06         3.60 o                         
   2  -2   1          3.92          4.28         0.49 o                         
   3  -2   1        157.73        144.05         2.30 o                         
   4  -2   1          0.47          0.64         1.17 o                         
   5  -2   1          3.58          6.59         1.93 o                         
  -5  -1   1         33.81         31.23         2.58 o                         
  -4  -1   1         10.22          9.72         1.53 o                         
  -3  -1   1          5.94         11.18         0.79 o                         
  -2  -1   1         23.94         25.21         0.91 o                         
  -1  -1   1        337.94        318.29         3.44 o                         
   0  -1   1         42.89         42.13         0.86 o                         
   1  -1   1        106.46        107.92         1.25 o                         
   2  -1   1        515.15        497.40         5.37 o                         
   3  -1   1         71.19         62.35         1.38 o                         
   4  -1   1         67.34         68.36         2.73 o                         
   5  -1   1         48.87         55.22         3.39 o                         
  -5   0   1         11.21         15.86         1.62 o                         
  -4   0   1        224.13        211.37         3.52 o                         
  -3   0   1          7.98          6.91         0.57 o                         
  -2   0   1          1.16          5.68         0.47 o                         
  -1   0   1       1022.50       1053.01        10.51 o                         
   1   0   1       4613.56       4648.41        46.12 o                         
   2   0   1          1.37          3.86         0.45 o                         
   3   0   1         14.77         14.57         0.96 o                         
   4   0   1         26.06         31.43         2.06 o                         
   5   0   1          3.55          6.92         1.64 o                         
  -5   1   1          0.55          3.86         1.60 o                         
  -4   1   1          3.55          3.90         0.92 o                         
  -3   1   1          0.00         -0.09         0.51 o                         
  -2   1   1        384.30        395.94         4.19 o                         
  -1   1   1       4434.11       4402.08        40.58 o                         
   1   1   1        195.76        213.95         2.28 o                         
   2   1   1         61.25         57.05         1.01 o                         
   3   1   1         68.82         74.47         1.58 o                         
   4   1   1        122.89        126.49         3.50 o                         
   5   1   1          0.14          1.46         1.35 o                         
  -5   2   1          5.93          3.49         1.67 o                         
  -4   2   1         11.67         10.29         1.20 o                         
  -3   2   1        272.33        257.95         3.01 o                         
  -2   2   1          6.41          5.73         0.63 o                         
  -1   2   1         15.54         14.52         0.43 o                         
   0   2   1        266.31        277.48         2.99 o                         
   1   2   1         16.64         15.41         0.46 o                         
   2   2   1         99.27         97.73         1.36 o                         
   3   2   1        294.95        304.13         4.48 o                         
   4   2   1         69.38         67.44         2.35 o                         
   5   2   1          5.31          4.92         1.53 o                         
  -5   3   1         10.06          9.98         2.02 o                         
  -4   3   1         32.43         30.39         1.55 o                         
  -3   3   1         66.19         63.01         1.21 o                         
  -2   3   1         89.22         89.11         1.22 o                         
  -1   3   1         64.60         63.47         0.80 o                         
   0   3   1        231.75        210.07         2.59 o                         
   1   3   1         41.28         41.25         0.70 o                         
   2   3   1         35.24         28.04         0.71 o                         
   3   3   1        224.64        207.01         3.40 o                         
   4   3   1          4.93          3.96         1.26 o                         
   5   3   1          6.71          5.56         1.86 o                         
  -5   4   1          4.82          4.62         2.24 o                         
  -4   4   1          4.74          6.69         1.47 o                         
  -3   4   1          2.90          1.08         0.65 o                         
  -2   4   1          4.40          5.20         0.49 o                         
  -1   4   1        133.04        139.54         1.91 o                         
   0   4   1          8.63         13.05         0.61 o                         
   1   4   1         48.91         44.35         0.77 o                         
   2   4   1         91.27         95.61         1.56 o                         
   3   4   1         25.57         24.88         1.42 o                         
   4   4   1          1.21          0.46         1.13 o                         
   5   4   1          1.70          1.22         1.49 o                         
  -4   5   1          0.00         -0.43         1.63 o                         
  -3   5   1         21.73         26.76         1.54 o                         
  -2   5   1          0.01         -0.49         0.49 o                         
  -1   5   1        104.97        103.45         2.92 o                         
   0   5   1        145.94        164.46         2.49 o                         
   1   5   1         37.74         34.53         0.75 o                         
   2   5   1        119.22        110.63         1.93 o                         
   3   5   1          1.95          3.13         0.65 o                         
   4   5   1         21.84         26.81         2.73 o                         
   5   5   1         18.19         17.65         2.26 o                         
  -4   6   1          6.10          7.02         2.30 o                         
  -3   6   1         49.57         44.52         3.75 o                         
  -2   6   1          0.35         -0.40         0.67 o                         
  -1   6   1        214.54        210.92         5.81 o                         
   0   6   1        213.11        193.73         4.94 o                         
   1   6   1         36.62         41.55         0.96 o                         
   2   6   1         28.11         29.73         1.01 o                         
   3   6   1        502.95        516.87         9.24 o                         
   4   6   1        185.95        195.50         5.12 o                         
   5   6   1          1.32         -0.53         2.26 o                         
  -3   7   1         10.84         14.51         2.33 o                         
  -2   7   1         37.20         36.41         2.53 o                         
  -1   7   1          8.53          8.36         1.80 o                         
   0   7   1          0.07          0.05         0.57 o                         
   1   7   1        153.45        154.64         2.72 o                         
   2   7   1        174.46        180.89         2.96 o                         
   3   7   1         27.00         33.10         1.53 o                         
   4   7   1          4.74          6.37         1.38 o                         
   5   7   1          0.04          0.66         2.24 o                         
  -3   8   1         13.98         16.54         2.81 o                         
  -2   8   1          5.64          6.46         1.87 o                         
  -1   8   1          3.46          6.31         2.59 o                         
   0   8   1         13.13         15.37         1.42 o                         
   1   8   1          0.01         -0.76         0.76 o                         
   2   8   1         46.64         44.69         2.06 o                         
   3   8   1         55.66         55.27         1.96 o                         
   4   8   1          0.54          0.34         1.27 o                         
   5   8   1          2.20          2.12         2.50 o                         
  -2   9   1         10.04          6.34         3.65 o                         
  -1   9   1          5.89          5.15         2.65 o                         
   0   9   1         44.38         47.45         4.48 o                         
   1   9   1         18.62         18.34         1.55 o                         
   2   9   1         38.17         42.90         2.21 o                         
   3   9   1          0.06          2.62         1.57 o                         
   4   9   1          1.23          1.44         1.70 o                         
  -1  10   1         32.29         31.02         3.84 o                         
   0  10   1          5.86          9.54         2.62 o                         
   1  10   1         24.47         25.01         2.97 o                         
   2  10   1          0.00         -0.10         1.73 o                         
   3  10   1         22.92         26.19         2.32 o                         
   0  11   1          0.25          0.52         3.21 o                         
   1  11   1          0.63          4.37         3.65 o                         
   2  11   1          3.39          3.19         2.93 o                         
  -3 -10   2          0.77          2.27         2.31 o                         
  -2 -10   2          3.43          2.78         2.33 o                         
  -1 -10   2          4.22          1.60         1.78 o                         
   0 -10   2          0.09          2.21         3.04 o                         
   1 -10   2          0.52         -1.65         8.43 o                         
  -4  -9   2         31.70         41.50         3.39 o                         
  -3  -9   2          0.02         -0.29         2.01 o                         
  -2  -9   2          2.01          1.55         1.73 o                         
  -1  -9   2          0.06          1.24         2.59 o                         
   0  -9   2          0.02          0.50         2.43 o                         
   1  -9   2          4.74         -0.80         2.47 o                         
   2  -9   2          0.34         -2.78         3.04 o                         
  -4  -8   2         14.87         15.29         2.43 o                         
  -3  -8   2         10.22         12.22         1.68 o                         
  -2  -8   2          0.05          0.00         1.68 o                         
  -1  -8   2         94.51         78.14         3.80 o                         
   0  -8   2        101.93         97.30         2.93 o                         
   1  -8   2         16.49         16.19         2.78 o                         
   2  -8   2          0.27          0.03         3.01 o                         
  -5  -7   2          6.29          2.45         2.95 o                         
  -4  -7   2          3.41          3.18         1.48 o                         
  -3  -7   2         12.89         11.15         1.29 o                         
  -2  -7   2         46.12         39.38         1.81 o                         
  -1  -7   2         11.03         14.07         0.98 o                         
   0  -7   2         37.10         31.88         1.66 o                         
   1  -7   2          9.97          9.91         1.48 o                         
   2  -7   2          0.80          1.86         1.85 o                         
   3  -7   2        221.79        241.71        11.18 o                         
  -5  -6   2         30.57         27.62         3.15 o                         
  -4  -6   2         17.07         16.66         1.54 o                         
  -3  -6   2         35.47         33.99         1.78 o                         
  -2  -6   2         25.41         22.12         0.88 o                         
  -1  -6   2          4.50          4.92         0.68 o                         
   0  -6   2         21.17         21.23         0.69 o                         
   1  -6   2          4.71          4.32         0.51 o                         
   2  -6   2         64.18         72.69         1.77 o                         
   3  -6   2          0.05          6.64         1.68 o                         
   4  -6   2         20.69         23.20         2.53 o                         
  -5  -5   2          2.26          4.85         2.06 o                         
  -4  -5   2        385.34        377.17         6.11 o                         
  -3  -5   2         22.49         20.75         1.05 o                         
  -2  -5   2          2.20          1.72         0.53 o                         
  -1  -5   2        149.87        161.03         2.00 o                         
   0  -5   2        129.51        129.20         2.16 o                         
   1  -5   2          9.66         10.36         0.69 o                         
   2  -5   2         78.21         75.05         1.48 o                         
   3  -5   2         22.83         25.35         2.36 o                         
   4  -5   2          0.94          3.87         1.80 o                         
  -5  -4   2        221.65        223.06         6.63 o                         
  -4  -4   2         45.76         52.99         1.83 o                         
  -3  -4   2         29.99         29.53         1.13 o                         
  -2  -4   2         10.93         12.87         0.60 o                         
  -1  -4   2        107.47        113.59         1.44 o                         
   0  -4   2        334.02        379.81         4.34 o                         
   1  -4   2          0.67          0.01         0.26 o                         
   2  -4   2          2.03          2.45         0.44 o                         
   3  -4   2         21.55         23.87         1.58 o                         
   4  -4   2          6.54          4.48         1.50 o                         
  -5  -3   2         33.29         39.64         2.86 o                         
  -4  -3   2          1.89         -0.68         0.84 o                         
  -3  -3   2         21.31         21.21         1.18 o                         
  -2  -3   2        403.96        400.98         4.72 o                         
  -1  -3   2        751.01        795.43         8.40 o                         
   0  -3   2          5.46          3.33         0.26 o                         
   1  -3   2        612.81        610.47         6.26 o                         
   2  -3   2         60.18         53.10         1.05 o                         
   3  -3   2         37.88         35.79         1.77 o                         
   4  -3   2          6.82          5.92         1.49 o                         
   5  -3   2          0.76          0.69         1.87 o                         
  -5  -2   2          5.69          7.40         1.66 o                         
  -4  -2   2          0.06         -1.14         1.14 o                         
  -3  -2   2         25.28         23.92         1.12 o                         
  -2  -2   2         14.57         17.36         0.74 o                         
  -1  -2   2         13.68         16.08         0.44 o                         
   0  -2   2       1407.93       1421.62        15.35 o                         
   1  -2   2        199.49        186.31         1.78 o                         
   2  -2   2        436.76        425.11         4.16 o                         
   3  -2   2          2.27          3.97         0.76 o                         
   4  -2   2         25.64         24.41         2.03 o                         
   5  -2   2          1.40         -0.31         1.68 o                         
  -5  -1   2         16.64         16.81         1.81 o                         
  -4  -1   2         17.18         20.15         1.52 o                         
  -3  -1   2          4.01          5.71         0.84 o                         
  -2  -1   2         33.06         35.42         0.99 o                         
  -1  -1   2       1479.92       1440.69        14.35 o                         
   0  -1   2         93.53         94.60         1.15 o                         
   1  -1   2       1038.85       1020.83        10.21 o                         
   2  -1   2          6.85          5.18         0.73 o                         
   3  -1   2         31.52         30.85         1.11 o                         
   4  -1   2          4.83          6.70         1.43 o                         
   5  -1   2          0.01         -0.29         1.53 o                         
  -5   0   2         57.53         58.26         2.49 o                         
  -4   0   2        102.10        101.91         2.36 o                         
  -3   0   2         83.23         74.10         1.53 o                         
  -2   0   2         38.20         43.48         0.83 o                         
  -1   0   2         36.05         32.12         1.02 o                         
   0   0   2       1213.10       1061.70        44.82 o                         
   1   0   2        294.69        287.43         3.11 o                         
   2   0   2         23.76         20.69         0.68 o                         
   3   0   2         64.42         58.56         1.33 o                         
   4   0   2        168.86        165.40         4.91 o                         
   5   0   2          0.26          4.45         1.81 o                         
  -5   1   2         16.00         18.66         1.86 o                         
  -4   1   2          4.90          4.81         0.93 o                         
  -3   1   2         32.69         32.77         0.91 o                         
  -2   1   2       1217.24       1181.55        11.07 o                         
  -1   1   2      14683.11      14569.50       134.16 o                         
   0   1   2        375.64        368.45         5.08 o                         
   1   1   2       1841.36       1817.30        20.56 o                         
   2   1   2        115.40        103.21         1.44 o                         
   3   1   2         96.57        104.02         1.93 o                         
   4   1   2         46.11         47.71         1.78 o                         
   5   1   2         32.05         33.74         2.93 o                         
  -5   2   2          3.15          1.52         1.53 o                         
  -4   2   2          0.98          0.91         0.92 o                         
  -3   2   2         32.78         32.43         1.07 o                         
  -2   2   2        352.39        357.06         3.54 o                         
  -1   2   2        279.92        281.78         2.75 o                         
   0   2   2        522.68        551.06         5.16 o                         
   1   2   2          0.07         -0.18         0.37 o                         
   2   2   2        471.30        475.33         5.01 o                         
   3   2   2        173.89        185.18         3.00 o                         
   4   2   2          0.46          1.43         0.99 o                         
   5   2   2         10.54          9.58         1.98 o                         
  -5   3   2          0.00          0.68         1.95 o                         
  -4   3   2          9.03          8.68         1.07 o                         
  -3   3   2         30.34         28.97         0.89 o                         
  -2   3   2         10.62         10.12         0.48 o                         
  -1   3   2         44.13         37.52         0.80 o                         
   0   3   2        413.96        409.03         3.91 o                         
   1   3   2        461.85        474.55         4.87 o                         
   2   3   2        393.18        405.78         4.33 o                         
   3   3   2         67.54         65.88         1.81 o                         
   4   3   2          0.88         -0.57         1.06 o                         
   5   3   2          6.68          3.18         2.03 o                         
  -5   4   2         18.71         17.67         2.65 o                         
  -4   4   2         17.08         18.54         2.20 o                         
  -3   4   2         14.76         14.62         0.92 o                         
  -2   4   2         26.03         27.99         0.81 o                         
  -1   4   2        275.95        260.91         3.05 o                         
   0   4   2          0.15          0.05         0.23 o                         
   1   4   2          0.12         -0.30         0.30 o                         
   2   4   2        226.78        233.91         2.94 o                         
   3   4   2         11.07         12.60         0.80 o                         
   4   4   2         36.78         38.45         3.13 o                         
   5   4   2         19.35         17.76         2.40 o                         
  -4   5   2          5.78          2.77         1.63 o                         
  -3   5   2         31.20         34.91         1.55 o                         
  -2   5   2         90.52         90.34         1.64 o                         
  -1   5   2        147.58        149.80         2.98 o                         
   0   5   2         12.75         10.55         0.58 o                         
   1   5   2         15.90         15.91         0.51 o                         
   2   5   2         68.86         71.62         1.31 o                         
   3   5   2          5.07          5.95         0.82 o                         
   4   5   2         22.78         23.65         1.99 o                         
   5   5   2          1.49          0.88         1.58 o                         
  -4   6   2         12.31         16.36         2.34 o                         
  -3   6   2         10.75         11.32         1.56 o                         
  -2   6   2        119.57        108.51         1.86 o                         
  -1   6   2          3.08          3.33         1.13 o                         
   0   6   2        124.92        117.75         2.66 o                         
   1   6   2         16.38         20.27         0.74 o                         
   2   6   2        104.30         93.04         1.77 o                         
   3   6   2        652.31        646.01        11.26 o                         
   4   6   2         13.47         18.22         1.61 o                         
   5   6   2          3.74          0.04         2.22 o                         
  -3   7   2          7.74          7.53         2.28 o                         
  -2   7   2         34.32         31.57         2.34 o                         
  -1   7   2          2.60         -1.92         5.00 o                         
   0   7   2         34.71         35.66         3.18 o                         
   1   7   2        166.75        172.29         2.94 o                         
   3   7   2        212.52        214.79         4.21 o                         
   4   7   2          0.99          1.23         1.28 o                         
   5   7   2          0.37         -1.76         2.24 o                         
  -3   8   2          0.10          2.37         2.40 o                         
  -2   8   2         11.03         12.42         2.45 o                         
  -1   8   2          1.09         -2.58         2.63 o                         
   0   8   2        171.07        170.67         3.86 o                         
   1   8   2          3.05          2.54         0.79 o                         
   2   8   2         13.19         11.49         1.15 o                         
   3   8   2         13.35         16.71         1.27 o                         
   4   8   2          1.54          0.50         1.30 o                         
   5   8   2         16.32         15.70         2.76 o                         
  -2   9   2          6.12          6.75         2.61 o                         
  -1   9   2         20.35         27.55         4.21 o                         
   0   9   2         23.56         23.64         2.84 o                         
   1   9   2         42.79         50.89         2.31 o                         
   2   9   2          4.65          6.45         1.36 o                         
   3   9   2          0.00          1.09         1.48 o                         
   4   9   2          0.17          0.25         1.49 o                         
  -1  10   2          7.51          6.68         3.90 o                         
   0  10   2          1.36         -0.77         2.15 o                         
   1  10   2         31.54         27.57         1.91 o                         
   2  10   2          0.00          0.22         1.68 o                         
   3  10   2         14.07         13.63         2.02 o                         
   0  11   2          0.33          4.33         4.63 o                         
   1  11   2          4.40          9.91         4.23 o                         
   2  11   2          0.37          4.67         2.10 o                         
  -2 -10   3         29.99         27.64         4.74 o                         
  -1 -10   3          7.42          6.91         2.03 o                         
   0 -10   3         12.24         13.61         3.49 o                         
  -3  -9   3          6.71         10.89         2.43 o                         
  -2  -9   3          2.90         -0.25         1.71 o                         
  -1  -9   3          0.63         -0.45         1.76 o                         
   0  -9   3          0.93         -0.22         1.64 o                         
   1  -9   3          0.10         -1.20         2.75 o                         
   2  -9   3          3.70          3.58         3.58 o                         
  -4  -8   3          1.26         -0.37         2.14 o                         
  -3  -8   3          4.83          7.29         1.89 o                         
  -2  -8   3          3.46          0.76         1.62 o                         
  -1  -8   3         46.78         42.39         2.36 o                         
   0  -8   3         41.36         31.49         2.84 o                         
   1  -8   3         33.31         31.47         3.32 o                         
   2  -8   3         20.26         16.51         3.40 o                         
  -4  -7   3          0.61          0.93         1.76 o                         
  -3  -7   3         11.52         14.06         1.62 o                         
  -2  -7   3         15.08         14.87         1.92 o                         
  -1  -7   3        284.65        258.97         7.08 o                         
   0  -7   3          0.09         -0.07         0.83 o                         
   1  -7   3         14.89         14.49         1.26 o                         
   2  -7   3         38.30         36.34         2.11 o                         
   3  -7   3         12.50         26.20         5.00 o                         
  -5  -6   3          8.26          7.54         2.90 o                         
  -4  -6   3         24.31         24.58         2.97 o                         
  -3  -6   3          0.24         -1.26         1.26 o                         
  -2  -6   3          3.08          3.44         0.70 o                         
  -1  -6   3          2.67          2.49         0.98 o                         
   0  -6   3        149.09        132.18         2.80 o                         
   1  -6   3         29.04         28.84         0.99 o                         
   2  -6   3        211.77        213.31         5.17 o                         
   3  -6   3        198.25        190.85         9.28 o                         
   4  -6   3         21.21         24.89         2.48 o                         
  -5  -5   3         23.25         24.92         2.82 o                         
  -4  -5   3         39.11         49.50         2.26 o                         
  -3  -5   3        431.87        424.50         6.08 o                         
  -2  -5   3          7.38          7.12         0.64 o                         
  -1  -5   3          2.09          1.43         0.41 o                         
   0  -5   3          1.21          1.77         0.40 o                         
   1  -5   3          1.82          3.41         0.48 o                         
   2  -5   3         25.30         23.59         1.88 o                         
   3  -5   3          4.16          5.90         1.31 o                         
   4  -5   3          1.02          3.17         1.91 o                         
  -5  -4   3          8.67         27.67         3.88 o                         
  -4  -4   3         34.10         43.51         3.86 o                         
  -3  -4   3          0.01         -0.20         0.68 o                         
  -2  -4   3         57.47         66.48         1.36 o                         
  -1  -4   3         17.70         21.23         0.62 o                         
   0  -4   3        194.36        210.99         2.38 o                         
   1  -4   3          7.48          9.43         0.51 o                         
   2  -4   3          2.02          1.62         0.48 o                         
   3  -4   3         14.11         17.58         1.38 o                         
   4  -4   3          5.19          4.85         1.62 o                         
  -5  -3   3         41.37         45.02         3.80 o                         
  -4  -3   3          0.35         -1.52         1.52 o                         
  -3  -3   3         38.11         36.24         1.17 o                         
  -2  -3   3         46.73         45.74         1.14 o                         
  -1  -3   3       1260.92       1391.27        15.19 o                         
   0  -3   3        132.77        148.52         1.63 o                         
   1  -3   3         83.94         77.99         1.08 o                         
   2  -3   3         15.12         14.96         0.57 o                         
   3  -3   3          6.01          4.74         0.57 o                         
   4  -3   3          4.00          2.52         1.52 o                         
   5  -3   3          0.39         -1.39         1.80 o                         
  -5  -2   3          1.13          1.62         1.63 o                         
  -4  -2   3         31.15         35.13         1.84 o                         
  -3  -2   3          0.30         -0.10         0.83 o                         
  -2  -2   3         61.39         71.28         1.29 o                         
  -1  -2   3          3.37          3.01         0.33 o                         
   0  -2   3       1536.32       1541.16        15.94 o                         
   1  -2   3         10.74         10.36         0.35 o                         
   2  -2   3          0.77          2.66         0.37 o                         
   3  -2   3        441.35        424.58         5.28 o                         
   4  -2   3          1.58          2.72         1.15 o                         
   5  -2   3          1.07          0.58         1.73 o                         
  -5  -1   3          0.01          0.86         1.53 o                         
  -4  -1   3          0.48          0.46         1.18 o                         
  -3  -1   3          0.06         -0.74         0.74 o                         
  -2  -1   3         23.45         21.18         0.70 o                         
  -1  -1   3        604.35        584.61         5.97 o                         
   0  -1   3         19.75         23.37         0.57 o                         
   1  -1   3         21.87         19.49         0.54 o                         
   2  -1   3        169.65        183.76         2.13 o                         
   3  -1   3          1.07          1.28         0.54 o                         
   4  -1   3          1.71          1.52         1.37 o                         
   5  -1   3          4.36          4.37         1.64 o                         
  -5   0   3          2.39          2.93         1.61 o                         
  -4   0   3         18.72         19.19         1.52 o                         
  -3   0   3         81.77         84.81         1.63 o                         
  -2   0   3        114.06        106.55         1.51 o                         
  -1   0   3         69.33         61.23         0.88 o                         
   0   0   3        183.13        180.87         1.86 o                         
   1   0   3        780.72        730.56         7.66 o                         
   2   0   3          1.09          0.65         0.35 o                         
   3   0   3         81.69         80.38         1.54 o                         
   4   0   3        135.98        133.99         2.94 o                         
   5   0   3         76.33         78.46         3.48 o                         
  -5   1   3         78.02         73.39         3.15 o                         
  -4   1   3         45.18         46.02         1.62 o                         
  -3   1   3         53.96         53.01         1.08 o                         
  -2   1   3        214.17        211.32         2.31 o                         
  -1   1   3       1976.17       2002.88        19.87 o                         
   0   1   3       3521.12       3396.79        33.72 o                         
   1   1   3        183.17        183.86         2.31 o                         
   2   1   3         52.29         57.28         1.07 o                         
   3   1   3        214.38        205.73         3.46 o                         
   4   1   3          1.25          1.38         0.89 o                         
   5   1   3          6.21          7.08         1.85 o                         
  -5   2   3          2.90          1.22         1.79 o                         
  -4   2   3          9.15          8.63         1.02 o                         
  -3   2   3         14.05         14.66         0.66 o                         
  -2   2   3       1890.57       1820.83        16.93 o                         
  -1   2   3       1379.85       1366.51        11.91 o                         
   0   2   3        458.24        466.24         4.71 o                         
   1   2   3          6.70          6.22         0.29 o                         
   2   2   3         19.67         20.32         0.69 o                         
   3   2   3        193.69        198.69         3.17 o                         
   4   2   3          0.02          0.06         1.01 o                         
   5   2   3          1.45          2.06         1.58 o                         
  -5   3   3          1.05         -1.31         1.94 o                         
  -4   3   3         31.21         33.92         1.50 o                         
  -3   3   3         39.76         38.11         0.95 o                         
  -2   3   3        155.23        146.87         1.66 o                         
  -1   3   3        296.28        297.08         3.17 o                         
   0   3   3         64.32         61.55         0.84 o                         
   1   3   3         12.68         18.54         0.50 o                         
   2   3   3       1755.54       1902.56        19.81 o                         
   3   3   3          5.20          8.49         0.77 o                         
   4   3   3         38.88         42.56         2.02 o                         
   5   3   3          7.88          5.73         1.64 o                         
  -4   4   3          9.61          9.80         1.60 o                         
  -3   4   3          1.10          0.11         0.71 o                         
  -2   4   3          4.17          3.98         0.43 o                         
  -1   4   3        244.00        227.32         2.63 o                         
   0   4   3         58.44         51.37         0.83 o                         
   1   4   3        137.49        128.62         1.61 o                         
   2   4   3         41.41         45.26         1.11 o                         
   3   4   3          6.32          8.41         0.70 o                         
   4   4   3         62.24         54.51         2.26 o                         
   5   4   3          1.88         -1.70         1.70 o                         
  -4   5   3          0.01         -1.42         1.42 o                         
  -3   5   3          4.41          4.88         1.08 o                         
  -2   5   3         62.09         66.14         1.15 o                         
  -1   5   3         61.62         54.12         1.15 o                         
   0   5   3          4.07          4.30         0.33 o                         
   1   5   3         93.66         91.27         1.14 o                         
   2   5   3          2.07          0.74         0.46 o                         
   3   5   3         22.38         25.22         1.91 o                         
   4   5   3          0.04         -0.89         0.89 o                         
   5   5   3          3.23         -2.02         2.02 o                         
  -4   6   3         15.53         20.24         2.49 o                         
  -3   6   3          0.12          0.84         1.23 o                         
  -2   6   3         84.40         82.09         2.31 o                         
  -1   6   3        226.76        225.49         3.76 o                         
   0   6   3         14.30         12.38         0.80 o                         
   1   6   3          3.39          3.45         0.43 o                         
   2   6   3          2.44          2.79         0.55 o                         
   3   6   3         25.42         32.95         2.28 o                         
   4   6   3         46.60         43.85         2.20 o                         
   5   6   3          0.01         -0.60         1.58 o                         
  -3   7   3         14.31         11.96         1.78 o                         
  -2   7   3         19.03         19.18         1.82 o                         
  -1   7   3         70.54         62.19         3.01 o                         
   0   7   3          0.60          0.40         0.58 o                         
   1   7   3         88.58         82.78         1.80 o                         
   2   7   3       1242.34       1238.33        16.14 o                         
   3   7   3         55.90         68.69         2.81 o                         
   4   7   3          2.72          3.67         1.30 o                         
   5   7   3          0.23         -0.28         1.62 o                         
  -3   8   3          6.33          6.53         2.66 o                         
  -2   8   3          0.86          1.63         1.88 o                         
  -1   8   3          4.92          5.10         2.03 o                         
   0   8   3         36.93         37.36         2.59 o                         
   1   8   3        144.55        141.31         2.67 o                         
   2   8   3         24.41         29.69         1.62 o                         
   3   8   3          5.41          6.00         1.16 o                         
   4   8   3          2.50          5.15         1.39 o                         
   5   8   3          2.58          4.24         2.19 o                         
  -2   9   3          0.44          0.06         2.14 o                         
  -1   9   3          0.20         -0.04         2.37 o                         
   0   9   3          1.73          2.90         1.92 o                         
   1   9   3         59.59         61.23         2.99 o                         
   2   9   3          2.54          3.85         1.30 o                         
   3   9   3          0.14          1.39         1.51 o                         
   4   9   3         18.82         19.04         2.02 o                         
  -1  10   3         19.29         13.70         2.90 o                         
   0  10   3          7.89          9.89         2.87 o                         
   1  10   3          3.69          5.79         1.44 o                         
   2  10   3          0.99          1.26         1.68 o                         
   3  10   3          0.22          3.81         1.70 o                         
   4  10   3          1.08          1.42         2.66 o                         
   0  11   3         15.17         23.73         6.12 o                         
   1  11   3          3.14          0.27         2.61 o                         
   2  11   3         47.99         48.06         2.99 o                         
  -2 -10   4          0.00          0.16         2.53 o                         
  -1 -10   4          0.22          0.40         2.04 o                         
   0 -10   4          3.15          5.47         3.48 o                         
  -3  -9   4         20.67         27.09         4.35 o                         
  -2  -9   4         20.71         19.96         3.12 o                         
  -1  -9   4          9.00          7.38         2.11 o                         
   0  -9   4          1.78          0.90         1.32 o                         
   1  -9   4          0.78         -0.43         4.25 o                         
  -4  -8   4          0.00         -2.16         2.16 o                         
  -3  -8   4         22.47         26.15         2.07 o                         
  -2  -8   4          0.28          0.17         1.68 o                         
  -1  -8   4          0.00         -0.86         1.45 o                         
   0  -8   4         24.50         21.51         2.93 o                         
   1  -8   4          0.03         -0.68         1.05 o                         
   2  -8   4          9.95         10.55         3.20 o                         
  -4  -7   4          2.33          4.58         1.96 o                         
  -3  -7   4         14.16         13.27         1.65 o                         
  -2  -7   4        102.60         88.52         3.38 o                         
  -1  -7   4          1.01          1.75         1.05 o                         
   0  -7   4         59.19         58.16         2.94 o                         
   1  -7   4          0.55         -0.87         0.87 o                         
   2  -7   4          6.88          5.73         3.29 o                         
   3  -7   4         96.94        104.89        14.70 o                         
  -5  -6   4          0.08         -2.17         2.17 o                         
  -4  -6   4         22.55         24.63         2.07 o                         
  -3  -6   4         35.52         37.23         2.11 o                         
  -2  -6   4         29.55         30.31         1.16 o                         
  -1  -6   4          0.42         -0.64         0.64 o                         
   0  -6   4         13.41         11.39         1.01 o                         
   1  -6   4          0.10         -0.35         0.59 o                         
   2  -6   4        225.95        242.36         4.58 o                         
   3  -6   4         20.08         25.10         3.68 o                         
  -5  -5   4         15.81         18.58         2.49 o                         
  -4  -5   4          0.89         -0.74         1.39 o                         
  -3  -5   4          0.50          1.93         1.14 o                         
  -2  -5   4         79.87         77.64         1.58 o                         
  -1  -5   4         46.77         48.57         1.07 o                         
   0  -5   4         91.04         86.59         1.49 o                         
   1  -5   4          3.37          4.36         0.62 o                         
   2  -5   4        110.97        114.11         3.91 o                         
   3  -5   4         14.31         17.14         1.58 o                         
   4  -5   4          0.19         -0.94         1.90 o                         
  -5  -4   4        123.75        113.19         3.94 o                         
  -4  -4   4         44.42         46.14         2.15 o                         
  -3  -4   4         14.85         15.14         1.28 o                         
  -2  -4   4         34.83         41.70         1.08 o                         
  -1  -4   4         12.74         11.94         0.52 o                         
   0  -4   4        115.31        118.26         1.41 o                         
   1  -4   4        377.41        374.50         4.37 o                         
   2  -4   4         19.59         19.40         1.18 o                         
   3  -4   4          1.52          1.77         1.13 o                         
   4  -4   4          0.00         -0.22         1.54 o                         
  -5  -3   4          4.72         11.02         1.92 o                         
  -4  -3   4          4.96          3.54         1.39 o                         
  -3  -3   4         10.74          7.17         1.07 o                         
  -2  -3   4        111.95        121.46         2.02 o                         
  -1  -3   4        503.26        481.33         5.04 o                         
   0  -3   4        207.80        249.81         2.83 o                         
   1  -3   4          4.82          4.05         0.32 o                         
   2  -3   4          0.52          0.32         0.37 o                         
   3  -3   4         32.14         29.62         1.40 o                         
   4  -3   4          5.91          5.51         1.60 o                         
   5  -3   4          2.82          2.81         1.85 o                         
  -5  -2   4          0.96         -0.41         1.69 o                         
  -4  -2   4         56.91         60.79         2.38 o                         
  -3  -2   4         58.05         49.61         1.79 o                         
  -2  -2   4          5.38          6.58         0.63 o                         
  -1  -2   4         44.48         41.31         0.79 o                         
   0  -2   4        557.40        591.40         6.05 o                         
   1  -2   4          4.47          7.15         0.35 o                         
   2  -2   4         58.54         66.57         1.13 o                         
   3  -2   4         25.78         28.54         1.86 o                         
   4  -2   4         34.96         33.51         2.25 o                         
   5  -2   4          3.62          5.17         1.84 o                         
  -5  -1   4         13.83         17.27         1.72 o                         
  -4  -1   4         19.21         19.78         1.75 o                         
  -3  -1   4         10.67         13.78         1.04 o                         
  -2  -1   4         39.40         42.63         1.21 o                         
  -1  -1   4        807.72        809.46         8.57 o                         
   0  -1   4          1.07          2.41         0.30 o                         
   1  -1   4         44.26         48.68         0.72 o                         
   2  -1   4        423.78        395.57         4.80 o                         
   3  -1   4          5.23          4.97         0.63 o                         
   4  -1   4          4.67          3.87         1.25 o                         
   5  -1   4         17.12         16.14         1.96 o                         
  -5   0   4          2.44          2.03         1.56 o                         
  -4   0   4          1.97          0.53         1.11 o                         
  -3   0   4         29.59         31.63         1.16 o                         
  -2   0   4        194.21        174.99         2.04 o                         
  -1   0   4         50.68         57.26         0.86 o                         
   0   0   4       2683.51       2690.41        25.70 o                         
   1   0   4         72.72         76.91         1.04 o                         
   2   0   4          0.01          0.40         0.39 o                         
   3   0   4         29.63         30.78         1.20 o                         
   4   0   4          0.01          3.53         1.36 o                         
  -5   1   4          0.08          4.76         2.14 o                         
  -4   1   4         31.15         34.03         1.78 o                         
  -3   1   4         31.88         33.92         0.98 o                         
  -2   1   4         38.44         46.16         0.88 o                         
  -1   1   4        636.16        630.80         6.18 o                         
   0   1   4       2251.66       2272.52        22.54 o                         
   1   1   4         21.49         22.85         0.57 o                         
   2   1   4          2.20          2.76         0.40 o                         
   3   1   4        384.28        355.39         5.41 o                         
   4   1   4         18.62         15.34         1.28 o                         
   5   1   4          0.20          2.26         1.63 o                         
  -5   2   4          2.13          0.49         1.82 o                         
  -4   2   4         31.45         33.67         1.44 o                         
  -3   2   4        272.03        257.14         3.10 o                         
  -2   2   4        797.46        775.66         7.93 o                         
  -1   2   4        355.22        373.94         3.75 o                         
   0   2   4        973.67        963.20         9.63 o                         
   1   2   4         90.88         99.25         1.40 o                         
   2   2   4        140.23        162.90         2.05 o                         
   3   2   4          0.62          2.40         0.88 o                         
   4   2   4         33.47         32.80         1.59 o                         
   5   2   4          1.45          1.66         1.51 o                         
  -5   3   4          0.48          2.41         2.03 o                         
  -4   3   4         74.20         68.33         2.01 o                         
  -3   3   4          9.88         20.41         1.40 o                         
  -2   3   4        514.94        505.19         5.31 o                         
  -1   3   4          0.22          1.25         0.19 o                         
   0   3   4          5.76          8.22         0.41 o                         
   1   3   4        683.08        703.96         8.14 o                         
   2   3   4         45.88         54.27         1.56 o                         
   3   3   4        138.82        147.60         2.76 o                         
   4   3   4         62.02         58.41         2.07 o                         
   5   3   4         11.94         11.95         1.81 o                         
  -4   4   4          0.62          3.17         1.36 o                         
  -3   4   4         25.08         25.65         1.13 o                         
  -2   4   4          0.01         -0.13         0.47 o                         
  -1   4   4         68.25         65.51         1.01 o                         
   0   4   4          9.07         13.51         0.53 o                         
   1   4   4        425.53        462.77         4.32 o                         
   2   4   4         13.07         13.87         0.60 o                         
   3   4   4        176.94        190.00         3.51 o                         
   4   4   4         24.29         21.98         1.42 o                         
   5   4   4          0.10         -1.70         1.70 o                         
  -4   5   4         11.19         10.81         1.71 o                         
  -3   5   4          2.97          1.34         1.03 o                         
  -2   5   4         52.36         46.26         0.99 o                         
  -1   5   4         48.82         53.97         1.41 o                         
   0   5   4         51.24         45.34         0.87 o                         
   1   5   4        149.11        147.49         1.62 o                         
   2   5   4         29.72         26.67         0.85 o                         
   3   5   4         93.63         89.33         2.57 o                         
   4   5   4          5.70          2.38         1.11 o                         
   5   5   4         32.43         30.69         5.35 o                         
  -4   6   4         10.27         12.52         2.08 o                         
  -3   6   4         12.81          9.36         1.38 o                         
  -2   6   4          6.70          8.13         0.68 o                         
  -1   6   4         12.30         11.08         0.97 o                         
   0   6   4         27.83         25.62         0.86 o                         
   1   6   4          6.23          6.20         0.46 o                         
   2   6   4          2.69          2.32         0.63 o                         
   3   6   4         51.10         51.97         1.69 o                         
   4   6   4          1.84          2.63         1.28 o                         
   5   6   4          0.03         -1.05         1.58 o                         
  -3   7   4          7.09          6.66         1.56 o                         
  -2   7   4         33.84         36.95         2.14 o                         
  -1   7   4          0.34          1.28         0.79 o                         
   0   7   4          0.55          0.49         0.52 o                         
   1   7   4        163.84        153.66         2.40 o                         
   2   7   4        187.16        201.30         3.33 o                         
   3   7   4        151.04        146.16         2.98 o                         
   4   7   4         12.53         12.18         1.29 o                         
   5   7   4          3.41          3.97         2.81 o                         
  -3   8   4          7.83         12.85         3.02 o                         
  -2   8   4          0.10          0.50         1.88 o                         
  -1   8   4         13.97         14.10         2.38 o                         
   0   8   4         40.71         44.73         4.27 o                         
   1   8   4         28.78         42.94         3.05 o                         
   2   8   4        177.47        163.44         3.80 o                         
   3   8   4          4.58          5.15         1.08 o                         
   4   8   4          5.63          8.28         1.57 o                         
   5   8   4          7.91          5.40         2.41 o                         
  -2   9   4          1.73         -2.61         2.61 o                         
  -1   9   4        130.67        123.20         5.42 o                         
   0   9   4          2.01          2.24         1.82 o                         
   1   9   4          1.42          3.41         0.97 o                         
   2   9   4         18.90         20.94         1.90 o                         
   3   9   4          2.22          0.08         1.57 o                         
   4   9   4         12.64         16.20         2.07 o                         
  -1  10   4          0.02         -0.48         2.52 o                         
   0  10   4         11.61          8.52         2.64 o                         
   1  10   4          1.46          2.82         1.46 o                         
   2  10   4          7.97          9.78         1.90 o                         
   3  10   4          0.12         -0.94         1.58 o                         
   4  10   4          7.46          8.97         2.25 o                         
   0  11   4         15.07         20.00         5.82 o                         
   1  11   4          1.26          3.08         3.08 o                         
   2  11   4          2.90          2.12         1.86 o                         
   3  11   4          7.37          4.81         2.42 o                         
  -1 -10   5         23.10         24.86         7.12 o                         
  -3  -9   5         22.47         18.57         2.85 o                         
  -2  -9   5          5.60          2.40         2.11 o                         
  -1  -9   5         13.06         14.11         3.60 o                         
   0  -9   5          0.14         -0.31         1.64 o                         
   1  -9   5          6.28          9.17         4.77 o                         
  -4  -8   5          0.51         -1.21         2.54 o                         
  -3  -8   5         10.48          6.17         2.39 o                         
  -2  -8   5          0.13         -1.51         1.80 o                         
  -1  -8   5          0.05          1.94         1.58 o                         
   0  -8   5          5.88          7.68         1.63 o                         
   1  -8   5          0.88         -1.09         1.25 o                         
   2  -8   5          0.03          4.16         2.91 o                         
  -4  -7   5         14.22         11.39         2.15 o                         
  -3  -7   5         14.87         13.55         1.79 o                         
  -2  -7   5          3.80          3.24         1.14 o                         
  -1  -7   5        124.31        104.10         5.15 o                         
   0  -7   5          3.51          1.93         1.22 o                         
   1  -7   5         37.38         29.63         2.32 o                         
   2  -7   5         35.70         32.00         2.19 o                         
   3  -7   5         10.01         25.93         4.29 o                         
  -5  -6   5          0.07         -5.97         5.97 o                         
  -4  -6   5         17.22         17.95         1.99 o                         
  -3  -6   5         19.89         21.29         1.87 o                         
  -2  -6   5        200.96        178.27         3.53 o                         
  -1  -6   5          3.77         -0.37         0.74 o                         
   0  -6   5          9.64          7.73         0.88 o                         
   1  -6   5          3.40          2.56         0.95 o                         
   2  -6   5        108.02        112.37         3.46 o                         
   3  -6   5         57.29         61.51         3.52 o                         
  -5  -5   5          6.40          5.09         2.34 o                         
  -4  -5   5         13.99         10.45         1.62 o                         
  -3  -5   5          6.33          5.73         1.29 o                         
  -2  -5   5          2.77          1.13         0.84 o                         
  -1  -5   5         18.51         15.32         0.76 o                         
   0  -5   5         39.12         39.41         1.00 o                         
   1  -5   5        858.30        852.48        15.47 o                         
   2  -5   5        253.01        271.10         4.88 o                         
   3  -5   5          0.88          1.88         1.29 o                         
   4  -5   5          2.04          0.93         1.97 o                         
  -5  -4   5          0.09          4.93         2.04 o                         
  -4  -4   5         85.47         86.69         2.98 o                         
  -3  -4   5         17.65         15.30         1.54 o                         
  -2  -4   5         59.41         59.18         1.61 o                         
  -1  -4   5         18.22         24.38         0.77 o                         
   0  -4   5          3.96          5.17         0.43 o                         
   1  -4   5         27.09         28.30         0.86 o                         
   2  -4   5          3.00          0.33         0.84 o                         
   3  -4   5          3.83          5.00         1.29 o                         
   4  -4   5          0.76         -0.28         1.60 o                         
  -5  -3   5         44.13         53.61         4.20 o                         
  -4  -3   5          0.32         -1.33         1.33 o                         
  -3  -3   5         32.66         35.47         1.86 o                         
  -2  -3   5         13.57         15.01         0.80 o                         
  -1  -3   5          6.24         11.63         0.57 o                         
   0  -3   5          4.88          4.02         0.38 o                         
   1  -3   5         41.84         47.12         0.85 o                         
   2  -3   5          5.22          7.47         0.55 o                         
   3  -3   5          1.03          0.38         0.77 o                         
   4  -3   5          4.32          4.62         1.59 o                         
  -5  -2   5          5.07          6.35         1.62 o                         
  -4  -2   5         20.39         19.59         1.65 o                         
  -3  -2   5         53.52         53.41         2.25 o                         
  -2  -2   5        980.39        936.14        13.14 o                         
  -1  -2   5         32.06         22.59         0.72 o                         
   0  -2   5        158.75        164.97         1.92 o                         
   1  -2   5          0.09         -0.32         0.32 o                         
   2  -2   5          6.73          7.36         0.54 o                         
   3  -2   5          0.03          0.22         0.57 o                         
   4  -2   5         22.07         24.97         2.02 o                         
   5  -2   5         18.82         21.32         2.25 o                         
  -5  -1   5         23.37         25.62         1.95 o                         
  -4  -1   5          9.28         12.10         1.35 o                         
  -3  -1   5         67.99         67.10         2.11 o                         
  -2  -1   5         66.95         56.21         1.37 o                         
  -1  -1   5        337.52        340.30         3.81 o                         
   0  -1   5         15.16         11.49         0.52 o                         
   1  -1   5        660.59        698.11         7.75 o                         
   2  -1   5        750.12        764.99         9.44 o                         
   3  -1   5         71.54         69.31         1.49 o                         
   4  -1   5          9.02         10.49         1.62 o                         
   5  -1   5          0.95          0.94         1.68 o                         
  -5   0   5          3.48          4.38         1.65 o                         
  -4   0   5          4.89          6.15         1.18 o                         
  -3   0   5          5.87          5.40         0.87 o                         
  -2   0   5         36.49         32.35         0.86 o                         
  -1   0   5         65.66         59.10         0.98 o                         
   0   0   5         20.90         27.87         0.60 o                         
   1   0   5        575.25        570.97         6.37 o                         
   2   0   5          0.07          0.85         0.44 o                         
   3   0   5         42.87         41.38         1.47 o                         
   4   0   5          0.49          0.68         1.36 o                         
   5   0   5        215.26        231.17         5.14 o                         
  -5   1   5         19.44         15.97         1.99 o                         
  -4   1   5          5.80          8.28         1.18 o                         
  -3   1   5         40.70         32.63         1.19 o                         
  -2   1   5         30.87         34.27         1.47 o                         
  -1   1   5        418.48        388.00         4.07 o                         
   0   1   5        537.12        524.43         5.35 o                         
   1   1   5          7.86          6.57         0.45 o                         
   2   1   5         20.03         27.92         0.71 o                         
   3   1   5         37.99         36.95         1.30 o                         
   4   1   5        208.48        197.66         6.91 o                         
   5   1   5         41.54         48.86         3.40 o                         
  -5   2   5          5.33          5.01         2.05 o                         
  -4   2   5         26.60         28.14         1.46 o                         
  -3   2   5         27.22         32.47         1.93 o                         
  -2   2   5       1061.13       1012.53        12.32 o                         
  -1   2   5        159.86        173.36         1.89 o                         
   0   2   5          3.36          5.63         0.40 o                         
   1   2   5        539.63        542.43         6.07 o                         
   2   2   5        117.73        128.59         1.82 o                         
   3   2   5          0.32          0.38         0.87 o                         
   4   2   5          5.42          4.77         1.08 o                         
   5   2   5          5.37          8.27         1.71 o                         
  -5   3   5          0.27         -1.71         2.07 o                         
  -4   3   5          2.43          4.36         1.05 o                         
  -3   3   5        965.01        871.55        10.04 o                         
  -2   3   5        268.17        264.64         3.28 o                         
  -1   3   5         11.77         12.20         0.42 o                         
   0   3   5         57.12         57.11         0.80 o                         
   1   3   5         91.77        101.20         1.23 o                         
   2   3   5        631.14        662.31         8.27 o                         
   3   3   5          0.21          0.76         0.87 o                         
   4   3   5          7.24          7.30         1.19 o                         
   5   3   5         14.71         14.37         2.66 o                         
  -4   4   5         15.30         13.05         1.65 o                         
  -3   4   5         86.19         92.36         2.56 o                         
  -2   4   5          2.16          2.97         0.59 o                         
  -1   4   5         43.20         48.80         0.85 o                         
   0   4   5        420.00        430.81         4.17 o                         
   1   4   5        810.30        875.28         8.53 o                         
   2   4   5        155.10        164.56         2.39 o                         
   3   4   5        375.62        385.02         5.94 o                         
   4   4   5          4.70          2.41         1.07 o                         
   5   4   5         17.82         16.06         2.48 o                         
  -4   5   5          3.51          1.76         1.52 o                         
  -3   5   5          0.08         -0.96         0.97 o                         
  -2   5   5          7.90          8.70         0.72 o                         
  -1   5   5         14.65         11.50         0.65 o                         
   0   5   5          0.53          0.92         0.37 o                         
   1   5   5         50.17         50.53         0.81 o                         
   2   5   5        176.40        193.29         2.77 o                         
   3   5   5         16.28         17.92         1.11 o                         
   4   5   5          9.13          6.56         1.14 o                         
   5   5   5         10.57         10.87         2.31 o                         
  -4   6   5          0.00          1.30         1.81 o                         
  -3   6   5          9.03          7.84         1.29 o                         
  -2   6   5         28.76         25.69         1.03 o                         
  -1   6   5         39.90         44.12         1.17 o                         
   0   6   5        175.81        161.48         2.22 o                         
   1   6   5         53.68         49.65         1.21 o                         
   2   6   5          7.65          6.94         0.68 o                         
   3   6   5         21.21         20.70         1.30 o                         
   4   6   5          1.15          1.87         1.47 o                         
   5   6   5          1.54          2.19         1.81 o                         
  -3   7   5         90.82         77.87         4.71 o                         
  -2   7   5         54.38         49.69         1.75 o                         
  -1   7   5         10.93         10.05         1.01 o                         
   0   7   5          4.50          5.69         0.63 o                         
   1   7   5          0.00         -0.62         0.62 o                         
   2   7   5          7.87          7.55         0.79 o                         
   3   7   5         46.98         47.56         1.74 o                         
   4   7   5          6.31          5.25         1.29 o                         
   5   7   5          0.07          0.44         1.69 o                         
  -3   8   5          2.60          2.69         2.29 o                         
  -2   8   5          4.46          6.84         2.02 o                         
  -1   8   5          3.65          5.11         1.59 o                         
   0   8   5        220.62        213.89         5.92 o                         
   1   8   5        715.05        687.55         9.33 o                         
   2   8   5          3.88          6.56         0.67 o                         
   3   8   5         28.11         31.81         1.51 o                         
   4   8   5          0.02          0.81         1.29 o                         
   5   8   5          0.78          4.10         2.00 o                         
  -2   9   5          0.29          0.33         3.36 o                         
  -1   9   5          7.25         12.74         2.56 o                         
   0   9   5        120.28        126.40         4.88 o                         
   1   9   5         79.34         82.96         2.90 o                         
   2   9   5         26.47         26.56         2.02 o                         
   3   9   5          0.08          0.90         1.54 o                         
   4   9   5         12.09         14.25         2.00 o                         
  -1  10   5          0.21          0.76         3.30 o                         
   0  10   5          9.91         11.19         2.96 o                         
   1  10   5          1.20          4.37         1.57 o                         
   2  10   5         21.83         23.76         2.32 o                         
   3  10   5          7.48          7.98         2.19 o                         
   4  10   5          2.96          6.10         2.63 o                         
   0  11   5          0.66          5.30         2.97 o                         
   1  11   5          6.40          3.16         3.01 o                         
   2  11   5          2.39          0.19         2.30 o                         
   3  11   5          1.99          4.22         2.50 o                         
  -2  -9   6          1.25          1.71         2.91 o                         
  -1  -9   6          0.79         -2.04         2.06 o                         
   0  -9   6          0.08         -1.48         1.66 o                         
   1  -9   6          0.17          4.83         4.52 o                         
  -3  -8   6         14.04         14.64         2.60 o                         
  -2  -8   6         10.98         10.35         2.16 o                         
  -1  -8   6          0.24         -0.49         1.66 o                         
   0  -8   6          1.74          2.35         1.63 o                         
   1  -8   6          2.12         -0.26         1.62 o                         
   2  -8   6          0.02         -1.78         2.50 o                         
  -4  -7   6          8.51          9.12         2.24 o                         
  -3  -7   6          0.38         -1.52         1.71 o                         
  -2  -7   6         12.89          9.42         1.35 o                         
  -1  -7   6         28.12         37.17         2.54 o                         
   0  -7   6         10.26          5.57         1.58 o                         
   1  -7   6         14.57         12.42         1.70 o                         
   2  -7   6          2.55          3.15         1.56 o                         
  -4  -6   6         12.35          9.14         1.89 o                         
  -3  -6   6         20.83         18.20         1.85 o                         
  -2  -6   6         19.38         20.73         1.57 o                         
  -1  -6   6         45.43         36.39         1.50 o                         
   0  -6   6         38.92         38.38         1.97 o                         
   1  -6   6         88.20         83.59         2.37 o                         
   2  -6   6         76.69         75.24         2.60 o                         
   3  -6   6         65.47         69.78         3.83 o                         
  -5  -5   6          3.36          2.23         2.37 o                         
  -4  -5   6         12.40         10.96         1.80 o                         
  -3  -5   6        110.06        103.92         3.39 o                         
  -2  -5   6          3.53          1.48         0.92 o                         
  -1  -5   6         10.33          6.78         0.70 o                         
   0  -5   6          6.79          6.42         0.71 o                         
   1  -5   6         89.66        103.23         3.51 o                         
   2  -5   6        289.92        294.34         6.66 o                         
   3  -5   6         33.12         34.61         2.89 o                         
   4  -5   6          1.61          0.55         3.11 o                         
  -5  -4   6          0.50         -1.88         1.88 o                         
  -4  -4   6         16.30         22.05         2.35 o                         
  -3  -4   6         27.20         24.51         1.62 o                         
  -2  -4   6          0.11         -0.45         0.59 o                         
  -1  -4   6         12.84         12.97         0.71 o                         
   0  -4   6         99.30        116.59         1.73 o                         
   1  -4   6        259.62        256.66         3.17 o                         
   2  -4   6          7.85          7.83         1.06 o                         
   3  -4   6         21.58         21.81         2.54 o                         
   4  -4   6          8.89         10.29         1.85 o                         
  -5  -3   6         23.75         23.75         2.45 o                         
  -4  -3   6          0.09         -1.38         1.38 o                         
  -3  -3   6          0.44         -0.78         1.13 o                         
  -2  -3   6         25.61         22.22         1.04 o                         
  -1  -3   6        142.29        146.73         2.25 o                         
   0  -3   6        338.40        356.99         4.23 o                         
   1  -3   6         77.51         77.56         1.21 o                         
   2  -3   6         62.67         61.19         1.32 o                         
   3  -3   6          6.14          5.49         0.94 o                         
   4  -3   6          8.53          5.46         1.60 o                         
  -5  -2   6         11.37         12.47         2.04 o                         
  -4  -2   6          5.94          4.26         1.76 o                         
  -3  -2   6        100.67        107.62         2.72 o                         
  -2  -2   6         24.40         23.75         0.93 o                         
  -1  -2   6        463.79        466.98         5.69 o                         
   0  -2   6        386.97        388.33         4.14 o                         
   1  -2   6          4.32          6.87         0.53 o                         
   2  -2   6          1.76          1.18         0.51 o                         
   3  -2   6          2.80          2.71         0.65 o                         
   4  -2   6         33.79         36.56         2.28 o                         
   5  -2   6          4.19          3.83         2.42 o                         
  -5  -1   6         12.98         11.67         1.69 o                         
  -4  -1   6          1.32          0.74         1.15 o                         
  -3  -1   6          5.61          5.67         0.84 o                         
  -2  -1   6          6.05          3.07         0.62 o                         
  -1  -1   6          3.79          1.94         0.42 o                         
   0  -1   6         39.44         47.68         0.89 o                         
   1  -1   6        164.61        182.55         2.22 o                         
   2  -1   6         18.63         25.49         0.91 o                         
   3  -1   6        159.23        155.73         2.66 o                         
   4  -1   6          4.02          3.68         1.24 o                         
   5  -1   6         14.90         14.53         2.13 o                         
  -5   0   6         19.58         16.86         2.01 o                         
  -4   0   6         29.36         34.97         1.69 o                         
  -3   0   6          0.23         -0.54         0.75 o                         
  -2   0   6         70.09         75.57         1.44 o                         
  -1   0   6         36.76         33.38         0.94 o                         
   0   0   6        143.99        127.04         1.62 o                         
   1   0   6        651.38        710.36         7.27 o                         
   2   0   6          7.20         10.21         0.65 o                         
   3   0   6         51.51         46.10         1.39 o                         
   4   0   6         10.26         10.89         1.59 o                         
   5   0   6          6.01         15.00         2.06 o                         
  -5   1   6          0.00          3.56         1.83 o                         
  -4   1   6          0.10         -0.78         1.25 o                         
  -3   1   6         29.38         23.83         1.25 o                         
  -2   1   6        140.20        138.30         2.22 o                         
  -1   1   6        429.19        429.61         4.51 o                         
   0   1   6        438.09        416.47         4.36 o                         
   1   1   6         71.14         61.30         2.21 o                         
   2   1   6        207.82        214.28         3.19 o                         
   3   1   6         60.84         62.23         1.63 o                         
   4   1   6         54.48         72.45         3.14 o                         
   5   1   6        216.61        243.56         5.30 o                         
  -5   2   6          1.00          0.99         2.09 o                         
  -4   2   6          2.54          1.07         1.13 o                         
  -3   2   6        100.32         93.92         2.07 o                         
  -2   2   6          3.25          7.91         0.62 o                         
  -1   2   6        952.64        956.40         9.33 o                         
   0   2   6         10.03          9.98         0.39 o                         
   1   2   6          5.29          5.51         0.44 o                         
   2   2   6        136.59        131.99         2.33 o                         
   3   2   6         10.14          5.70         0.66 o                         
   4   2   6         31.75         27.50         2.68 o                         
   5   2   6          7.81         11.68         1.75 o                         
  -5   3   6          5.95          2.75         2.24 o                         
  -4   3   6         48.91         40.08         1.80 o                         
  -3   3   6          9.76         16.81         2.19 o                         
  -2   3   6        346.95        344.69         4.11 o                         
  -1   3   6          9.50          8.56         0.41 o                         
   0   3   6         46.23         49.39         0.86 o                         
   1   3   6         18.20         30.45         0.63 o                         
   2   3   6         47.11         48.04         1.07 o                         
   3   3   6         38.78         42.74         1.76 o                         
   4   3   6          3.15          2.15         1.33 o                         
   5   3   6         10.25         10.92         1.66 o                         
  -4   4   6         25.85         33.41         2.27 o                         
  -3   4   6        164.82        157.78         2.92 o                         
  -2   4   6         23.46         22.52         1.15 o                         
  -1   4   6        192.97        191.20         2.26 o                         
   0   4   6         48.53         49.98         0.72 o                         
   1   4   6        352.52        380.88         3.88 o                         
   2   4   6        104.59        102.14         1.63 o                         
   3   4   6        177.26        180.45         3.62 o                         
   4   4   6          0.01         -0.99         0.99 o                         
   5   4   6          0.39         -1.55         1.55 o                         
  -4   5   6          2.14          2.54         1.59 o                         
  -3   5   6          0.07         -0.85         1.01 o                         
  -2   5   6          8.07          8.42         0.72 o                         
  -1   5   6          6.11          7.62         0.52 o                         
   0   5   6         71.43         71.91         1.14 o                         
   1   5   6          0.10          0.33         0.33 o                         
   2   5   6        436.85        459.24         6.76 o                         
   3   5   6          2.19          2.35         0.77 o                         
   4   5   6         21.52         21.49         1.46 o                         
   5   5   6         17.86         11.06         3.34 o                         
  -4   6   6          6.25          9.90         2.09 o                         
  -3   6   6          8.74          7.05         1.37 o                         
  -2   6   6          6.03          7.05         0.93 o                         
  -1   6   6         32.52         29.94         1.19 o                         
   0   6   6        156.40        154.73         2.37 o                         
   1   6   6         19.59         19.69         0.59 o                         
   2   6   6         36.16         34.82         1.01 o                         
   3   6   6         17.13         16.42         2.30 o                         
   4   6   6         28.84         20.66         1.85 o                         
   5   6   6          0.22         -1.75         1.75 o                         
  -3   7   6          0.21          1.11         1.47 o                         
  -2   7   6          4.27          3.14         1.51 o                         
  -1   7   6         69.01         64.28         2.76 o                         
   0   7   6          3.74          4.54         0.78 o                         
   1   7   6          2.75          1.32         0.68 o                         
   2   7   6          0.78         -0.76         0.76 o                         
   3   7   6          0.49          0.24         0.94 o                         
   4   7   6         15.20         16.85         1.54 o                         
   5   7   6          2.76          2.27         1.53 o                         
  -3   8   6         15.51         13.60         2.71 o                         
  -2   8   6          2.05          0.94         2.43 o                         
  -1   8   6          7.95          9.41         1.60 o                         
   0   8   6         15.82         16.41         1.36 o                         
   1   8   6         19.76         26.46         1.22 o                         
   2   8   6        109.79        100.92         2.40 o                         
   3   8   6         16.85         18.43         1.27 o                         
   4   8   6         13.98         13.28         1.55 o                         
   5   8   6          8.91          8.96         2.95 o                         
  -2   9   6          0.72          2.18         2.80 o                         
  -1   9   6         10.55         15.61         2.48 o                         
   0   9   6        139.48        156.38         4.84 o                         
   1   9   6        181.01        170.96         3.90 o                         
   2   9   6          2.58          3.90         1.27 o                         
   3   9   6          0.87          1.52         1.30 o                         
   4   9   6          1.61          3.37         1.55 o                         
  -1  10   6          5.55          6.49         2.44 o                         
   0  10   6          8.61         12.20         2.49 o                         
   1  10   6         22.39         24.50         3.41 o                         
   2  10   6         13.59         14.94         2.12 o                         
   3  10   6          3.50          4.06         2.11 o                         
   4  10   6         58.46         46.48         4.45 o                         
   0  11   6          0.16          3.68         2.95 o                         
   1  11   6         11.76         13.71         3.33 o                         
   2  11   6          3.01          2.37         2.09 o                         
   3  11   6          8.69         11.49         3.31 o                         
  -2  -9   7         18.23         21.99         4.05 o                         
  -1  -9   7          3.44          4.29         3.17 o                         
   0  -9   7          0.09          0.95         2.93 o                         
  -3  -8   7          0.08         -2.32         2.32 o                         
  -2  -8   7          5.36          1.04         2.13 o                         
  -1  -8   7          1.12         -0.04         1.78 o                         
   0  -8   7          6.99         11.03         1.98 o                         
   1  -8   7          0.19         -0.68         1.88 o                         
  -4  -7   7          2.26          0.09         2.35 o                         
  -3  -7   7          3.40         -0.94         1.89 o                         
  -2  -7   7          1.75          1.25         1.45 o                         
  -1  -7   7          1.60          0.99         1.66 o                         
   0  -7   7          4.87          8.29         1.56 o                         
   1  -7   7          1.42         -0.14         1.65 o                         
   2  -7   7          9.17         10.10         1.77 o                         
  -4  -6   7          1.66          1.71         1.93 o                         
  -3  -6   7          7.57          7.50         2.09 o                         
  -2  -6   7         53.22         47.02         2.15 o                         
  -1  -6   7          2.80          3.94         1.31 o                         
   0  -6   7         79.90         73.36         3.11 o                         
   1  -6   7         36.04         31.57         1.62 o                         
   2  -6   7          3.71          7.99         1.74 o                         
   3  -6   7          0.30          2.27         2.11 o                         
  -4  -5   7         22.36         25.34         3.04 o                         
  -3  -5   7        115.42        118.38         3.24 o                         
  -2  -5   7          5.90          3.25         1.28 o                         
  -1  -5   7          4.94          3.81         0.81 o                         
   0  -5   7          0.03         -0.73         0.73 o                         
   1  -5   7        245.22        237.08         4.44 o                         
   2  -5   7         39.21         49.68         2.18 o                         
   3  -5   7         10.53          5.61         1.63 o                         
  -5  -4   7          4.41         -1.97         1.97 o                         
  -4  -4   7         14.64         13.28         1.79 o                         
  -3  -4   7          3.32          1.36         1.32 o                         
  -2  -4   7          9.53          9.59         0.71 o                         
  -1  -4   7          8.90          7.29         0.82 o                         
   0  -4   7        849.41        845.26         9.96 o                         
   1  -4   7         14.73         18.57         0.90 o                         
   2  -4   7          0.40         -0.28         0.72 o                         
   3  -4   7         14.90         22.44         2.04 o                         
   4  -4   7          7.15          7.83         2.09 o                         
  -5  -3   7          8.16          6.05         2.04 o                         
  -4  -3   7          1.79         -1.49         1.49 o                         
  -3  -3   7         36.72         36.81         2.40 o                         
  -2  -3   7          0.19         -0.73         0.73 o                         
  -1  -3   7         71.79         70.89         1.52 o                         
   0  -3   7          5.81          6.73         0.58 o                         
   1  -3   7          0.10          0.06         0.43 o                         
   2  -3   7         32.09         33.83         1.32 o                         
   3  -3   7          2.20          0.84         0.88 o                         
   4  -3   7         18.32         19.17         2.27 o                         
  -5  -2   7          4.93          7.24         2.15 o                         
  -4  -2   7         36.94         35.95         1.79 o                         
  -3  -2   7          1.21          0.19         0.92 o                         
  -2  -2   7          2.74          2.54         0.62 o                         
  -1  -2   7         49.95         56.44         1.37 o                         
   0  -2   7        336.18        362.51         4.50 o                         
   1  -2   7          9.98         13.98         0.61 o                         
   2  -2   7         14.49         12.48         0.78 o                         
   3  -2   7         10.43          9.87         0.88 o                         
   4  -2   7          7.31          6.88         1.36 o                         
   5  -2   7          0.08         -1.19         2.31 o                         
  -5  -1   7          0.25          1.09         1.77 o                         
  -4  -1   7         35.61         34.02         1.69 o                         
  -3  -1   7        226.41        203.58         3.92 o                         
  -2  -1   7         11.34          9.52         0.72 o                         
  -1  -1   7        442.87        427.84         5.92 o                         
   0  -1   7         30.48         29.48         0.77 o                         
   1  -1   7         17.50         22.54         0.79 o                         
   2  -1   7         11.55         14.99         0.82 o                         
   3  -1   7         44.45         43.30         1.48 o                         
   4  -1   7          9.68          9.62         1.46 o                         
   5  -1   7          2.85          3.90         2.13 o                         
  -5   0   7          0.23         -0.17         1.77 o                         
  -4   0   7         40.99         40.97         1.89 o                         
  -3   0   7          2.93          4.60         0.87 o                         
  -2   0   7         19.87         19.76         0.87 o                         
  -1   0   7         49.18         45.86         1.02 o                         
   0   0   7        613.99        640.19         6.62 o                         
   1   0   7        116.40        135.73         1.70 o                         
   2   0   7        112.02        116.97         1.75 o                         
   3   0   7         14.09         16.19         1.27 o                         
   4   0   7         30.60         33.47         2.07 o                         
   5   0   7         50.61         47.28         2.84 o                         
  -5   1   7          0.80          1.69         1.81 o                         
  -4   1   7          2.18          2.07         1.32 o                         
  -3   1   7         21.84         19.35         1.39 o                         
  -2   1   7         54.76         49.99         1.55 o                         
  -1   1   7        230.78        244.78         2.74 o                         
   0   1   7        139.34        131.11         1.62 o                         
   1   1   7        129.77        118.12         1.66 o                         
   2   1   7          1.31          2.42         0.73 o                         
   3   1   7          6.70          6.66         0.75 o                         
   4   1   7        352.24        367.52         7.29 o                         
   5   1   7          1.54         12.49         2.42 o                         
  -5   2   7          0.00         -2.13         2.13 o                         
  -4   2   7         43.21         39.19         1.74 o                         
  -3   2   7         35.46         38.72         1.61 o                         
  -2   2   7         46.28         42.43         1.08 o                         
  -1   2   7         21.94         20.97         0.70 o                         
   0   2   7        155.18        149.76         1.77 o                         
   1   2   7         14.14         21.78         0.66 o                         
   2   2   7         73.28         56.58         1.58 o                         
   3   2   7         49.81         49.30         1.79 o                         
   4   2   7        211.14        204.79         5.68 o                         
   5   2   7          4.11          8.22         1.76 o                         
  -4   3   7         50.07         46.60         1.96 o                         
  -3   3   7        236.69        213.74         3.56 o                         
  -2   3   7          5.22          7.17         0.57 o                         
  -1   3   7         19.73         19.56         0.87 o                         
   0   3   7         82.14         78.01         1.14 o                         
   1   3   7         92.63         97.87         1.31 o                         
   2   3   7        181.00        184.21         2.88 o                         
   3   3   7          8.77          8.89         0.85 o                         
   4   3   7         18.97         19.20         1.61 o                         
   5   3   7          0.03         -1.45         1.45 o                         
  -4   4   7        271.66        248.07         6.28 o                         
  -3   4   7          0.03          4.49         0.85 o                         
  -2   4   7          4.23          3.55         0.50 o                         
  -1   4   7        105.34        111.95         1.50 o                         
   0   4   7        258.49        265.90         2.64 o                         
   1   4   7        633.14        659.55         6.78 o                         
   2   4   7        101.01        111.70         1.98 o                         
   3   4   7          0.38         -0.61         0.61 o                         
   4   4   7          0.11         -1.00         1.00 o                         
   5   4   7         20.39         18.97         2.28 o                         
  -4   5   7         30.92         30.64         2.12 o                         
  -3   5   7          0.57          1.03         1.26 o                         
  -2   5   7         93.77         99.04         1.95 o                         
  -1   5   7         57.24         58.90         1.26 o                         
   0   5   7        130.35        129.93         1.55 o                         
   1   5   7         51.90         56.17         1.13 o                         
   2   5   7        333.26        344.93         4.87 o                         
   3   5   7         15.47         19.61         1.54 o                         
   4   5   7         51.66         41.66         2.83 o                         
   5   5   7          0.92         -1.73         1.73 o                         
  -4   6   7          2.26          2.15         1.93 o                         
  -3   6   7          0.84          0.04         1.30 o                         
  -2   6   7          6.60          7.56         0.94 o                         
  -1   6   7          1.51          0.21         0.62 o                         
   0   6   7         49.63         48.80         1.25 o                         
   1   6   7         66.50         68.19         1.19 o                         
   2   6   7          0.35          0.84         0.63 o                         
   3   6   7          3.01          2.20         1.23 o                         
   4   6   7          0.12          0.37         1.41 o                         
   5   6   7          8.20          4.54         1.84 o                         
  -3   7   7          8.65          6.11         1.65 o                         
  -2   7   7          8.32          9.27         1.66 o                         
  -1   7   7         82.50         80.46         1.92 o                         
   0   7   7          2.12         -0.40         0.50 o                         
   1   7   7         43.38         39.24         1.35 o                         
   2   7   7        148.84        132.66         2.26 o                         
   3   7   7          4.47          2.34         1.10 o                         
   4   7   7         10.43         10.79         1.68 o                         
   5   7   7          1.78          1.42         1.82 o                         
  -3   8   7          0.02          2.97         3.03 o                         
  -2   8   7          2.13          4.50         2.63 o                         
  -1   8   7          4.66          5.16         1.25 o                         
   0   8   7         24.12         28.70         1.70 o                         
   1   8   7         25.19         22.39         2.49 o                         
   2   8   7          2.88          4.10         0.79 o                         
   3   8   7          4.33          4.60         1.06 o                         
   4   8   7          2.71          3.87         1.39 o                         
  -2   9   7          6.20          6.73         3.19 o                         
  -1   9   7         99.94        101.95         4.17 o                         
   0   9   7        203.44        215.76        10.64 o                         
   1   9   7          0.09          3.23         1.11 o                         
   2   9   7          7.91          9.86         1.51 o                         
   3   9   7          2.55          2.95         1.60 o                         
   4   9   7          3.32          3.15         1.58 o                         
  -1  10   7         14.84         18.52         3.01 o                         
   0  10   7         85.99         91.75         4.84 o                         
   1  10   7          1.26          1.01         2.51 o                         
   2  10   7          0.50          0.67         1.41 o                         
   3  10   7         33.35         32.22         4.35 o                         
   0  11   7          0.62          7.23         3.04 o                         
   1  11   7         15.81         17.96         3.63 o                         
   2  11   7          0.03          2.93         2.90 o                         
  -3  -8   8          0.47         -2.15         2.56 o                         
  -2  -8   8          1.20         -2.17         2.17 o                         
  -1  -8   8          0.73          0.21         2.25 o                         
   0  -8   8         19.26         24.57         5.83 o                         
   1  -8   8         28.11         26.27         7.53 o                         
  -3  -7   8         20.59         25.23         2.69 o                         
  -2  -7   8          0.69         -1.53         1.53 o                         
  -1  -7   8          0.01         -0.29         1.64 o                         
   0  -7   8          8.20         10.54         1.71 o                         
   1  -7   8          2.92          4.20         1.55 o                         
   2  -7   8          2.80          3.90         1.73 o                         
  -4  -6   8          4.08          1.81         2.02 o                         
  -3  -6   8         13.51         12.61         1.95 o                         
  -2  -6   8          0.17         -0.74         1.37 o                         
  -1  -6   8          5.56          4.56         1.36 o                         
   0  -6   8         22.44         27.76         1.92 o                         
   1  -6   8          0.06         -0.47         1.16 o                         
   2  -6   8          0.11         -0.80         1.29 o                         
   3  -6   8          0.76         -0.37         2.17 o                         
  -4  -5   8          3.70         -0.33         2.06 o                         
  -3  -5   8         30.07         29.68         1.94 o                         
  -2  -5   8         55.24         51.03         3.87 o                         
  -1  -5   8         84.16         80.80         2.10 o                         
   0  -5   8        118.06        115.21         2.34 o                         
   1  -5   8         49.88         51.05         1.83 o                         
   2  -5   8         51.72         49.59         2.26 o                         
   3  -5   8          0.41          1.09         1.63 o                         
  -4  -4   8         88.68         89.65         4.46 o                         
  -3  -4   8          2.05         -1.32         1.42 o                         
  -2  -4   8          6.32          4.13         0.96 o                         
  -1  -4   8         51.11         47.39         1.94 o                         
   0  -4   8         80.85         86.91         1.81 o                         
   1  -4   8        832.14        824.14         8.93 o                         
   2  -4   8          4.20          3.72         0.86 o                         
   3  -4   8         10.17          8.25         1.74 o                         
   4  -4   8         23.05         26.16         3.53 o                         
  -5  -3   8          6.63          7.39         2.15 o                         
  -4  -3   8          1.02         -0.69         1.62 o                         
  -3  -3   8          0.13         -0.34         0.93 o                         
  -2  -3   8          2.44          0.30         0.79 o                         
  -1  -3   8        134.64        149.94         3.31 o                         
   0  -3   8        364.69        359.40         4.81 o                         
   1  -3   8         42.00         41.93         1.02 o                         
   2  -3   8         56.34         54.76         1.41 o                         
   3  -3   8          0.22          0.10         1.08 o                         
   4  -3   8         28.29         31.60         2.93 o                         
  -5  -2   8          0.89          0.02         1.92 o                         
  -4  -2   8          2.48          0.26         1.54 o                         
  -3  -2   8          1.15         -0.24         0.87 o                         
  -2  -2   8          7.25          9.58         0.96 o                         
  -1  -2   8        251.03        248.61         4.37 o                         
   0  -2   8        116.85        114.76         1.80 o                         
   1  -2   8         44.61         48.08         1.09 o                         
   2  -2   8         13.64         11.57         0.90 o                         
   3  -2   8         77.42         74.50         3.17 o                         
   4  -2   8          2.10          1.49         1.60 o                         
  -5  -1   8         26.21         27.17         3.69 o                         
  -4  -1   8          1.17          0.34         1.21 o                         
  -3  -1   8          5.66          5.76         0.90 o                         
  -2  -1   8         48.97         44.36         2.38 o                         
  -1  -1   8        275.59        274.73         4.34 o                         
   0  -1   8         28.58         17.64         0.81 o                         
   1  -1   8         14.95         13.24         0.70 o                         
   2  -1   8         18.30         21.87         1.01 o                         
   3  -1   8         21.33         18.50         1.25 o                         
   4  -1   8          0.02         -1.46         1.46 o                         
   5  -1   8          3.87          3.90         2.24 o                         
  -5   0   8          0.33         -0.55         2.38 o                         
  -4   0   8         31.10         28.66         1.77 o                         
  -3   0   8         20.79         21.46         1.69 o                         
  -2   0   8         20.26         18.29         1.17 o                         
  -1   0   8         58.79         56.47         1.46 o                         
   0   0   8          2.37          2.82         0.47 o                         
   1   0   8        164.62        193.44         2.80 o                         
   2   0   8        101.46        101.92         2.01 o                         
   3   0   8         29.79         29.64         1.45 o                         
   4   0   8         65.82         65.96         2.59 o                         
   5   0   8         10.87          9.94         2.47 o                         
  -5   1   8         11.90         12.86         2.48 o                         
  -4   1   8         10.83         12.57         1.52 o                         
  -3   1   8         35.39         39.13         1.67 o                         
  -2   1   8         13.33         13.54         0.91 o                         
  -1   1   8         20.24         19.83         0.69 o                         
   0   1   8        785.49        867.97         8.88 o                         
   1   1   8         82.02         75.42         1.37 o                         
   2   1   8          0.18          0.70         1.03 o                         
   3   1   8          0.67          1.84         0.86 o                         
   4   1   8          8.73         18.95         1.85 o                         
   5   1   8         71.67         77.98         3.54 o                         
  -5   2   8          0.01          0.92         2.34 o                         
  -4   2   8          9.15          8.84         1.29 o                         
  -3   2   8         21.84         22.81         1.38 o                         
  -2   2   8          0.01          0.52         0.49 o                         
  -1   2   8         86.95         78.13         1.49 o                         
   0   2   8        149.09        134.78         1.68 o                         
   1   2   8          2.73          2.59         0.50 o                         
   2   2   8         81.33         77.86         1.94 o                         
   3   2   8        567.32        570.83         9.19 o                         
   4   2   8        232.26        253.98         5.24 o                         
   5   2   8          5.35         11.45         2.10 o                         
  -4   3   8         24.61         23.04         1.65 o                         
  -3   3   8         15.18         18.31         1.19 o                         
  -2   3   8         99.35         95.28         1.65 o                         
  -1   3   8          2.97          2.45         0.44 o                         
   0   3   8         64.59         63.36         1.09 o                         
   1   3   8         43.50         48.69         0.98 o                         
   2   3   8          2.06          3.51         0.80 o                         
   3   3   8         16.93         14.72         1.27 o                         
   4   3   8         16.94         15.39         1.57 o                         
   5   3   8          2.98          2.56         1.65 o                         
  -4   4   8         57.50         72.59         4.50 o                         
  -3   4   8        191.13        184.64         3.30 o                         
  -2   4   8          5.77          5.75         0.59 o                         
  -1   4   8         38.66         39.60         0.99 o                         
   0   4   8         36.68         40.47         0.88 o                         
   1   4   8         28.33         29.58         0.74 o                         
   2   4   8        101.10         96.37         1.84 o                         
   3   4   8         64.94         57.73         1.61 o                         
   4   4   8          0.56         -0.74         1.31 o                         
   5   4   8          4.10          1.91         2.03 o                         
  -4   5   8         46.39         43.66         2.37 o                         
  -3   5   8          1.53          1.60         1.30 o                         
  -2   5   8         75.49         83.39         1.93 o                         
  -1   5   8         89.06         95.32         1.71 o                         
   0   5   8        326.10        332.44         3.63 o                         
   1   5   8         13.37         15.90         0.65 o                         
   2   5   8         17.14         20.23         1.07 o                         
   3   5   8         13.93         12.80         1.00 o                         
   4   5   8          0.04         -1.38         1.38 o                         
   5   5   8          0.51          2.54         2.20 o                         
  -3   6   8          3.98          2.85         1.43 o                         
  -2   6   8         10.55         12.94         1.25 o                         
  -1   6   8        113.97        115.06         2.54 o                         
   0   6   8          6.85          6.93         0.68 o                         
   1   6   8        101.05        101.76         1.52 o                         
   2   6   8          1.78         -0.65         0.65 o                         
   3   6   8        129.55        115.57         2.82 o                         
   4   6   8         12.54          7.03         1.56 o                         
   5   6   8          0.01         -0.72         1.82 o                         
  -3   7   8          1.01          1.38         1.79 o                         
  -2   7   8          4.09          2.53         1.24 o                         
  -1   7   8         35.53         40.80         1.66 o                         
   0   7   8          0.09         -0.53         0.53 o                         
   1   7   8         59.84         59.38         1.67 o                         
   2   7   8          6.23          6.81         0.76 o                         
   3   7   8         67.67         63.97         2.65 o                         
   4   7   8          2.30          2.10         1.53 o                         
   5   7   8          4.02          4.19         1.94 o                         
  -3   8   8          9.48          4.93         3.20 o                         
  -2   8   8         12.62         13.17         2.00 o                         
  -1   8   8          5.38          5.91         1.25 o                         
   0   8   8         14.44         15.68         1.48 o                         
   1   8   8         13.62         12.89         2.24 o                         
   2   8   8         13.57         12.40         1.19 o                         
   3   8   8          6.14          7.07         1.25 o                         
   4   8   8          1.19          4.04         1.41 o                         
  -2   9   8          2.13          5.01         2.84 o                         
  -1   9   8          8.55         14.25         2.44 o                         
   0   9   8         89.53         95.20         3.23 o                         
   1   9   8         28.62         26.16         1.84 o                         
   2   9   8          0.78          2.04         1.30 o                         
   3   9   8         11.96         13.13         1.87 o                         
   4   9   8          8.20          9.31         1.72 o                         
  -1  10   8        200.42        204.75        11.75 o                         
   0  10   8         58.89         74.54         5.48 o                         
   1  10   8          1.38         -0.04         1.50 o                         
   2  10   8          6.35          5.17         1.54 o                         
   3  10   8          0.66          2.52         1.75 o                         
   0  11   8          9.70          9.87         3.51 o                         
   1  11   8          0.27          3.74         3.43 o                         
   2  11   8         18.89         20.04         3.69 o                         
  -2  -8   9          0.27         -2.32         2.32 o                         
  -1  -8   9          0.19         -2.12         2.12 o                         
   0  -8   9         39.34         46.39         4.29 o                         
  -3  -7   9          7.39          2.79         2.21 o                         
  -2  -7   9          0.67         -0.83         2.05 o                         
  -1  -7   9          0.50         -0.23         1.85 o                         
   0  -7   9          1.70          2.27         1.70 o                         
   1  -7   9          0.13          0.45         1.64 o                         
   2  -7   9          0.08          0.02         1.70 o                         
  -4  -6   9         12.97         11.09         3.42 o                         
  -3  -6   9          0.01         -1.78         1.78 o                         
  -2  -6   9          2.54          2.02         1.81 o                         
  -1  -6   9          3.40          4.22         1.51 o                         
   0  -6   9          2.21          3.88         1.58 o                         
   1  -6   9          2.15          0.97         1.29 o                         
   2  -6   9          9.07          7.85         1.63 o                         
  -4  -5   9          7.90          7.62         2.01 o                         
  -3  -5   9          9.80          5.50         1.83 o                         
  -2  -5   9          1.73          0.01         1.43 o                         
  -1  -5   9         35.40         34.94         1.79 o                         
   0  -5   9          3.42          1.10         0.99 o                         
   1  -5   9          8.20          8.86         1.05 o                         
   2  -5   9         11.85         15.57         1.63 o                         
   3  -5   9          3.57          2.97         1.77 o                         
  -4  -4   9         10.29         11.04         1.90 o                         
  -3  -4   9         33.92         34.06         2.08 o                         
  -2  -4   9          1.25         -1.10         1.26 o                         
  -1  -4   9         18.29         17.99         1.39 o                         
   0  -4   9        412.96        419.99         5.35 o                         
   1  -4   9          0.37          1.42         0.71 o                         
   2  -4   9         76.02         78.47         2.34 o                         
   3  -4   9          0.02         -0.27         1.57 o                         
  -4  -3   9          2.21          0.72         1.73 o                         
  -3  -3   9          2.78         -1.37         1.37 o                         
  -2  -3   9         19.17         18.68         1.14 o                         
  -1  -3   9        164.86        167.38         3.43 o                         
   0  -3   9         72.84         85.11         1.92 o                         
   1  -3   9          2.28          0.22         0.55 o                         
   2  -3   9          0.01          0.37         0.91 o                         
   3  -3   9         46.34         49.37         2.28 o                         
   4  -3   9         33.40         34.12         2.73 o                         
  -5  -2   9          1.80          1.06         2.46 o                         
  -4  -2   9          5.89          2.26         1.72 o                         
  -3  -2   9          2.10          0.34         1.31 o                         
  -2  -2   9         78.25         77.45         2.00 o                         
  -1  -2   9         87.05         84.39         2.06 o                         
   0  -2   9          0.53         -0.10         0.55 o                         
   1  -2   9          9.35         11.15         0.70 o                         
   2  -2   9          0.13          0.24         1.00 o                         
   3  -2   9         18.18         25.18         1.72 o                         
   4  -2   9         52.86         58.40         3.81 o                         
  -5  -1   9          9.41          7.59         2.59 o                         
  -4  -1   9         13.46         13.97         1.79 o                         
  -3  -1   9          3.20          2.34         0.94 o                         
  -2  -1   9        170.61        172.19         3.54 o                         
  -1  -1   9        153.95        156.51         2.90 o                         
   0  -1   9          0.09          0.65         0.76 o                         
   1  -1   9          0.93         -0.32         0.59 o                         
   2  -1   9         51.92         59.81         1.85 o                         
   3  -1   9         10.08         12.24         1.49 o                         
   4  -1   9          0.42         -1.18         1.53 o                         
  -5   0   9          5.70          2.59         2.38 o                         
  -4   0   9         68.95         75.42         2.93 o                         
  -3   0   9          3.32          2.59         0.99 o                         
  -2   0   9         94.21         83.27         2.32 o                         
  -1   0   9         17.60         16.30         1.33 o                         
   0   0   9        175.73        179.69         3.07 o                         
   1   0   9          0.12         -0.66         0.66 o                         
   2   0   9          5.95          3.45         0.72 o                         
   3   0   9         18.73         15.86         1.14 o                         
   4   0   9         13.05         10.35         2.17 o                         
   5   0   9          7.36         10.37         2.51 o                         
  -4   1   9         17.44         19.67         1.67 o                         
  -3   1   9          6.47          4.66         1.12 o                         
  -2   1   9          8.70          7.97         0.83 o                         
  -1   1   9         68.16         74.68         1.58 o                         
   0   1   9          0.70          1.47         0.51 o                         
   1   1   9        111.65        129.76         2.42 o                         
   2   1   9         45.24         45.12         1.52 o                         
   3   1   9        111.33        105.37         2.25 o                         
   4   1   9         44.60         39.63         2.71 o                         
   5   1   9          2.83          8.00         2.11 o                         
  -4   2   9          8.09         11.80         1.58 o                         
  -3   2   9          0.01         -0.61         1.09 o                         
  -2   2   9         93.68        100.42         2.26 o                         
  -1   2   9         80.68         79.47         1.84 o                         
   0   2   9         72.51         61.01         1.18 o                         
   1   2   9        119.74        107.16         2.08 o                         
   2   2   9         16.28         12.27         1.09 o                         
   3   2   9        254.74        259.70         4.78 o                         
   4   2   9        129.32        141.53         6.53 o                         
   5   2   9         10.78         14.01         2.28 o                         
  -4   3   9          2.39          2.03         1.38 o                         
  -3   3   9         14.44         18.30         1.31 o                         
  -2   3   9         19.82         19.78         0.89 o                         
  -1   3   9         37.56         37.69         0.98 o                         
   0   3   9          0.01          0.50         0.42 o                         
   1   3   9         45.13         34.88         0.95 o                         
   2   3   9          9.58         12.35         0.83 o                         
   3   3   9        250.17        237.04         4.06 o                         
   4   3   9          1.98          2.79         1.35 o                         
   5   3   9         13.08         11.55         2.28 o                         
  -4   4   9         56.73         54.27         3.43 o                         
  -3   4   9          9.60          9.87         1.19 o                         
  -2   4   9          5.00          5.21         0.66 o                         
  -1   4   9         11.24          8.09         0.61 o                         
   0   4   9         84.21         80.38         1.45 o                         
   1   4   9        128.82        124.19         1.80 o                         
   2   4   9          0.96          2.69         0.63 o                         
   3   4   9        136.03        117.58         2.33 o                         
   4   4   9          1.36         -1.27         1.27 o                         
   5   4   9          2.75          3.79         2.62 o                         
  -4   5   9         15.25         14.54         1.93 o                         
  -3   5   9          5.65          6.09         1.43 o                         
  -2   5   9          0.17          1.25         0.76 o                         
  -1   5   9        157.44        152.52         2.38 o                         
   0   5   9         34.64         33.37         0.98 o                         
   1   5   9        124.80        121.37         1.71 o                         
   2   5   9         93.40         91.35         1.94 o                         
   3   5   9          1.54          0.39         0.96 o                         
   4   5   9          4.99          2.74         1.41 o                         
   5   5   9         20.83         23.19         2.54 o                         
  -3   6   9         28.34         28.32         2.16 o                         
  -2   6   9          2.80          2.81         1.14 o                         
  -1   6   9         29.14         37.85         1.74 o                         
   0   6   9         91.35         94.85         1.91 o                         
   1   6   9         58.19         57.71         1.13 o                         
   2   6   9          3.13          3.69         0.74 o                         
   3   6   9         50.97         46.57         3.35 o                         
   4   6   9         11.79         14.08         1.80 o                         
   5   6   9          8.95          6.84         2.07 o                         
  -3   7   9          4.02          0.54         1.85 o                         
  -2   7   9          9.65          8.05         1.47 o                         
  -1   7   9          0.26          0.74         1.00 o                         
   0   7   9         14.73         10.85         0.83 o                         
   1   7   9         14.52         13.43         1.24 o                         
   2   7   9          6.10          5.61         0.88 o                         
   3   7   9          1.02          0.53         1.08 o                         
   4   7   9         15.20          7.14         1.62 o                         
   5   7   9          0.95          3.33         1.91 o                         
  -2   8   9          9.04          9.77         1.55 o                         
  -1   8   9          0.32         -1.17         1.17 o                         
   0   8   9         76.01         73.39         2.77 o                         
   1   8   9         58.95         55.94         2.03 o                         
   2   8   9         25.15         21.03         1.18 o                         
   3   8   9          0.21          0.73         1.09 o                         
   4   8   9         10.96         11.33         1.58 o                         
  -2   9   9          3.28          3.53         3.20 o                         
  -1   9   9         18.01         17.59         2.57 o                         
   0   9   9          0.21          1.86         1.40 o                         
   1   9   9         24.99         23.08         1.66 o                         
   2   9   9          0.63          1.37         1.28 o                         
   3   9   9          0.36          2.39         1.58 o                         
   4   9   9         17.10         17.24         1.88 o                         
  -1  10   9         13.54         25.66         4.22 o                         
   0  10   9         21.12         18.72         3.42 o                         
   1  10   9          0.04          0.06         1.50 o                         
   2  10   9          0.01         -0.16         1.45 o                         
   3  10   9          8.56          8.78         1.93 o                         
   0  11   9          0.06          1.83         2.55 o                         
   1  11   9         11.55         14.35         3.29 o                         
   2  11   9          5.13          6.37         2.14 o                         
  -1  -8  10          6.94          3.05         2.56 o                         
  -2  -7  10          0.03          0.02         2.49 o                         
  -1  -7  10         57.17         75.71         5.02 o                         
   0  -7  10         23.00         30.05         4.67 o                         
   1  -7  10         13.31         14.25         2.97 o                         
  -3  -6  10          0.34         -1.70         1.93 o                         
  -2  -6  10          0.18         -1.50         1.50 o                         
  -1  -6  10          1.42         -0.77         1.72 o                         
   0  -6  10          1.48          2.73         1.63 o                         
   1  -6  10          1.33          0.88         1.37 o                         
   2  -6  10          2.01          3.12         1.75 o                         
  -4  -5  10          1.72          0.67         2.24 o                         
  -3  -5  10          1.45         -1.71         1.71 o                         
  -2  -5  10          0.23         -1.49         1.49 o                         
  -1  -5  10          0.72          0.16         1.24 o                         
   0  -5  10          0.92          0.68         1.10 o                         
   1  -5  10          0.24          0.58         1.10 o                         
   2  -5  10          4.20          4.08         1.46 o                         
   3  -5  10          7.17          7.97         2.03 o                         
  -4  -4  10         35.66         31.31         2.36 o                         
  -3  -4  10         17.22         20.72         1.95 o                         
  -2  -4  10         33.86         36.20         1.92 o                         
  -1  -4  10        120.02        119.54         3.58 o                         
   0  -4  10         32.66         39.87         1.71 o                         
   1  -4  10         22.71         17.70         1.11 o                         
   2  -4  10          3.20          2.03         1.07 o                         
   3  -4  10          0.80         -1.71         1.71 o                         
  -4  -3  10          0.31         -0.65         1.78 o                         
  -3  -3  10          1.68         -1.52         1.52 o                         
  -2  -3  10          0.52         -0.43         1.27 o                         
  -1  -3  10        437.98        467.58         7.79 o                         
   0  -3  10        545.65        561.90        10.35 o                         
   1  -3  10          1.60          3.14         0.84 o                         
   2  -3  10         69.41         75.36         2.15 o                         
   3  -3  10         10.51         10.88         1.55 o                         
   4  -3  10          0.48          0.23         2.07 o                         
  -4  -2  10          0.02         -1.74         1.74 o                         
  -3  -2  10          0.46         -1.40         1.40 o                         
  -2  -2  10        133.04        142.16         2.94 o                         
  -1  -2  10        317.75        322.68         5.24 o                         
   0  -2  10          6.72          6.14         0.76 o                         
   1  -2  10         42.49         36.56         1.21 o                         
   2  -2  10          1.44          0.40         1.01 o                         
   3  -2  10         74.04         74.43         2.88 o                         
   4  -2  10         20.48         21.13         2.09 o                         
  -4  -1  10          3.19          1.72         1.68 o                         
  -3  -1  10          0.07         -1.34         1.34 o                         
  -2  -1  10        108.92        114.03         2.87 o                         
  -1  -1  10          0.44          0.91         0.86 o                         
   0  -1  10         20.69         23.70         1.64 o                         
   1  -1  10          8.55          4.42         0.83 o                         
   2  -1  10         61.01         57.92         1.68 o                         
   3  -1  10         56.80         59.58         2.54 o                         
   4  -1  10          6.39          5.46         1.72 o                         
  -4   0  10          1.17          5.48         1.87 o                         
  -3   0  10          6.74          5.60         1.81 o                         
  -2   0  10         55.05         52.20         1.77 o                         
  -1   0  10          8.97          5.69         0.96 o                         
   0   0  10         50.93         52.72         1.64 o                         
   1   0  10          2.70          4.28         0.85 o                         
   2   0  10          0.07         -0.74         0.74 o                         
   3   0  10          1.71         -1.36         1.36 o                         
   4   0  10         13.44         12.36         1.90 o                         
   5   0  10          0.79         -0.56         2.33 o                         
  -4   1  10          6.53          5.18         1.83 o                         
  -3   1  10          6.29          4.50         1.47 o                         
  -2   1  10          1.00          0.01         0.80 o                         
  -1   1  10         65.63         69.64         1.60 o                         
   0   1  10         38.91         54.71         1.48 o                         
   1   1  10         51.61         49.41         1.60 o                         
   2   1  10        148.51        146.53         2.71 o                         
   3   1  10         49.61         46.87         1.81 o                         
   4   1  10          5.56          1.28         1.72 o                         
   5   1  10          0.04          0.39         2.01 o                         
  -4   2  10          4.95          7.59         1.60 o                         
  -3   2  10          2.62          3.44         1.19 o                         
  -2   2  10         78.16         80.13         2.10 o                         
  -1   2  10        409.16        434.19         6.42 o                         
   0   2  10          5.73          8.16         0.71 o                         
   1   2  10         25.85         23.98         1.37 o                         
   2   2  10          0.15         -0.44         1.01 o                         
   3   2  10        148.33        144.53         3.27 o                         
   4   2  10         97.20        109.74         3.66 o                         
   5   2  10          1.75          2.65         2.10 o                         
  -4   3  10          0.69         -1.24         1.42 o                         
  -3   3  10          6.67          6.12         1.21 o                         
  -2   3  10          6.56          6.71         0.92 o                         
  -1   3  10          2.86          2.16         0.56 o                         
   0   3  10         15.82         13.63         1.08 o                         
   1   3  10          1.13          1.37         0.70 o                         
   2   3  10        712.74        700.58        10.88 o                         
   3   3  10         48.45         60.88         2.21 o                         
   4   3  10         11.30         13.58         1.88 o                         
   5   3  10         17.85         18.29         2.32 o                         
  -4   4  10          6.90          8.15         1.83 o                         
  -3   4  10          8.86          8.04         1.39 o                         
  -2   4  10         10.91         11.79         0.91 o                         
  -1   4  10          7.71          6.75         0.66 o                         
   0   4  10          1.90          2.11         0.53 o                         
   1   4  10         62.68         57.49         1.26 o                         
   2   4  10         19.21         21.50         1.08 o                         
   3   4  10         69.73         60.93         1.96 o                         
   4   4  10          1.15          0.26         1.29 o                         
   5   4  10          0.74         -0.04         2.00 o                         
  -4   5  10         32.05         26.22         2.33 o                         
  -3   5  10          2.27          4.49         1.74 o                         
  -2   5  10         50.26         52.93         1.57 o                         
  -1   5  10          0.30          2.07         0.57 o                         
   0   5  10          0.24          0.41         0.49 o                         
   1   5  10         13.36         10.73         0.62 o                         
   2   5  10        221.88        203.69         3.27 o                         
   3   5  10         12.82         12.91         1.24 o                         
   4   5  10          0.02         -0.70         1.41 o                         
   5   5  10          2.98          5.19         2.27 o                         
  -3   6  10          7.38          9.72         1.87 o                         
  -2   6  10         81.81         82.14         2.61 o                         
  -1   6  10        107.20        103.15         2.37 o                         
   0   6  10         25.39         30.48         1.32 o                         
   1   6  10         11.44          9.60         0.63 o                         
   2   6  10          0.00         -0.77         0.77 o                         
   3   6  10          3.62          1.81         1.10 o                         
   4   6  10          0.90          1.43         1.46 o                         
   5   6  10         16.33         20.64         2.72 o                         
  -3   7  10          0.15          1.60         2.00 o                         
  -2   7  10         51.58         56.81         2.69 o                         
  -1   7  10         44.22         52.66         3.77 o                         
   0   7  10         33.80         37.17         2.08 o                         
   1   7  10          1.39          0.47         0.84 o                         
   2   7  10         78.82         70.33         2.28 o                         
   3   7  10          0.78          0.17         1.06 o                         
   4   7  10          0.04          1.68         1.59 o                         
  -2   8  10          4.57          3.40         1.42 o                         
  -1   8  10          0.47          0.84         1.23 o                         
   0   8  10         29.98         32.73         1.99 o                         
   1   8  10         21.52         21.64         1.66 o                         
   2   8  10         20.67         21.12         1.30 o                         
   3   8  10         17.34         12.30         1.27 o                         
   4   8  10          0.86         -0.08         1.60 o                         
  -2   9  10         12.37         11.55         3.50 o                         
  -1   9  10          6.46          6.68         1.37 o                         
   0   9  10          6.62          7.77         1.53 o                         
   1   9  10          1.10          0.38         1.25 o                         
   2   9  10          0.14          2.45         1.32 o                         
   3   9  10          0.01          0.55         1.57 o                         
   4   9  10          0.41          3.14         1.64 o                         
  -1  10  10         69.85         68.74        10.56 o                         
   0  10  10          5.75          7.19         3.51 o                         
   1  10  10          5.17          7.63         1.70 o                         
   2  10  10          0.03          0.14         1.42 o                         
   3  10  10         16.58         14.42         2.08 o                         
   1  11  10          8.45         12.64         2.89 o                         
   2  11  10         24.43         23.86         2.65 o                         
  -2  -7  11          4.07          2.16         2.35 o                         
  -1  -7  11         19.24         27.13         3.97 o                         
   0  -7  11         10.10         14.72         2.37 o                         
  -3  -6  11          0.53         -0.92         2.37 o                         
  -2  -6  11          3.42          2.31         1.89 o                         
  -1  -6  11          2.92          1.93         1.96 o                         
   0  -6  11          7.46          7.03         1.84 o                         
   1  -6  11          5.10          6.75         1.99 o                         
   2  -6  11          7.33          5.94         1.89 o                         
  -3  -5  11          0.89         -1.91         2.56 o                         
  -2  -5  11          3.43          0.17         1.67 o                         
  -1  -5  11          1.96          0.61         1.33 o                         
   0  -5  11          0.07         -0.83         1.18 o                         
   1  -5  11          1.85          0.34         1.22 o                         
   2  -5  11         18.36         17.91         1.83 o                         
  -4  -4  11          0.85          0.05         2.16 o                         
  -3  -4  11          5.79          2.74         1.75 o                         
  -2  -4  11          0.99         -0.45         1.47 o                         
  -1  -4  11          0.28          1.03         1.29 o                         
   0  -4  11          5.81          5.73         1.22 o                         
   1  -4  11          7.14          6.27         0.98 o                         
   2  -4  11          0.14         -0.05         1.24 o                         
   3  -4  11          0.08         -1.22         1.80 o                         
  -4  -3  11         11.99         10.73         2.31 o                         
  -3  -3  11          1.16          0.17         1.68 o                         
  -2  -3  11        113.73        117.42         4.56 o                         
  -1  -3  11        195.02        209.15         4.93 o                         
   0  -3  11        101.21        102.05         2.71 o                         
   1  -3  11         61.98         63.81         2.07 o                         
   2  -3  11          1.20          2.41         1.04 o                         
   3  -3  11         13.81         10.96         1.69 o                         
  -4  -2  11          1.21         -2.03         2.03 o                         
  -3  -2  11          4.63          2.23         1.57 o                         
  -2  -2  11          2.13          6.73         1.32 o                         
  -1  -2  11        254.04        271.11         5.58 o                         
   0  -2  11         52.96         44.90         1.51 o                         
   1  -2  11         22.63         21.96         1.00 o                         
   2  -2  11         43.01         30.10         1.56 o                         
   3  -2  11         22.25         17.49         1.73 o                         
   4  -2  11         12.55          8.39         2.35 o                         
  -4  -1  11          1.87          0.07         1.78 o                         
  -3  -1  11          9.80         13.18         1.82 o                         
  -2  -1  11        100.52        108.23         2.67 o                         
  -1  -1  11         28.26         27.30         1.39 o                         
   0  -1  11         28.88         30.51         2.11 o                         
   1  -1  11          6.53          2.82         1.08 o                         
   2  -1  11         10.91          7.02         1.17 o                         
   3  -1  11        133.90        134.89         4.70 o                         
   4  -1  11          0.62          0.07         1.92 o                         
  -4   0  11          8.72          7.17         2.03 o                         
  -3   0  11         60.15         62.49         2.70 o                         
  -2   0  11         25.16         23.23         1.47 o                         
  -1   0  11         19.74         19.92         1.31 o                         
   0   0  11         10.00          9.44         1.01 o                         
   1   0  11          3.04          0.57         0.87 o                         
   2   0  11         45.09         52.69         2.12 o                         
   3   0  11         12.42         13.21         1.73 o                         
   4   0  11          0.74         -0.59         1.70 o                         
  -4   1  11         14.89         11.41         2.03 o                         
  -3   1  11         30.49         30.81         1.98 o                         
  -2   1  11          0.29         -1.21         1.21 o                         
  -1   1  11         65.68         60.85         1.90 o                         
   0   1  11         20.79         20.02         1.07 o                         
   1   1  11         13.88          9.47         1.00 o                         
   2   1  11         15.29         14.23         1.01 o                         
   3   1  11          2.76         -0.69         1.43 o                         
   4   1  11          6.46          4.55         1.81 o                         
  -4   2  11          0.10         -0.48         1.98 o                         
  -3   2  11          0.01         -1.48         1.48 o                         
  -2   2  11         23.02         23.47         1.32 o                         
  -1   2  11         39.35         41.12         1.25 o                         
   0   2  11        177.76        189.65         3.02 o                         
   1   2  11        109.64        106.85         2.67 o                         
   2   2  11         85.29         80.06         2.06 o                         
   3   2  11         64.54         54.14         2.17 o                         
   4   2  11          3.07          4.56         1.83 o                         
   5   2  11          0.14         -0.35         2.13 o                         
  -4   3  11          2.02          0.47         1.60 o                         
  -3   3  11          0.42         -1.34         1.34 o                         
  -2   3  11         97.77         97.91         2.34 o                         
  -1   3  11          0.66          1.64         0.73 o                         
   0   3  11         17.63         15.82         0.90 o                         
   1   3  11         63.13         60.62         1.86 o                         
   2   3  11          6.47         11.03         1.28 o                         
   3   3  11        344.69        355.90         6.32 o                         
   4   3  11          1.77          4.37         1.75 o                         
   5   3  11          0.30          2.16         2.09 o                         
  -4   4  11          3.53          3.61         2.13 o                         
  -3   4  11          8.99          8.78         1.49 o                         
  -2   4  11          0.01         -0.45         0.89 o                         
  -1   4  11         10.99         11.38         0.77 o                         
   0   4  11         19.84         19.43         1.11 o                         
   1   4  11         27.40         26.95         1.51 o                         
   2   4  11        325.09        318.96         5.50 o                         
   3   4  11          3.04          1.61         1.03 o                         
   4   4  11         15.46         16.10         1.79 o                         
   5   4  11          1.03          2.99         2.10 o                         
  -3   5  11          5.82          6.01         1.88 o                         
  -2   5  11          1.39          3.52         1.07 o                         
  -1   5  11          1.05          1.12         0.73 o                         
   0   5  11         18.97         17.25         1.19 o                         
   1   5  11         23.59         23.81         1.08 o                         
   2   5  11        174.25        158.45         2.81 o                         
   3   5  11          6.62          7.49         1.14 o                         
   4   5  11          0.37         -0.41         1.38 o                         
   5   5  11         22.52         25.43         2.56 o                         
  -3   6  11          7.18          7.43         2.01 o                         
  -2   6  11         13.78         12.58         1.44 o                         
  -1   6  11          1.05          2.38         1.03 o                         
   0   6  11         27.51         25.22         1.17 o                         
   1   6  11        103.42         93.53         1.86 o                         
   2   6  11         23.50         23.72         1.52 o                         
   3   6  11         11.75         11.61         1.30 o                         
   4   6  11          8.59          6.02         1.66 o                         
   5   6  11         29.18         29.32         4.01 o                         
  -3   7  11          0.12          0.85         2.12 o                         
  -2   7  11          2.24          2.78         1.36 o                         
  -1   7  11         80.13         91.85         2.84 o                         
   0   7  11         22.41         25.79         1.63 o                         
   1   7  11          0.82          1.05         0.81 o                         
   2   7  11          0.63         -0.08         1.06 o                         
   3   7  11         23.37         22.95         1.56 o                         
   4   7  11          2.61          1.77         1.64 o                         
  -2   8  11          0.87          2.82         1.50 o                         
  -1   8  11          9.03          8.60         1.50 o                         
   0   8  11          1.67          3.39         2.59 o                         
   1   8  11          2.57          0.69         1.09 o                         
   2   8  11         43.10         35.93         2.37 o                         
   3   8  11         10.95          6.24         1.23 o                         
   4   8  11          1.35          2.17         1.72 o                         
  -1   9  11         21.28         19.00         2.17 o                         
   0   9  11          1.99         -1.90         1.90 o                         
   1   9  11          3.75          2.53         1.34 o                         
   2   9  11          0.91          0.56         1.32 o                         
   3   9  11          1.62          0.98         1.48 o                         
   4   9  11         10.77         10.31         1.85 o                         
   0  10  11         12.81         10.75         1.90 o                         
   1  10  11          0.43         -0.42         1.76 o                         
   2  10  11          7.68          6.59         1.58 o                         
   3  10  11         13.05          9.85         2.03 o                         
  -2  -6  12         34.55         40.86         3.70 o                         
  -1  -6  12          9.60         10.27         3.31 o                         
   0  -6  12         25.33         28.64         2.47 o                         
   1  -6  12          3.95          5.67         3.73 o                         
  -3  -5  12          0.82         -0.68         2.14 o                         
  -2  -5  12          2.54          1.44         1.68 o                         
  -1  -5  12          1.36         -1.23         1.61 o                         
   0  -5  12          3.24          3.77         1.49 o                         
   1  -5  12         14.84         13.53         2.99 o                         
   2  -5  12         27.46         32.47         2.20 o                         
  -3  -4  12          1.18         -1.40         1.86 o                         
  -2  -4  12          4.13          1.74         1.58 o                         
  -1  -4  12          0.37         -1.30         1.30 o                         
   0  -4  12          1.92         -0.41         1.25 o                         
   1  -4  12         15.13         14.76         1.42 o                         
   2  -4  12          0.79          0.42         1.57 o                         
   3  -4  12          0.00         -1.12         1.85 o                         
  -4  -3  12          0.03         -0.11         1.99 o                         
  -3  -3  12         12.82          9.60         1.90 o                         
  -2  -3  12         65.30         79.07         2.73 o                         
  -1  -3  12          0.03         -0.76         1.32 o                         
   0  -3  12          0.64          0.34         1.37 o                         
   1  -3  12         36.33         36.01         1.99 o                         
   2  -3  12          0.46         -1.06         1.06 o                         
   3  -3  12          0.85          0.62         1.85 o                         
  -4  -2  12          0.38         -1.91         1.91 o                         
  -3  -2  12         12.14         13.59         1.88 o                         
  -2  -2  12        309.16        334.34         6.34 o                         
  -1  -2  12        146.47        155.39         3.35 o                         
   0  -2  12          5.99          4.10         0.86 o                         
   1  -2  12         56.26         61.93         1.94 o                         
   2  -2  12          4.36          5.00         1.24 o                         
   3  -2  12          0.02          1.42         1.76 o                         
   4  -2  12          1.09         -1.00         2.21 o                         
  -4  -1  12          3.00         -2.10         2.10 o                         
  -3  -1  12         85.10        101.46         3.28 o                         
  -2  -1  12         49.38         60.25         3.13 o                         
  -1  -1  12          6.02          7.34         1.31 o                         
   0  -1  12         53.11         48.64         2.33 o                         
   1  -1  12         11.11          6.95         1.19 o                         
   2  -1  12        156.69        146.33         3.33 o                         
   3  -1  12          3.91          2.09         2.61 o                         
   4  -1  12          0.02         -1.36         2.08 o                         
  -4   0  12          2.64          0.64         2.09 o                         
  -3   0  12          9.63         13.20         1.91 o                         
  -2   0  12         14.87         16.28         1.44 o                         
  -1   0  12         39.96         35.93         1.89 o                         
   0   0  12          0.80         -0.33         1.03 o                         
   1   0  12          2.20         -1.15         1.15 o                         
   2   0  12         65.25         68.81         2.22 o                         
   3   0  12          9.45         10.59         1.66 o                         
   4   0  12          5.34          4.08         1.92 o                         
  -4   1  12          1.70          3.32         2.04 o                         
  -3   1  12         28.79         28.77         2.11 o                         
  -2   1  12          0.12         -1.31         1.31 o                         
  -1   1  12          3.46          2.66         0.68 o                         
   0   1  12          1.88         -0.54         0.86 o                         
   1   1  12          0.35         -1.03         1.03 o                         
   2   1  12          0.00         -0.80         0.80 o                         
   3   1  12          4.12         -1.43         1.55 o                         
   4   1  12          4.82          4.79         1.93 o                         
  -4   2  12          4.06          6.27         2.27 o                         
  -3   2  12          0.73         -1.57         1.57 o                         
  -2   2  12         18.92         18.14         1.39 o                         
  -1   2  12         11.46         11.27         1.09 o                         
   0   2  12         25.18         25.05         1.64 o                         
   1   2  12         50.36         43.59         1.94 o                         
   2   2  12          8.44          7.77         0.90 o                         
   3   2  12         32.28         32.26         1.82 o                         
   4   2  12          3.50          4.61         1.89 o                         
  -4   3  12          0.61         -1.11         2.06 o                         
  -3   3  12         86.77         84.93         2.88 o                         
  -2   3  12         33.45         35.54         1.55 o                         
  -1   3  12         28.28         29.75         1.81 o                         
   0   3  12          1.03         -0.60         0.71 o                         
   1   3  12         11.40          9.74         1.13 o                         
   2   3  12        418.92        404.68         7.56 o                         
   3   3  12         12.45         17.37         1.47 o                         
   4   3  12         12.75         11.69         2.06 o                         
  -3   4  12          1.29          0.44         1.47 o                         
  -2   4  12          0.24         -0.94         0.97 o                         
  -1   4  12          3.36          2.61         0.98 o                         
   0   4  12          8.36          8.25         0.89 o                         
   1   4  12        248.27        251.59         4.53 o                         
   2   4  12          0.04          5.16         1.31 o                         
   3   4  12         20.86         17.24         1.35 o                         
   4   4  12          6.25          8.25         2.17 o                         
  -3   5  12          2.66          1.97         1.92 o                         
  -2   5  12          0.02         -1.21         1.21 o                         
  -1   5  12         30.48         36.19         1.43 o                         
   0   5  12         73.34         77.52         3.33 o                         
   1   5  12         70.28         74.11         1.88 o                         
   2   5  12         17.72         16.21         1.39 o                         
   3   5  12          0.98          0.76         1.41 o                         
   4   5  12          2.07          0.75         1.52 o                         
  -3   6  12          9.47          9.09         2.19 o                         
  -2   6  12         10.74         13.16         1.52 o                         
  -1   6  12          7.75          9.19         1.07 o                         
   0   6  12          3.68          4.57         0.92 o                         
   1   6  12        118.22        121.67         2.76 o                         
   2   6  12         20.61         22.07         1.56 o                         
   3   6  12          5.30          4.50         1.21 o                         
   4   6  12          0.07         -1.57         1.57 o                         
  -2   7  12         42.98         37.34         3.27 o                         
  -1   7  12          3.58          7.01         1.33 o                         
   0   7  12          5.70          3.51         1.32 o                         
   1   7  12          0.64          0.01         0.86 o                         
   2   7  12         20.82         15.19         1.47 o                         
   3   7  12          1.82          1.02         1.22 o                         
   4   7  12          8.32         12.46         1.89 o                         
  -2   8  12         23.75         21.90         2.05 o                         
  -1   8  12         12.24         12.72         1.69 o                         
   0   8  12          0.46          1.29         1.56 o                         
   1   8  12         28.84         25.11         2.57 o                         
   2   8  12          0.40          0.19         1.16 o                         
   3   8  12          1.40          1.63         1.36 o                         
   4   8  12         18.38         16.80         2.25 o                         
  -1   9  12          1.39          1.03         1.64 o                         
   0   9  12         27.28         23.62         2.02 o                         
   1   9  12          5.09          5.73         1.53 o                         
   2   9  12          1.90          1.32         1.48 o                         
   3   9  12          0.90          0.68         1.49 o                         
   0  10  12          1.06          0.44         1.80 o                         
   1  10  12          2.35         -0.06         2.31 o                         
   2  10  12          0.01          0.46         1.52 o                         
  -1  -6  13         14.75         21.85         2.61 o                         
   0  -6  13          4.49          3.47         2.32 o                         
  -2  -5  13         13.40         15.52         2.11 o                         
  -1  -5  13         21.79         22.99         2.46 o                         
   0  -5  13          4.10          5.00         1.60 o                         
   1  -5  13          1.17          2.72         2.02 o                         
  -3  -4  13          6.60          2.77         2.09 o                         
  -2  -4  13          3.76          0.89         1.68 o                         
  -1  -4  13          0.00          0.49         1.52 o                         
   0  -4  13          0.74          0.59         1.27 o                         
   1  -4  13         40.33         39.79         2.23 o                         
   2  -4  13         17.04         16.14         1.89 o                         
  -3  -3  13          0.83         -1.84         1.84 o                         
  -2  -3  13          0.82         -1.48         1.48 o                         
  -1  -3  13          0.92         -1.09         1.35 o                         
   0  -3  13          0.97          0.67         1.50 o                         
   1  -3  13          0.04         -0.40         1.03 o                         
   2  -3  13          0.32         -0.07         1.31 o                         
   3  -3  13         11.23         12.56         2.20 o                         
  -3  -2  13         84.68         95.48         3.47 o                         
  -2  -2  13         12.81         16.11         1.64 o                         
  -1  -2  13         94.34         93.46         2.70 o                         
   0  -2  13         11.65          7.49         1.71 o                         
   1  -2  13          2.56          2.85         1.04 o                         
   2  -2  13         37.87         36.69         1.85 o                         
   3  -2  13          0.39         -1.02         1.65 o                         
  -4  -1  13          3.84         -0.67         2.26 o                         
  -3  -1  13         30.10         37.97         2.49 o                         
  -2  -1  13        331.67        356.09        11.10 o                         
  -1  -1  13         35.02         32.82         2.57 o                         
   0  -1  13         36.81         33.12         2.85 o                         
   1  -1  13         39.12         27.01         1.60 o                         
   2  -1  13          6.92         10.30         1.39 o                         
   3  -1  13         24.18         20.12         1.98 o                         
   4  -1  13         17.14         17.35         2.49 o                         
  -4   0  13          0.05          0.96         2.15 o                         
  -3   0  13         39.36         37.28         2.41 o                         
  -2   0  13          8.96          9.35         1.49 o                         
  -1   0  13         58.23         63.42         2.35 o                         
   0   0  13          4.67          4.00         1.36 o                         
   1   0  13         88.14         74.35         2.62 o                         
   2   0  13         87.64         80.34         2.49 o                         
   3   0  13          0.20         -0.03         1.62 o                         
   4   0  13          8.52          8.52         2.64 o                         
  -4   1  13         10.91          8.40         2.27 o                         
  -3   1  13         10.20          9.18         1.89 o                         
  -2   1  13         16.21         19.39         1.84 o                         
  -1   1  13          0.28         -1.11         1.11 o                         
   0   1  13          0.76         -0.95         0.95 o                         
   1   1  13         22.92         24.03         1.67 o                         
   2   1  13          0.88          0.13         1.03 o                         
   3   1  13          2.56          2.03         1.61 o                         
   4   1  13          0.32         -1.82         1.82 o                         
  -4   2  13         13.22         14.86         2.80 o                         
  -3   2  13          0.56         -1.74         1.74 o                         
  -2   2  13          6.91          5.48         1.11 o                         
  -1   2  13          8.23          5.63         1.04 o                         
   0   2  13         17.73         16.84         1.36 o                         
   1   2  13          7.49          5.41         1.32 o                         
   2   2  13          1.96          0.71         1.02 o                         
   3   2  13         10.36          7.41         1.66 o                         
   4   2  13          3.69          1.08         1.94 o                         
  -3   3  13          2.04          1.86         1.73 o                         
  -2   3  13         89.48         92.05         2.47 o                         
  -1   3  13         33.55         35.57         2.50 o                         
   0   3  13         56.92         51.47         2.16 o                         
   1   3  13         84.74         85.30         2.60 o                         
   2   3  13         58.28         57.60         2.47 o                         
   3   3  13         13.98         11.69         1.74 o                         
   4   3  13          0.60         -0.29         1.94 o                         
  -3   4  13         45.02         35.78         2.28 o                         
  -2   4  13          2.93          1.69         1.34 o                         
  -1   4  13          0.11         -0.98         0.98 o                         
   0   4  13          8.12          7.47         1.00 o                         
   1   4  13        235.87        249.89         4.65 o                         
   2   4  13        248.31        249.17         5.26 o                         
   3   4  13          0.96          1.64         1.29 o                         
   4   4  13          9.58         13.24         2.19 o                         
  -3   5  13          0.01         -0.77         1.99 o                         
  -2   5  13          3.30          3.28         1.12 o                         
  -1   5  13         18.70         19.19         1.34 o                         
   0   5  13        104.03        112.21         2.73 o                         
   1   5  13        246.77        263.54         5.22 o                         
   2   5  13         11.63         13.13         1.79 o                         
   3   5  13         19.44         18.38         1.47 o                         
   4   5  13          1.69          3.43         2.69 o                         
  -3   6  13          2.26          1.31         2.22 o                         
  -2   6  13          3.34          3.95         1.56 o                         
  -1   6  13          4.02          3.59         1.31 o                         
   0   6  13         10.18         11.82         1.10 o                         
   1   6  13         40.72         42.13         1.78 o                         
   2   6  13          1.83          1.50         1.26 o                         
   3   6  13          6.05          6.00         1.29 o                         
   4   6  13         15.02         16.05         1.88 o                         
  -2   7  13          2.88          2.84         1.53 o                         
  -1   7  13         10.20         11.93         1.55 o                         
   0   7  13         30.32         32.24         2.63 o                         
   1   7  13          5.49          4.21         1.00 o                         
   2   7  13         12.31         13.13         1.46 o                         
   3   7  13         14.39         13.90         1.50 o                         
   4   7  13         16.06         14.91         1.99 o                         
  -2   8  13         18.69         14.89         1.98 o                         
  -1   8  13          4.59          3.93         1.64 o                         
   0   8  13          7.01          7.07         1.75 o                         
   1   8  13          0.94          1.20         1.25 o                         
   2   8  13          7.79          2.97         1.29 o                         
   3   8  13          3.70          2.53         1.40 o                         
   4   8  13         42.44         46.86         4.96 o                         
  -1   9  13          0.09          0.51         1.79 o                         
   0   9  13         14.54         13.65         1.90 o                         
   1   9  13         57.98         56.23         2.74 o                         
   2   9  13          0.38          1.85         1.59 o                         
   3   9  13          3.04          3.89         1.62 o                         
   0  10  13          0.65          0.78         1.88 o                         
   1  10  13          1.07          0.97         2.16 o                         
   2  10  13          1.47          0.75         1.57 o                         
  -2  -5  14          2.59          2.93         2.52 o                         
  -1  -5  14         12.46         20.41         2.54 o                         
   0  -5  14          1.88          0.23         1.97 o                         
   1  -5  14          8.98         10.85         2.40 o                         
  -2  -4  14          1.21         -1.51         1.74 o                         
  -1  -4  14          3.92          3.89         1.67 o                         
   0  -4  14          9.95         12.10         1.67 o                         
   1  -4  14          1.52          1.31         1.72 o                         
   2  -4  14         13.57         12.38         2.46 o                         
  -3  -3  14          4.55          3.13         2.04 o                         
  -2  -3  14          0.04          2.24         1.63 o                         
  -1  -3  14         10.19          8.57         1.65 o                         
   0  -3  14          1.33          0.56         1.40 o                         
   1  -3  14          5.27          6.97         1.50 o                         
   2  -3  14          3.79          3.40         1.50 o                         
  -3  -2  14          3.91          8.78         2.11 o                         
  -2  -2  14          8.98         10.00         1.64 o                         
  -1  -2  14         18.31         23.10         2.00 o                         
   0  -2  14         39.04         37.71         4.22 o                         
   1  -2  14          0.02         -1.06         1.19 o                         
   2  -2  14          1.38          3.15         1.25 o                         
   3  -2  14          4.29          3.09         1.83 o                         
  -3  -1  14        126.59        133.50         4.19 o                         
  -2  -1  14          9.17         17.69         2.02 o                         
  -1  -1  14         36.24         29.78         2.55 o                         
   0  -1  14          7.60          6.16         1.53 o                         
   1  -1  14         25.84         21.95         1.61 o                         
   2  -1  14          0.06          5.59         1.72 o                         
   3  -1  14          2.88         -0.59         1.78 o                         
  -3   0  14          2.33          7.41         2.03 o                         
  -2   0  14          5.68          4.40         1.77 o                         
  -1   0  14         11.69         13.92         1.57 o                         
   0   0  14         51.06         48.33         3.68 o                         
   1   0  14         76.33         72.25         2.76 o                         
   2   0  14         10.99          9.15         1.39 o                         
   3   0  14          4.68          4.65         1.75 o                         
   4   0  14          4.60          6.95         2.48 o                         
  -3   1  14          4.01          2.39         1.93 o                         
  -2   1  14         13.16         14.01         1.77 o                         
  -1   1  14          3.81          2.78         1.27 o                         
   0   1  14          0.22         -1.03         1.03 o                         
   1   1  14         47.88         42.13         2.11 o                         
   2   1  14          1.90         -0.88         1.10 o                         
   3   1  14         14.75         18.36         2.04 o                         
   4   1  14         11.05         13.72         2.31 o                         
  -3   2  14          0.00         -1.03         1.92 o                         
  -2   2  14          0.00         -1.45         1.45 o                         
  -1   2  14          0.60         -1.32         1.32 o                         
   0   2  14          0.89         -0.25         0.99 o                         
   1   2  14         16.22          8.36         1.52 o                         
   2   2  14          6.04          5.40         1.57 o                         
   3   2  14          6.77          5.69         1.75 o                         
   4   2  14          3.67          1.73         1.97 o                         
  -3   3  14         10.14          5.83         2.07 o                         
  -2   3  14          0.60         -1.21         1.43 o                         
  -1   3  14          0.25         -1.12         1.26 o                         
   0   3  14          1.18         -1.04         1.04 o                         
   1   3  14          3.76          4.01         1.38 o                         
   2   3  14         29.01         30.70         1.96 o                         
   3   3  14          0.35         -1.03         1.63 o                         
   4   3  14          4.09          1.47         2.00 o                         
  -3   4  14          1.66          4.15         2.11 o                         
  -2   4  14          3.16          0.62         1.48 o                         
  -1   4  14          7.34          4.22         1.32 o                         
   0   4  14         59.47         60.55         2.32 o                         
   1   4  14        221.88        226.98         4.44 o                         
   2   4  14         22.13         25.02         2.06 o                         
   3   4  14          4.48          2.12         1.62 o                         
   4   4  14          0.52          0.90         2.02 o                         
  -3   5  14          0.36          0.01         2.16 o                         
  -2   5  14          3.45          3.43         1.53 o                         
  -1   5  14          9.83          9.44         1.34 o                         
   0   5  14         39.26         50.01         2.05 o                         
   1   5  14         71.91         82.02         2.67 o                         
   2   5  14         50.41         46.57         2.30 o                         
   3   5  14          1.69          3.37         1.38 o                         
   4   5  14         30.34         37.80         2.63 o                         
  -2   6  14         26.89         27.00         2.37 o                         
  -1   6  14          9.79         12.34         1.38 o                         
   0   6  14         45.69         52.80         1.84 o                         
   1   6  14          1.80          3.55         1.18 o                         
   2   6  14          4.77          3.47         1.35 o                         
   3   6  14          5.14          6.92         1.35 o                         
   4   6  14          0.68          1.69         1.93 o                         
  -2   7  14          9.09         11.59         2.19 o                         
  -1   7  14          3.01          1.64         1.52 o                         
   0   7  14         38.79         45.14         2.26 o                         
   1   7  14          0.70          0.40         1.11 o                         
   2   7  14          3.40          3.74         1.37 o                         
   3   7  14          0.09          1.85         1.32 o                         
   4   7  14          0.29          2.51         1.83 o                         
  -1   8  14          4.27          3.65         1.70 o                         
   0   8  14          4.50          5.63         1.81 o                         
   1   8  14          3.74          1.56         1.74 o                         
   2   8  14          8.52          9.23         1.49 o                         
   3   8  14          9.84          9.59         2.05 o                         
   0   9  14         13.12         12.09         2.22 o                         
   1   9  14          4.58          5.44         1.68 o                         
   2   9  14          6.71          2.86         1.72 o                         
   3   9  14         24.00         23.54         2.16 o                         
  -2  -4  15         10.00         10.20         2.20 o                         
  -1  -4  15          5.68          4.05         3.36 o                         
   0  -4  15          3.22         -1.00         1.89 o                         
   1  -4  15         39.59         41.47         2.88 o                         
  -2  -3  15          2.80          0.94         1.98 o                         
  -1  -3  15          0.27          0.64         1.87 o                         
   0  -3  15         58.04         63.63         3.47 o                         
   1  -3  15          8.31         10.97         1.92 o                         
   2  -3  15          4.44          5.12         1.83 o                         
  -3  -2  15          4.89          2.13         2.24 o                         
  -2  -2  15          3.51          3.02         2.27 o                         
  -1  -2  15          0.34          1.15         1.73 o                         
   0  -2  15          2.77          2.34         1.94 o                         
   1  -2  15          8.09          4.66         1.54 o                         
   2  -2  15         10.82         11.62         1.99 o                         
  -3  -1  15          2.01          5.34         2.23 o                         
  -2  -1  15         29.64         24.91         3.10 o                         
  -1  -1  15          1.06         -0.59         1.52 o                         
   0  -1  15          6.33          3.30         1.78 o                         
   1  -1  15         19.49         15.83         1.62 o                         
   2  -1  15          0.30         -0.03         1.41 o                         
   3  -1  15          0.09         -0.03         2.18 o                         
  -3   0  15        154.54        169.16         9.24 o                         
  -2   0  15          3.19          0.54         1.78 o                         
  -1   0  15         44.05         41.88         2.90 o                         
   0   0  15         12.24         10.63         1.68 o                         
   1   0  15          4.66          4.62         1.57 o                         
   2   0  15         14.99         15.08         1.70 o                         
   3   0  15         52.08         64.23         4.46 o                         
  -3   1  15          0.86          0.60         2.07 o                         
  -2   1  15         18.84         21.68         2.11 o                         
  -1   1  15         14.50         18.57         1.91 o                         
   0   1  15         61.06         55.00         2.04 o                         
   1   1  15         44.74         41.21         2.43 o                         
   2   1  15          9.75          9.44         1.72 o                         
   3   1  15         13.26         13.95         1.97 o                         
  -3   2  15          1.95         -0.08         1.86 o                         
  -2   2  15          0.07         -1.79         1.79 o                         
  -1   2  15          2.05          2.30         1.39 o                         
   0   2  15         20.24         21.94         1.45 o                         
   1   2  15          3.00          2.83         1.52 o                         
   2   2  15          1.84          2.61         1.57 o                         
   3   2  15          3.74          3.77         1.80 o                         
   4   2  15         19.06         21.22         2.52 o                         
  -3   3  15          1.55          4.07         2.17 o                         
  -2   3  15          4.98          1.66         1.58 o                         
  -1   3  15          1.13         -0.82         1.37 o                         
   0   3  15         25.41         26.73         1.49 o                         
   1   3  15         13.17         13.82         1.62 o                         
   2   3  15          1.43          0.22         1.54 o                         
   3   3  15          9.54         11.20         1.91 o                         
   4   3  15          0.06         -0.17         2.04 o                         
  -3   4  15         35.67         33.84         6.44 o                         
  -2   4  15          0.01         -1.23         2.04 o                         
  -1   4  15         43.22         38.47         3.33 o                         
   0   4  15         30.20         34.04         1.81 o                         
   1   4  15          3.72          5.29         1.50 o                         
   2   4  15          4.43          5.88         1.83 o                         
   3   4  15          1.11          2.33         1.69 o                         
   4   4  15          0.76          0.34         2.02 o                         
  -2   5  15          0.07          0.15         1.80 o                         
  -1   5  15          0.41          0.29         1.27 o                         
   0   5  15        254.97        277.78         5.20 o                         
   1   5  15        103.56        106.26         3.52 o                         
   2   5  15          1.01          5.34         1.56 o                         
   3   5  15          5.10          5.71         1.46 o                         
   4   5  15          0.40          2.67         2.07 o                         
  -2   6  15          0.48         -0.32         2.00 o                         
  -1   6  15        113.54        135.49         3.73 o                         
   0   6  15         41.25         55.24         2.55 o                         
   1   6  15         22.48         22.95         1.60 o                         
   2   6  15         35.00         30.69         1.93 o                         
   3   6  15         12.93         15.62         1.67 o                         
  -1   7  15          0.28          1.98         1.65 o                         
   0   7  15          7.66          8.75         1.76 o                         
   1   7  15          1.06         -1.32         1.32 o                         
   2   7  15          3.54          6.06         1.49 o                         
   3   7  15          2.04          4.11         1.45 o                         
  -1   8  15         12.12         13.77         2.59 o                         
   0   8  15          0.28          0.67         1.82 o                         
   1   8  15          0.18         -1.43         1.55 o                         
   2   8  15          6.19          7.92         1.68 o                         
   3   8  15          9.62          9.88         1.88 o                         
   0   9  15          0.43          1.67         2.03 o                         
   1   9  15          5.45          4.58         1.91 o                         
   2   9  15          1.11         -0.88         1.73 o                         
  -1  -3  16          5.67          6.10         2.04 o                         
   0  -3  16          5.35          5.28         1.73 o                         
   1  -3  16         25.00         27.77         2.40 o                         
  -2  -2  16          3.18         -0.12         2.01 o                         
  -1  -2  16          5.40          5.72         1.97 o                         
   0  -2  16          9.13          8.31         2.15 o                         
   1  -2  16          5.76          3.27         1.63 o                         
   2  -2  16          0.77          0.40         2.15 o                         
  -2  -1  16         22.80         26.29         3.53 o                         
  -1  -1  16          8.57          6.78         1.81 o                         
   0  -1  16          0.00         -1.92         1.92 o                         
   1  -1  16          0.24          0.00         1.46 o                         
   2  -1  16          7.01          4.83         1.90 o                         
  -2   0  16         33.33         32.49         3.67 o                         
  -1   0  16          0.03         -1.67         1.67 o                         
   0   0  16         47.43         38.67         3.84 o                         
   1   0  16          1.05          0.09         1.39 o                         
   2   0  16          5.47          4.52         1.80 o                         
   3   0  16         19.42         22.00         2.34 o                         
  -3   1  16          6.44          1.45         2.22 o                         
  -2   1  16          0.99         -0.59         1.94 o                         
  -1   1  16         29.28         31.46         2.46 o                         
   0   1  16          3.01          1.13         1.53 o                         
   1   1  16         22.10         16.81         1.88 o                         
   2   1  16         14.47         20.67         2.08 o                         
   3   1  16          3.16          0.56         1.94 o                         
  -3   2  16          1.89         -0.71         2.85 o                         
  -2   2  16          0.04          0.48         1.72 o                         
  -1   2  16          0.83         -1.41         1.41 o                         
   0   2  16         56.15         60.59         2.49 o                         
   1   2  16          6.12          4.18         1.56 o                         
   2   2  16         10.29          7.65         1.77 o                         
   3   2  16          3.11          4.51         1.99 o                         
  -2   3  16          1.14         -0.56         1.67 o                         
  -1   3  16          4.56          1.75         1.57 o                         
   0   3  16         13.74         11.43         1.64 o                         
   1   3  16          4.55          6.44         1.65 o                         
   2   3  16         17.94         22.52         2.05 o                         
   3   3  16         21.67         19.85         2.16 o                         
  -2   4  16          3.48          4.21         1.93 o                         
  -1   4  16          0.73          0.56         1.48 o                         
   0   4  16          0.02          2.00         1.36 o                         
   1   4  16          0.89          0.50         1.49 o                         
   2   4  16          0.46          0.49         1.61 o                         
   3   4  16          1.43         -1.81         1.81 o                         
  -2   5  16         16.62         17.90         3.49 o                         
  -1   5  16         38.38         33.99         1.96 o                         
   0   5  16         35.50         47.93         3.96 o                         
   1   5  16         41.36         40.00         2.88 o                         
   2   5  16          0.55          2.59         1.58 o                         
   3   5  16          3.89          4.53         1.74 o                         
  -2   6  16          9.93         10.85         2.38 o                         
  -1   6  16          3.89         11.76         1.76 o                         
   0   6  16        156.92        178.19         4.62 o                         
   1   6  16         22.40         23.90         1.68 o                         
   2   6  16          0.00          1.07         1.47 o                         
   3   6  16         30.73         29.63         4.72 o                         
  -1   7  16         22.58         22.32         2.38 o                         
   0   7  16          1.23          0.93         1.87 o                         
   1   7  16         10.62          9.65         1.62 o                         
   2   7  16          0.00         -0.14         1.65 o                         
   3   7  16         14.51         13.08         2.16 o                         
   0   8  16          0.04         -1.58         1.87 o                         
   1   8  16          0.17          1.17         1.78 o                         
   2   8  16          0.53         -1.76         1.76 o                         
  -1  -2  17         24.85         20.76         2.48 o                         
   0  -2  17          0.08         -0.99         1.91 o                         
   1  -2  17          3.25          2.03         1.72 o                         
  -2  -1  17          0.12         -2.13         2.56 o                         
  -1  -1  17          4.61          0.16         2.11 o                         
   0  -1  17          6.09          5.45         2.14 o                         
   1  -1  17          5.35          2.31         1.65 o                         
   2  -1  17          4.56          4.65         2.01 o                         
  -2   0  17          1.88          0.42         2.05 o                         
  -1   0  17          1.20         -1.84         1.84 o                         
   0   0  17          6.55          5.19         2.01 o                         
   1   0  17          6.13          5.39         1.98 o                         
   2   0  17          0.58         -0.27         2.51 o                         
  -2   1  17         17.51         13.02         2.33 o                         
  -1   1  17          2.39          0.15         1.87 o                         
   0   1  17         16.05         13.63         1.92 o                         
   1   1  17          0.03         -0.14         1.72 o                         
   2   1  17         49.86         49.05         5.14 o                         
   3   1  17          0.01         -2.94         3.00 o                         
  -2   2  17          6.68          6.24         1.95 o                         
  -1   2  17         28.07         24.29         3.01 o                         
   0   2  17         14.19         16.49         2.03 o                         
   1   2  17          2.86          1.15         1.72 o                         
   2   2  17         11.47          9.95         2.28 o                         
   3   2  17          2.69         -1.08         2.01 o                         
  -2   3  17          0.25          2.09         1.83 o                         
  -1   3  17         11.45         14.62         1.85 o                         
   0   3  17          1.42         -0.82         1.70 o                         
   1   3  17          3.61          1.40         1.66 o                         
   2   3  17          2.50          5.02         1.82 o                         
   3   3  17          9.08         10.70         2.15 o                         
  -2   4  17          0.12         -1.33         2.46 o                         
  -1   4  17         16.03         15.28         1.81 o                         
   0   4  17          5.85          5.62         1.78 o                         
   1   4  17         24.54         31.91         2.17 o                         
   2   4  17          0.14          0.13         1.76 o                         
   3   4  17          1.91          0.15         2.00 o                         
  -1   5  17          0.03         -1.50         1.50 o                         
   0   5  17          0.33          0.00         1.72 o                         
   1   5  17          1.96          4.43         1.81 o                         
   2   5  17          0.85          0.83         2.16 o                         
   3   5  17          1.73          0.08         2.02 o                         
  -1   6  17        144.23        156.53         4.28 o                         
   0   6  17         11.06         14.25         2.10 o                         
   1   6  17          1.71          0.40         1.44 o                         
   2   6  17          0.55          1.97         1.60 o                         
   3   6  17          0.65          2.65         2.21 o                         
   0   7  17          7.19          6.44         2.14 o                         
   1   7  17         10.10         13.82         1.86 o                         
   2   7  17         26.68         26.31         2.33 o                         
   1   8  17          1.93          0.63         1.87 o                         
  -1  -1  18          8.92          9.24         2.90 o                         
   0  -1  18          0.35         -0.68         2.37 o                         
   1  -1  18          3.70          4.16         2.15 o                         
  -1   0  18          0.15         -0.34         2.01 o                         
   0   0  18          1.93         -0.92         2.35 o                         
   1   0  18          2.89         -0.09         1.96 o                         
  -1   1  18         39.52         33.88         2.96 o                         
   0   1  18          0.69         -0.05         2.36 o                         
   1   1  18          4.08         -1.04         1.85 o                         
   2   1  18          1.94          4.48         2.05 o                         
  -1   2  18          4.21          4.34         2.04 o                         
   0   2  18         16.03         11.59         3.61 o                         
   1   2  18          6.80          4.49         1.92 o                         
   2   2  18          2.18          3.34         2.04 o                         
  -1   3  18         27.03         30.40         4.00 o                         
   0   3  18          1.46         -1.81         1.81 o                         
   1   3  18         12.33          8.81         2.24 o                         
   2   3  18          0.08          0.45         1.87 o                         
  -1   4  18          6.65          4.89         1.99 o                         
   0   4  18          0.01          1.00         1.86 o                         
   1   4  18          7.71          8.04         2.18 o                         
   2   4  18         49.59         54.50         2.92 o                         
  -1   5  18          2.60         -0.12         2.32 o                         
   0   5  18          0.17         -1.74         1.93 o                         
   1   5  18          0.15          0.54         1.88 o                         
   2   5  18          2.67          4.60         1.92 o                         
   0   6  18         26.98         23.15         2.45 o                         
   1   6  18          0.22         -0.91         1.90 o                         
   2   6  18          7.68          6.39         1.77 o                         
   1   7  18          5.03          1.01         1.72 o                         
   0   1  19          4.61          6.09         2.70 o                         
   1   1  19          0.44          0.55         2.13 o                         
   0   2  19          4.13         -0.49         2.43 o                         
   1   2  19         18.49         13.69         2.38 o                         
   0   3  19          0.00         -2.17         2.17 o                         
   1   3  19         11.95         10.27         2.46 o                         
   0   4  19          4.45          2.47         2.33 o                         
   1   4  19          4.00          4.74         2.21 o                         
   0   5  19         16.32         19.25         2.89 o                         
   1   5  19          3.96          5.26         2.18 o                         
                                                                                
